# Supplementary material for: Epidemiology of circulating human influenza viruses from the Democratic Republic of Congo, 2015
Source: PLoS One. 2018 Sep 28;13(9):e0203995. doi: 10.1371/journal.pone.0203995 (PMC6161844; doi:10.1371/journal.pone.0203995)
Supplement: S1 File — (XLSX) [file pone.0203995.s001.xlsx]

## Sheet: Feuil1
Line	Health Zone	Age/Year	Province	Sexe	Pays	Temperature	Dyspnea	Chronic cough	Tuberculosis	Immunization	Smoking	Profession	ReceptionDate	ConditionDe	Onset	collectionDate	Fever	Weightloss	Seizures	Headaches	Sore throat	Cough	Cold	Nausea	Vomiting	Muscle pain	Fatigue	Flu type	suspectedcasesexposition	Poultry exposition	Labid	Influenza	Soustype
1	Kingasani	10	Kinshasa	Homme	RDC	38	No	Non	Non	Non	Non	Missing	2015-01-09	Adéquat	2015-01-05	2015-01-08	Oui	Non	Non	Non	Non	Oui	Oui	Non	Non	Non	Non	Infection Semblable à la Grippe	No	No	15GP0025	Négatif	Missing
2	Kingasani	1	Kinshasa	Homme	RDC	39	Yes	Non	Non	Pas indiqué	Pas indiqué	Missing	2015-01-09	Adéquat	2015-01-03	2015-01-09	Oui	Non	Non	Non	Oui	Oui	Oui	Non	Non	Non	Non	Infection Respiratoire Aiguë et Sévère	No	No	15GP0026	Type A	H3N2
3	HGK	52	Kinshasa	Femme	RDC	38	No	Missing	Missing	Missing	Missing	Missing	2015-01-09	Adéquat	2015-01-05	2015-01-07	Oui	Non	Non	Oui	Oui	Oui	Oui	Non	Non	Non	Oui	Infection Semblable à la Grippe	No	No	15GP0027	Négatif	Missing
4	HGK	58	Kinshasa	Femme	RDC	38	No	Missing	Missing	Missing	Missing	Missing	2015-01-09	Adéquat	2015-01-05	2015-01-07	Oui	Non	Non	Oui	Oui	Oui	Oui	Non	Non	Oui	Non	Infection Semblable à la Grippe	No	No	15GP0028	Négatif	Missing
5	HGK	33	Kinshasa	Homme	RDC	40	Yes	Non	Oui	Non	Non	Missing	2015-01-09	Adéquat	2015-01-05	2015-01-08	Oui	Oui	Non	Non	Oui	Oui	Oui	Non	Non	Oui	Oui	Infection Respiratoire Aiguë et Sévère	No	No	15GP0029	Négatif	Missing
6	Kalembe Lembe	2	Kinshasa	Homme	RDC	40	No	Non	Non	Non	Non	Missing	2015-01-05	Adéquat	2015-01-02	2015-01-05	Oui	Oui	Non	Non	Oui	Oui	Oui	Non	Non	Non	Non	Infection Semblable à la Grippe	No	No	15GP0001	Type A	H3N2
7	Kalembe Lembe	1	Kinshasa	Homme	RDC	38.6	No	Non	Non	Non	Non	Missing	2015-01-05	Adéquat	2015-01-01	2015-01-05	Oui	Oui	Non	Non	Oui	Oui	Oui	Non	Non	Non	Non	Infection Semblable à la Grippe	No	No	15GP0002	Type A	H3N2
8	Kalembe Lembe	1	Kinshasa	Femme	RDC	38.6	No	Non	Non	Pas indiqué	Pas indiqué	Missing	2015-01-05	Adéquat	2015-01-01	2015-01-06	Oui	Oui	Non	Non	Oui	Oui	Oui	Non	Non	Non	Non	Infection Semblable à la Grippe	No	No	15GP0003	Négatif	Missing
9	Kalembe Lembe	1	Kinshasa	Homme	RDC	38.5	Yes	Non	Non	Pas indiqué	Pas indiqué	Missing	2015-01-05	Adéquat	2015-01-01	2015-01-05	Oui	Oui	Non	Non	Oui	Oui	Oui	Non	Non	Non	Non	Infection Respiratoire Aiguë et Sévère	No	No	15GP0004	Type A	H3N2
10	Kalembe Lembe	2	Kinshasa	Homme	RDC	38.5	Yes	Non	Non	Pas indiqué	Pas indiqué	Missing	2015-01-05	Adéquat	2014-12-31	2015-01-05	Oui	Oui	Pas indiqué	Pas indiqué	Oui	Oui	Oui	Non	Non	Non	Non	Infection Respiratoire Aiguë et Sévère	No	No	15GP0005	Négatif	Missing
11	Kalembe Lembe	2	Kinshasa	Homme	RDC	39	Yes	Non	Non	Pas indiqué	Pas indiqué	Missing	2015-01-05	Adéquat	2015-01-01	2015-01-05	Oui	Oui	Non	Non	Oui	Oui	Oui	Non	Non	Non	Non	Infection Respiratoire Aiguë et Sévère	No	No	15GP0006	Négatif	Missing
12	Kalembe Lembe	2	Kinshasa	Homme	RDC	39.2	Yes	Non	Non	Pas indiqué	Pas indiqué	Missing	2015-01-05	Adéquat	2015-01-02	2015-01-05	Oui	Oui	Non	Non	Oui	Oui	Oui	Non	Non	Non	Non	Infection Respiratoire Aiguë et Sévère	No	No	15GP0007	Négatif	Missing
13	Kalembe Lembe	1	Kinshasa	Homme	RDC	39.3	Yes	Non	Non	Pas indiqué	Pas indiqué	Missing	2015-01-05	Adéquat	2014-12-31	2015-01-05	Oui	Oui	Non	Non	Oui	Oui	Oui	Non	Non	Non	Non	Infection Respiratoire Aiguë et Sévère	No	No	15GP0008	Type A	H3N2
14	Kingasani	1	Kinshasa	Homme	RDC	39	Yes	Non	Non	Pas indiqué	Pas indiqué	Missing	2015-01-06	Adéquat	2015-01-04	2015-01-06	Oui	Non	Non	Non	Non	Oui	Oui	Non	Non	Non	Non	Infection Respiratoire Aiguë et Sévère	No	No	15GP0009	Négatif	Missing
15	Kingasani	1	Kinshasa	Homme	RDC	38	Yes	Non	Non	Non	Non	Missing	2015-01-06	Adéquat	2015-01-01	2015-01-06	Oui	Non	Non	Non	Non	Oui	Oui	Non	Non	Non	Non	Infection Respiratoire Aiguë et Sévère	No	No	15GP0010	Négatif	Missing
16	Kingasani	2	Kinshasa	Femme	RDC	38.6	Yes	Non	Non	Non	Non	Missing	2015-01-06	Adéquat	2015-01-03	2015-01-06	Oui	Non	Non	Non	Non	Oui	Oui	Non	Non	Non	Non	Infection Respiratoire Aiguë et Sévère	No	No	15GP0011	Négatif	Missing
17	Kingasani	1	Kinshasa	Femme	RDC	39	Yes	Non	Non	Non	Non	Missing	2015-01-06	Adéquat	2015-01-03	2015-01-06	Oui	Non	Non	Non	Non	Oui	Oui	Non	Non	Non	Non	Infection Respiratoire Aiguë et Sévère	No	No	15GP0012	Négatif	Missing
18	RVA	6	Kinshasa	Homme	RDC	37.9	No	Missing	Missing	Missing	Missing	Missing	2015-01-09	Adéquat	2015-01-01	2015-01-06	Oui	Non	Non	Non	Non	Oui	Oui	Non	Non	Non	Non	Infection Semblable à la Grippe	No	No	15GP0014	Négatif	Missing
19	RVA	3	Kinshasa	Homme	RDC	37.9	No	Missing	Missing	Missing	Missing	Missing	2015-01-09	Adéquat	2015-01-01	2015-01-06	Oui	Non	Non	Non	Non	Oui	Oui	Non	Non	Non	Non	Infection Semblable à la Grippe	No	No	15GP0015	Type A	H3N2
20	RVA	1	Kinshasa	Homme	RDC	37.9	No	Missing	Missing	Missing	Missing	Missing	2015-01-09	Adéquat	2015-01-03	2015-01-06	Oui	Non	Non	Non	Non	Oui	Oui	Non	Non	Non	Non	Infection Semblable à la Grippe	No	No	15GP0016	Négatif	Missing
21	RVA	13	Kinshasa	Homme	RDC	38.9	No	Missing	Missing	Missing	Missing	Missing	2015-01-09	Adéquat	2015-01-03	2015-01-06	Oui	Non	Non	Non	Non	Oui	Oui	Non	Non	Non	Non	Infection Semblable à la Grippe	No	No	15GP0017	Négatif	Missing
22	RVA	2	Kinshasa	Femme	RDC	38	No	Missing	Missing	Missing	Missing	Missing	2015-01-09	Adéquat	2015-01-06	2015-01-07	Oui	Non	Non	Non	Non	Oui	Oui	Non	Non	Non	Non	Infection Semblable à la Grippe	No	No	15GP0018	Négatif	Missing
23	RVA	1	Kinshasa	Femme	RDC	37.9	No	Missing	Missing	Missing	Missing	Missing	2015-01-09	Adéquat	2015-01-05	2015-01-07	Oui	Non	Non	Non	Non	Oui	Oui	Non	Non	Non	Non	Infection Semblable à la Grippe	No	No	15GP0019	Type A	H3N2
24	RVA	1	Kinshasa	Femme	RDC	39	No	Missing	Missing	Missing	Missing	Missing	2015-01-09	Adéquat	2015-01-02	2015-01-08	Oui	Non	Non	Non	Non	Oui	Oui	Non	Non	Non	Non	Infection Semblable à la Grippe	No	No	15GP0020	Négatif	Missing
25	RVA	6	Kinshasa	Femme	RDC	37.8	No	Missing	Missing	Missing	Missing	Missing	2015-01-09	Adéquat	2015-01-05	2015-01-08	Oui	Non	Non	Non	Non	Oui	Oui	Non	Non	Non	Non	Infection Semblable à la Grippe	No	No	15GP0021	Négatif	Missing
26	RVA	8	Kinshasa	Femme	RDC	38	No	Missing	Missing	Missing	Missing	Missing	2015-01-09	Adéquat	2015-01-01	2015-01-08	Oui	Non	Non	Non	Non	Oui	Oui	Non	Non	Non	Non	Infection Semblable à la Grippe	No	No	15GP0022	Négatif	Missing
27	RVA	1	Kinshasa	Femme	RDC	37.8	No	Missing	Missing	Missing	Missing	Missing	2015-01-09	Adéquat	2015-01-04	2015-01-08	Oui	Non	Non	Non	Non	Oui	Oui	Non	Non	Non	Non	Infection Semblable à la Grippe	No	No	15GP0023	Négatif	Missing
28	Kingasani	1	Kinshasa	Homme	RDC	39.1	Yes	Non	Non	Non	Non	Missing	2015-01-09	Adéquat	2015-01-02	2015-01-08	Oui	Non	Non	Non	Non	Oui	Oui	Non	Non	Non	Non	Infection Respiratoire Aiguë et Sévère	No	No	15GP0024	Type A	H3N2
29	HGK	45	Kinshasa	Femme	RDC	39	Yes	Non	Non	Non	Non	Missing	2015-01-09	Adéquat	2015-01-03	2015-01-08	Oui	Oui	Non	Non	Oui	Oui	Oui	Oui	Non	Oui	Non	Infection Respiratoire Aiguë et Sévère	No	No	15GP0030	Négatif	Missing
30	HGK	47	Kinshasa	Homme	RDC	38	No	Missing	Missing	Missing	Missing	Missing	2015-01-09	Adéquat	2015-01-03	2015-01-08	Oui	Non	Non	Oui	Non	Oui	Oui	Non	Non	Non	Non	Infection Semblable à la Grippe	No	No	15GP0031	Négatif	Missing
31	HGK	5	Kinshasa	Homme	RDC	40	Yes	Non	Oui	Non	Non	Missing	2015-01-09	Adéquat	2015-01-05	2015-01-08	Oui	Oui	Oui	Non	Oui	Oui	Oui	Non	Oui	Non	Oui	Infection Respiratoire Aiguë et Sévère	No	No	15GP0032	Type A	H3N2
32	HGK	26	Kinshasa	Homme	RDC	40	Yes	Non	Non	Non	Non	Missing	2015-01-09	Adéquat	2015-01-04	2015-01-08	Oui	Oui	Non	Oui	Oui	Oui	Non	Oui	Non	Non	Oui	Infection Respiratoire Aiguë et Sévère	No	No	15GP0033	Négatif	Missing
33	HGK	15	Kinshasa	Femme	RDC	40	Yes	Non	Non	Non	Non	Missing	2015-01-09	Adéquat	2015-01-04	2015-01-08	Oui	Oui	Non	Non	Oui	Oui	Oui	Oui	Non	Oui	Oui	Infection Respiratoire Aiguë et Sévère	No	No	15GP0034	Négatif	Missing
34	HGK	27	Kinshasa	Homme	RDC	38	No	Missing	Missing	Missing	Missing	Missing	2015-01-09	Adéquat	2015-01-05	2015-01-08	Oui	Non	Non	Oui	Oui	Oui	Oui	Non	Non	Oui	Non	Infection Semblable à la Grippe	No	No	15GP0035	Négatif	Missing
35	Boyambi	45	Kinshasa	Femme	RDC	39	No	Missing	Missing	Missing	Missing	Missing	2015-01-09	Adéquat	2015-01-04	2015-01-07	Oui	Non	Non	Oui	Oui	Oui	Oui	Non	Non	Non	Non	Infection Semblable à la Grippe	No	No	15GP0036	Négatif	Missing
36	Boyambi	46	Kinshasa	Femme	RDC	40	No	Missing	Missing	Missing	Missing	Missing	2015-01-09	Adéquat	2015-01-04	2015-01-07	Oui	Non	Non	Non	Non	Oui	Oui	Non	Oui	Non	Oui	Infection Semblable à la Grippe	No	No	15GP0037	Négatif	Missing
37	Boyambi	27	Kinshasa	Femme	RDC	39.4	No	Missing	Missing	Missing	Missing	Missing	2015-01-09	Adéquat	2015-01-05	2015-01-07	Oui	Oui	Non	Oui	Oui	Oui	Oui	Non	Non	Non	Non	Infection Semblable à la Grippe	No	No	15GP0038	Négatif	Missing
38	Boyambi	51	Kinshasa	Femme	RDC	38.7	No	Missing	Missing	Missing	Missing	Missing	2015-01-09	Adéquat	2015-01-04	2015-01-07	Oui	Non	Non	Oui	Oui	Oui	Oui	Non	Oui	Non	Oui	Infection Semblable à la Grippe	No	No	15GP0039	Négatif	Missing
39	Boyambi	34	Kinshasa	Homme	RDC	38.7	No	Missing	Missing	Missing	Missing	Missing	2015-01-09	Adéquat	2015-01-04	2015-01-07	Oui	Non	Non	Non	Oui	Oui	Oui	Non	Non	Non	Non	Infection Semblable à la Grippe	No	No	15GP0040	Négatif	Missing
40	Boyambi	50	Kinshasa	Femme	RDC	38.8	No	Missing	Missing	Missing	Missing	Missing	2015-01-09	Adéquat	2015-01-02	2015-01-07	Oui	Oui	Non	Oui	Oui	Oui	Oui	Non	Non	Non	Oui	Infection Semblable à la Grippe	No	No	15GP0041	Négatif	Missing
41	Boyambi	53	Kinshasa	Femme	RDC	39.2	No	Missing	Missing	Missing	Missing	Missing	2015-01-09	Adéquat	2015-01-05	2015-01-07	Oui	Non	Non	Oui	Oui	Oui	Oui	Non	Non	Non	Oui	Infection Semblable à la Grippe	No	No	15GP0042	Négatif	Missing
42	Boyambi	32	Kinshasa	Femme	RDC	40	No	Missing	Missing	Missing	Missing	Missing	2015-01-09	Adéquat	2015-01-04	2015-01-07	Oui	Non	Non	Oui	Oui	Oui	Oui	Non	Non	Non	Non	Infection Semblable à la Grippe	No	No	15GP0043	Négatif	Missing
43	Boyambi	54	Kinshasa	Femme	RDC	38.7	No	Missing	Missing	Missing	Missing	Missing	2015-01-09	Adéquat	2015-01-05	2015-01-07	Oui	Oui	Non	Oui	Oui	Oui	Oui	Non	Non	Non	Non	Infection Semblable à la Grippe	No	No	15GP0044	Négatif	Missing
44	Boyambi	47	Kinshasa	Femme	RDC	39.6	No	Missing	Missing	Missing	Missing	Missing	2015-01-09	Adéquat	2015-01-02	2015-01-08	Oui	Oui	Non	Oui	Oui	Oui	Oui	Non	Oui	Non	Non	Infection Semblable à la Grippe	No	No	15GP0045	Négatif	Missing
45	Boyambi	60	Kinshasa	Femme	RDC	39.6	No	Missing	Missing	Missing	Missing	Missing	2015-01-09	Adéquat	2015-01-06	2015-01-08	Oui	Non	Non	Oui	Oui	Oui	Oui	Non	Non	Non	Oui	Infection Semblable à la Grippe	No	No	15GP0046	Type A	H3N2
46	Boyambi	42	Kinshasa	Homme	RDC	40	No	Missing	Missing	Missing	Missing	Missing	2015-01-09	Adéquat	2015-01-03	2015-01-08	Oui	Non	Non	Non	Oui	Oui	Oui	Non	Non	Non	Non	Infection Semblable à la Grippe	No	No	15GP0047	Négatif	Missing
47	Boyambi	38	Kinshasa	Femme	RDC	39.4	No	Missing	Missing	Missing	Missing	Missing	2015-01-09	Adéquat	2015-01-04	2015-01-08	Oui	Oui	Non	Oui	Oui	Oui	Oui	Non	Non	Oui	Oui	Infection Semblable à la Grippe	No	No	15GP0048	Négatif	Missing
48	Kisanga	6	Katanga	Femme	RDC	40	No	Pas indiqué	Pas indiqué	Pas indiqué	Pas indiqué	Missing	2015-01-12	Adéquat	2015-01-05	2015-01-07	Oui	Pas indiqué	Pas indiqué	Oui	Pas indiqué	Oui	Oui	Pas indiqué	Pas indiqué	Pas indiqué	Pas indiqué	Infection Semblable à la Grippe	No	No	15GP0049	Négatif	Missing
49	Kisanga	8	Katanga	Femme	RDC	39	No	Pas indiqué	Pas indiqué	Pas indiqué	Pas indiqué	Missing	2015-01-12	Adéquat	2015-01-05	2015-01-07	Oui	Pas indiqué	Pas indiqué	Pas indiqué	Pas indiqué	Oui	Oui	Pas indiqué	Pas indiqué	Pas indiqué	Pas indiqué	Infection Semblable à la Grippe	No	No	15GP0050	Négatif	Missing
50	Kalembe Lembe	1	Kinshasa	Homme	RDC	38.6	Yes	Non	Non	Pas indiqué	Pas indiqué	Missing	2015-01-12	Adéquat	2015-01-06	2015-01-12	Oui	Oui	Non	Non	Oui	Oui	Oui	Non	Non	Non	Non	Infection Respiratoire Aiguë et Sévère	No	No	15GP0051	Négatif	Missing
51	Kalembe Lembe	1	Kinshasa	Homme	RDC	39.6	Yes	Non	Non	Non	Non	Missing	2015-01-12	Adéquat	2015-01-06	2015-01-12	Oui	Oui	Non	Non	Oui	Oui	Oui	Non	Non	Non	Non	Infection Respiratoire Aiguë et Sévère	No	No	15GP0052	Négatif	Missing
52	Kalembe Lembe	1	Kinshasa	Homme	RDC	40	Yes	Non	Non	Pas indiqué	Pas indiqué	Missing	2015-01-12	Adéquat	2015-01-06	2015-01-12	Oui	Oui	Non	Non	Oui	Oui	Oui	Non	Non	Non	Non	Infection Respiratoire Aiguë et Sévère	No	No	15GP0053	Négatif	Missing
53	Kalembe Lembe	2	Kinshasa	Femme	RDC	39.6	Yes	Non	Non	Pas indiqué	Pas indiqué	Missing	2015-01-12	Adéquat	2015-01-06	2015-01-12	Oui	Oui	Non	Non	Oui	Oui	Oui	Non	Non	Non	Non	Infection Respiratoire Aiguë et Sévère	No	No	15GP0054	Négatif	Missing
54	Kalembe Lembe	1	Kinshasa	Homme	RDC	38.5	Yes	Non	Non	Pas indiqué	Pas indiqué	Missing	2015-01-12	Adéquat	2015-01-06	2015-01-12	Oui	Oui	Non	Non	Oui	Oui	Oui	Non	Non	Non	Non	Infection Respiratoire Aiguë et Sévère	No	No	15GP0055	Négatif	Missing
55	Kalembe Lembe	1	Kinshasa	Femme	RDC	39.4	Yes	Non	Non	Pas indiqué	Pas indiqué	Missing	2015-01-12	Adéquat	2015-01-06	2015-01-12	Oui	Oui	Non	Non	Oui	Oui	Oui	Non	Non	Non	Non	Infection Respiratoire Aiguë et Sévère	No	No	15GP0056	Négatif	Missing
56	Kalembe Lembe	0.5	Kinshasa	Femme	RDC	38.6	No	Non	Non	Pas indiqué	Pas indiqué	Missing	2015-01-12	Adéquat	2015-01-06	2015-01-12	Oui	Oui	Non	Non	Oui	Oui	Oui	Non	Non	Non	Non	Infection Respiratoire Aiguë et Sévère	No	No	15GP0057	Négatif	Missing
57	Kalembe Lembe	1	Kinshasa	Homme	RDC	39.4	Yes	Non	Non	Pas indiqué	Pas indiqué	Missing	2015-01-12	Adéquat	2015-01-06	2015-01-12	Oui	Oui	Non	Non	Oui	Oui	Oui	Non	Non	Non	Non	Infection Respiratoire Aiguë et Sévère	No	No	15GP0058	Type A	H3N2
58	Kalembe Lembe	0.6	Kinshasa	Femme	RDC	38.6	Yes	Non	Non	Pas indiqué	Pas indiqué	Missing	2015-01-12	Adéquat	2015-01-07	2015-01-12	Oui	Oui	Non	Non	Oui	Oui	Oui	Non	Non	Non	Non	Infection Respiratoire Aiguë et Sévère	No	No	15GP0059	Négatif	Missing
59	Kalembe Lembe	1	Kinshasa	Homme	RDC	39.6	No	Non	Non	Pas indiqué	Pas indiqué	Missing	2015-01-12	Adéquat	2015-01-09	2015-01-12	Oui	Oui	Non	Non	Oui	Oui	Oui	Non	Non	Non	Non	Infection Semblable à la Grippe	No	No	15GP0060	Négatif	Missing
60	Kalembe Lembe	3	Kinshasa	Femme	RDC	38.5	No	Non	Non	Pas indiqué	Pas indiqué	Missing	2015-01-12	Adéquat	2015-01-10	2015-01-12	Oui	Oui	Non	Non	Oui	Oui	Oui	Non	Non	Non	Non	Infection Semblable à la Grippe	No	No	15GP0061	Négatif	Missing
61	Kalembe Lembe	3	Kinshasa	Homme	RDC	39.3	No	Non	Non	Pas indiqué	Pas indiqué	Missing	2015-01-12	Adéquat	2015-01-06	2015-01-12	Oui	Oui	Non	Non	Oui	Oui	Oui	Non	Non	Non	Non	Infection Semblable à la Grippe	No	No	15GP0062	Type A	H3N2
62	Matadi	2	Bas-Congo	Homme	RDC	39	Yes	Missing	Missing	Missing	Missing	Missing	2015-01-13	Adéquat	2015-01-02	2015-01-05	Oui	Oui	Non	Inconnu	Inconnu	Oui	Oui	Non	Oui	Non	Oui	Infection Respiratoire Aiguë et Sévère	No	No	15GP0063	Négatif	Missing
63	Matadi	2	Bas-Congo	Femme	RDC	38.6	No	Missing	Missing	Missing	Missing	Missing	2015-01-13	Adéquat	2015-01-04	2015-01-06	Oui	Non	Non	Inconnu	Inconnu	Oui	Oui	Non	Non	Inconnu	Oui	Infection Semblable à la Grippe	No	No	15GP0064	Type A	H3N2
64	Matadi	2	Bas-Congo	Femme	RDC	38.2	No	Missing	Missing	Missing	Missing	Missing	2015-01-13	Adéquat	2015-01-04	2015-01-06	Oui	Non	Non	Inconnu	Inconnu	Oui	Oui	Non	Non	Inconnu	Oui	Infection Semblable à la Grippe	No	No	15GP0065	Type A	H3N2
65	Matadi	2	Bas-Congo	Femme	RDC	39.6	Yes	Missing	Missing	Missing	Missing	Missing	2015-01-13	Adéquat	2015-01-06	2015-01-08	Oui	Oui	Non	Inconnu	Inconnu	Oui	Oui	Inconnu	Oui	Inconnu	Oui	Infection Respiratoire Aiguë et Sévère	No	No	15GP0066	Négatif	Missing
66	Matadi	Missing	Bas-Congo	Homme	RDC	40	Yes	Missing	Missing	Missing	Missing	Missing	2015-01-13	Adéquat	2015-01-06	2015-01-08	Oui	Oui	Non	Inconnu	Inconnu	Oui	Oui	Inconnu	Oui	Inconnu	Oui	Infection Respiratoire Aiguë et Sévère	No	No	15GP0067	Négatif	Missing
67	Matadi	0.4	Bas-Congo	Homme	RDC	Missing	Yes	Missing	Missing	Missing	Missing	Missing	2015-01-13	Adéquat	2015-01-04	2015-01-08	Oui	Oui	Oui	Inconnu	Inconnu	Oui	Oui	Inconnu	Non	Inconnu	Oui	Infection Respiratoire Aiguë et Sévère	No	No	15GP0068	Négatif	Missing
68	Matadi	2	Bas-Congo	Homme	RDC	39	Yes	Missing	Missing	Missing	Missing	Missing	2015-01-13	Adéquat	2015-01-05	2015-01-08	Oui	Oui	Non	Inconnu	Inconnu	Oui	Oui	Inconnu	Oui	Inconnu	Oui	Infection Respiratoire Aiguë et Sévère	No	No	15GP0069	Négatif	Missing
69	Muanda	19	Bas-Congo	Femme	RDC	38.7	No	Non	Non	Pas indiqué	Pas indiqué	Missing	2015-01-13	Adéquat	2015-01-04	2015-01-06	Oui	Oui	Non	Oui	Non	Oui	Oui	Non	Non	Oui	Oui	Infection Semblable à la Grippe	No	No	15GP0070	Négatif	Missing
70	Muanda	32	Bas-Congo	Femme	RDC	38	No	Non	Non	Non	Non	Missing	2015-01-13	Adéquat	2015-01-04	2015-01-06	Oui	Non	Non	Oui	Oui	Oui	Oui	Non	Non	Non	Oui	Infection Semblable à la Grippe	No	No	15GP0071	Négatif	Missing
71	Muanda	9	Bas-Congo	Femme	RDC	39	No	Non	Non	Non	Non	Missing	2015-01-13	Adéquat	2015-01-03	2015-01-06	Oui	Non	Non	Oui	Oui	Oui	Oui	Non	Non	Non	Non	Infection Semblable à la Grippe	No	No	15GP0072	Type A	H3N2
72	Muanda	4	Bas-Congo	Femme	RDC	39	No	Non	Non	Non	Non	Missing	2015-01-13	Adéquat	2015-01-03	2015-01-08	Oui	Non	Non	Non	Non	Oui	Oui	Non	Oui	Non	Oui	Infection Semblable à la Grippe	No	No	15GP0073	Négatif	Missing
73	Muanda	2	Bas-Congo	Homme	RDC	39	Yes	Non	Non	Pas indiqué	Pas indiqué	Missing	2015-01-13	Adéquat	2015-01-03	2015-01-06	Oui	Non	Non	Inconnu	Inconnu	Oui	Oui	Non	Non	Inconnu	Oui	Infection Respiratoire Aiguë et Sévère	No	No	15GP0074	Type A	H3N2
74	Muanda	5	Bas-Congo	Homme	RDC	38.4	No	Non	Non	Non	Non	Missing	2015-01-13	Adéquat	2015-01-04	2015-01-06	Oui	Non	Non	Oui	Oui	Oui	Oui	Non	Non	Non	Non	Infection Semblable à la Grippe	No	No	15GP0075	Négatif	Missing
75	Muanda	8	Bas-Congo	Homme	RDC	38.3	Yes	Non	Non	Pas indiqué	Pas indiqué	Missing	2015-01-13	Adéquat	2015-01-03	2015-01-06	Oui	Oui	Non	Oui	Pas indiqué	Oui	Oui	Non	Oui	Non	Oui	Infection Respiratoire Aiguë et Sévère	No	No	15GP0076	Type A	H3N2
76	Muanda	10	Bas-Congo	Homme	RDC	38.2	No	Non	Non	Non	Non	Missing	2015-01-13	Adéquat	2015-01-04	2015-01-07	Oui	Non	Non	Oui	Oui	Oui	Oui	Oui	Oui	Oui	Non	Infection Semblable à la Grippe	No	No	15GP0077	Type A	H3N2
77	Muanda	49	Bas-Congo	Homme	RDC	38	No	Non	Non	Non	Non	Missing	2015-01-13	Adéquat	2015-01-05	2015-01-07	Oui	Non	Non	Oui	Oui	Oui	Oui	Oui	Non	Oui	Non	Infection Semblable à la Grippe	No	No	15GP0078	Type A	H3N2
78	Muanda	Missing	Bas-Congo	Homme	RDC	38.1	Yes	Non	Non	Pas indiqué	Pas indiqué	Missing	2015-01-13	Adéquat	2015-01-04	2015-01-06	Oui	Non	Non	Inconnu	Inconnu	Oui	Oui	Inconnu	Oui	Inconnu	Oui	Infection Respiratoire Aiguë et Sévère	No	No	15GP0079	Négatif	Missing
79	Kingasani	2	Kinshasa	Femme	RDC	39	No	Non	Non	Non	Non	Missing	2015-01-13	Adéquat	2015-01-07	2015-01-12	Oui	Non	Non	Non	Non	Oui	Oui	Non	Non	Non	Non	Infection Semblable à la Grippe	No	No	15GP0080	Négatif	Missing
80	Kingasani	4	Kinshasa	Femme	RDC	40	Yes	Non	Non	Non	Non	Missing	2015-01-13	Adéquat	2015-01-11	2015-01-13	Oui	Non	Non	Non	Non	Oui	Oui	Non	Oui	Non	Non	Infection Respiratoire Aiguë et Sévère	No	No	15GP0081	Négatif	Missing
81	HGK	58	Kinshasa	Homme	RDC	40	Yes	Non	Non	Non	Non	Missing	2015-01-14	Adéquat	2015-01-10	2015-01-13	Oui	Oui	Non	Non	Oui	Oui	Oui	Oui	Non	Non	Oui	Infection Respiratoire Aiguë et Sévère	No	No	15GP0082	Type A	H3N2
82	HGK	20	Kinshasa	Homme	RDC	40	Yes	Oui	Non	Non	Non	Missing	2015-01-14	Adéquat	2015-01-08	2015-01-13	Oui	Oui	Non	Non	Oui	Oui	Oui	Oui	Non	Oui	Oui	Infection Respiratoire Aiguë et Sévère	No	No	15GP0083	Négatif	Missing
83	HGK	20	Kinshasa	Femme	RDC	39	Yes	Non	Non	Non	Non	Missing	2015-01-14	Adéquat	2015-01-09	2015-01-14	Oui	Oui	Non	Oui	Oui	Oui	Non	Oui	Non	Oui	Oui	Infection Respiratoire Aiguë et Sévère	No	No	15GP0084	Négatif	Missing
84	HGK	47	Kinshasa	Femme	RDC	38	No	Missing	Missing	Missing	Missing	Missing	2015-01-14	Adéquat	2015-01-11	2015-01-14	Oui	Non	Non	Non	Oui	Oui	Oui	Non	Non	Non	Oui	Infection Semblable à la Grippe	No	No	15GP0085	Négatif	Missing
85	HGK	36	Kinshasa	Femme	RDC	40	Yes	Non	Non	Non	Non	Missing	2015-01-14	Adéquat	2015-01-09	2015-01-14	Oui	Oui	Non	Non	Oui	Oui	Oui	Non	Non	Oui	Oui	Infection Respiratoire Aiguë et Sévère	No	No	15GP0086	Négatif	Missing
86	HGK	20	Kinshasa	Femme	RDC	39	Yes	Oui	Non	Non	Non	Missing	2015-01-14	Adéquat	2015-01-12	2015-01-14	Oui	Oui	Non	Oui	Oui	Oui	Non	Oui	Non	Non	Oui	Infection Respiratoire Aiguë et Sévère	No	No	15GP0087	Type A	H3N2
87	HGK	60	Kinshasa	Homme	RDC	38	No	Non	Non	Non	Non	Missing	2015-01-14	Adéquat	2015-01-12	2015-01-14	Oui	Non	Non	Oui	Oui	Oui	Oui	Non	Non	Non	Oui	Infection Semblable à la Grippe	No	No	15GP0088	Négatif	Missing
88	HGK	45	Kinshasa	Femme	RDC	39	Yes	Non	Non	Non	Non	Missing	2015-01-14	Adéquat	2015-01-11	2015-01-14	Oui	Oui	Non	Oui	Oui	Oui	Oui	Oui	Non	Non	Oui	Infection Respiratoire Aiguë et Sévère	No	No	15GP0089	Négatif	Missing
89	HGK	46	Kinshasa	Homme	RDC	40	Yes	Non	Non	Non	Non	Missing	2015-01-14	Adéquat	2015-01-11	2015-01-14	Oui	Oui	Non	Oui	Oui	Oui	Oui	Non	Non	Oui	Oui	Infection Respiratoire Aiguë et Sévère	No	No	15GP0090	Négatif	Missing
90	HGK	19	Kinshasa	Homme	RDC	38	No	Missing	Missing	Missing	Missing	Missing	2015-01-14	Adéquat	2015-01-12	2015-01-14	Oui	Non	Non	Oui	Oui	Oui	Non	Oui	Non	Non	Non	Infection Semblable à la Grippe	No	No	15GP0091	Négatif	Missing
91	Kenya	0.7	Katanga	Femme	RDC	38.5	No	Missing	Missing	Missing	Missing	Missing	2015-01-15	Adéquat	2015-01-01	2015-01-05	Oui	Non	Non	Non	Non	Oui	Oui	Non	Non	Non	Non	Infection Semblable à la Grippe	No	No	15GP0092	Négatif	Missing
92	Kenya	4	Katanga	Femme	RDC	39	No	Missing	Missing	Missing	Missing	Missing	2015-01-15	Adéquat	2015-01-01	2015-01-05	Oui	Non	Non	Non	Non	Oui	Oui	Non	Non	Non	Non	Infection Respiratoire Aiguë et Sévère	No	No	15GP0093	Négatif	Missing
93	Kenya	9	Katanga	Homme	RDC	39	No	Missing	Missing	Missing	Missing	Missing	2015-01-15	Adéquat	2015-01-02	2015-01-05	Oui	Non	Non	Non	Non	Oui	Oui	Non	Non	Non	Oui	Infection Respiratoire Aiguë et Sévère	No	No	15GP0094	Négatif	Missing
94	Kenya	38	Katanga	Femme	RDC	39	No	Missing	Missing	Missing	Missing	Missing	2015-01-15	Adéquat	2015-01-08	2015-01-12	Oui	Non	Non	Non	Non	Oui	Oui	Non	Non	Non	Non	Infection Semblable à la Grippe	No	No	15GP0095	Négatif	Missing
95	Kenya	1	Katanga	Femme	RDC	40	No	Missing	Missing	Missing	Missing	Missing	2015-01-15	Adéquat	2015-01-09	2015-01-12	Oui	Non	Non	Non	Non	Oui	Oui	Non	Non	Non	Non	Infection Respiratoire Aiguë et Sévère	No	No	15GP0096	Négatif	Missing
96	Kingasani	1	Kinshasa	Homme	RDC	38.8	Yes	Non	Non	Non	Non	Missing	2015-01-15	Adéquat	2015-01-10	2015-01-14	Oui	Non	Non	Non	Non	Oui	Oui	Non	Non	Non	Non	Infection Respiratoire Aiguë et Sévère	No	No	15GP0097	Négatif	Missing
97	Kingasani	0.4	Kinshasa	Homme	RDC	39	Yes	Non	Non	Non	Non	Missing	2015-01-15	Adéquat	2015-01-09	2015-01-14	Oui	Non	Non	Non	Non	Oui	Oui	Non	Non	Non	Non	Infection Respiratoire Aiguë et Sévère	No	No	15GP0098	Négatif	Missing
98	Kingasani	0.7	Kinshasa	Homme	RDC	39	Yes	Non	Non	Non	Non	Missing	2015-01-15	Adéquat	2015-01-13	2015-01-15	Oui	Non	Non	Non	Non	Oui	Oui	Non	Non	Non	Non	Infection Respiratoire Aiguë et Sévère	No	No	15GP0099	Négatif	Missing
99	Kingasani	2	Kinshasa	Femme	RDC	40	Yes	Non	Non	Non	Non	Missing	2015-01-15	Adéquat	2015-01-13	2015-01-15	Oui	Non	Non	Non	Non	Oui	Oui	Non	Non	Non	Non	Infection Respiratoire Aiguë et Sévère	No	No	15GP0100	Négatif	Missing
100	Kalembe Lembe	0.7	Kinshasa	Homme	RDC	38.5	Yes	Non	Non	Non	Non	Missing	2015-01-15	Adéquat	2015-01-09	2015-01-15	Oui	Oui	Non	Non	Oui	Oui	Oui	Non	Non	Non	Non	Infection Respiratoire Aiguë et Sévère	No	No	15GP0101	Négatif	Missing
101	Kalembe Lembe	0.9	Kinshasa	Homme	RDC	38.5	Yes	Non	Non	Pas indiqué	Pas indiqué	Missing	2015-01-15	Adéquat	2015-01-14	2015-01-15	Oui	Oui	Non	Non	Oui	Oui	Oui	Non	Non	Non	Non	Infection Respiratoire Aiguë et Sévère	No	No	15GP0102	Négatif	Missing
102	Kalembe Lembe	2	Kinshasa	Homme	RDC	38.9	Yes	Non	Non	Pas indiqué	Pas indiqué	Missing	2015-01-15	Adéquat	2015-01-12	2015-01-15	Oui	Oui	Non	Non	Oui	Oui	Oui	Non	Non	Non	Non	Infection Respiratoire Aiguë et Sévère	No	No	15GP0103	Négatif	Missing
103	Kalembe Lembe	0.5	Kinshasa	Homme	RDC	38.6	Yes	Non	Non	Pas indiqué	Pas indiqué	Missing	2015-01-15	Adéquat	2015-01-09	2015-01-15	Oui	Oui	Pas indiqué	Pas indiqué	Oui	Oui	Oui	Non	Non	Non	Non	Infection Respiratoire Aiguë et Sévère	No	No	15GP0104	Négatif	Missing
104	Kalembe Lembe	0.5	Kinshasa	Femme	RDC	40.6	Yes	Non	Non	Pas indiqué	Pas indiqué	Missing	2015-01-15	Adéquat	2015-01-09	2015-01-15	Oui	Oui	Non	Non	Oui	Oui	Oui	Non	Non	Non	Non	Infection Respiratoire Aiguë et Sévère	No	No	15GP0105	Négatif	Missing
105	Kalembe Lembe	1	Kinshasa	Femme	RDC	38.6	Yes	Non	Non	Pas indiqué	Pas indiqué	Missing	2015-01-15	Adéquat	2015-01-10	2015-01-15	Oui	Oui	Non	Non	Oui	Oui	Oui	Non	Non	Non	Non	Infection Respiratoire Aiguë et Sévère	No	No	15GP0106	Négatif	Missing
106	Kalembe Lembe	1	Kinshasa	Femme	RDC	38.5	Yes	Non	Non	Non	Non	Missing	2015-01-15	Adéquat	2015-01-12	2015-01-15	Oui	Oui	Non	Non	Oui	Oui	Oui	Non	Non	Non	Non	Infection Respiratoire Aiguë et Sévère	No	No	15GP0107	Négatif	Missing
107	Kalembe Lembe	2	Kinshasa	Homme	RDC	39.3	No	Non	Non	Pas indiqué	Pas indiqué	Missing	2015-01-15	Adéquat	2015-01-11	2015-01-15	Oui	Oui	Non	Non	Oui	Oui	Oui	Non	Non	Non	Non	Infection Semblable à la Grippe	No	No	15GP0108	Négatif	Missing
108	Kalembe Lembe	17	Kinshasa	Femme	RDC	39.5	No	Non	Non	Pas indiqué	Pas indiqué	Missing	2015-01-15	Adéquat	2015-01-09	2015-01-15	Oui	Oui	Non	Non	Oui	Oui	Oui	Non	Non	Non	Non	Infection Semblable à la Grippe	No	No	15GP0109	Type A	H3N2
109	Kalembe Lembe	4	Kinshasa	Homme	RDC	38.5	No	Non	Non	Non	Non	Missing	2015-01-15	Adéquat	2015-01-09	2015-01-15	Oui	Oui	Non	Non	Oui	Oui	Oui	Non	Non	Non	Non	Infection Semblable à la Grippe	No	No	15GP0110	Négatif	Missing
110	Kalembe Lembe	19	Kinshasa	Femme	RDC	40	No	Non	Non	Pas indiqué	Pas indiqué	Missing	2015-01-15	Adéquat	2015-01-09	2015-01-15	Oui	Oui	Pas indiqué	Pas indiqué	Oui	Oui	Oui	Non	Non	Non	Non	Infection Semblable à la Grippe	No	No	15GP0111	Négatif	Missing
111	Muanda	20	Bas-Congo	Homme	RDC	39	Yes	Non	Non	Pas indiqué	Pas indiqué	Missing	2015-01-22	Adéquat	2015-01-10	2015-01-12	Oui	Non	Non	Inconnu	Inconnu	Oui	Oui	Inconnu	Non	Inconnu	Oui	Infection Respiratoire Aiguë et Sévère	No	No	15GP0112	Type B	Missing
112	Muanda	8	Bas-Congo	Femme	RDC	39.7	Yes	Non	Non	Non	Non	Missing	2015-01-22	Adéquat	2015-01-10	2015-01-12	Oui	Non	Non	Inconnu	Inconnu	Oui	Oui	Non	Oui	Non	Oui	Infection Respiratoire Aiguë et Sévère	No	No	15GP0113	Négatif	Missing
113	Muanda	28	Bas-Congo	Femme	RDC	38.7	No	Non	Non	Non	Pas indiqué	Missing	2015-01-22	Adéquat	2015-01-08	2015-01-12	Oui	Non	Non	Oui	Oui	Oui	Oui	Oui	Non	Oui	Oui	Infection Semblable à la Grippe	No	No	15GP0114	Négatif	Missing
114	Muanda	47	Bas-Congo	Femme	RDC	38.1	No	Non	Non	Non	Non	Missing	2015-01-22	Adéquat	2015-01-10	2015-01-13	Oui	Non	Non	Oui	Non	Oui	Oui	Oui	Non	Oui	Non	Infection Semblable à la Grippe	No	No	15GP0115	Négatif	Missing
115	Muanda	32	Bas-Congo	Femme	RDC	38	No	Non	Non	Non	Non	Missing	2015-01-22	Adéquat	2015-01-10	2015-01-14	Oui	Non	Non	Oui	Non	Oui	Oui	Non	Non	Oui	Non	Infection Semblable à la Grippe	No	No	15GP0116	Négatif	Missing
116	Muanda	25	Bas-Congo	Homme	RDC	38.1	Yes	Non	Non	Non	Non	Missing	2015-01-22	Adéquat	2015-01-11	2015-01-14	Oui	Non	Non	Oui	Oui	Oui	Oui	Oui	Oui	Oui	Non	Infection Respiratoire Aiguë et Sévère	No	No	15GP0117	Négatif	Missing
117	Muanda	25	Bas-Congo	Homme	RDC	38.3	No	Non	Non	Non	Non	Missing	2015-01-22	Adéquat	2015-01-12	2015-01-14	Oui	Non	Non	Oui	Oui	Oui	Oui	Oui	Oui	Oui	Non	Infection Semblable à la Grippe	No	No	15GP0118	Négatif	Missing
118	Kenya	2	Katanga	Femme	RDC	39	Yes	Missing	Missing	Missing	Missing	Missing	2015-01-26	Adéquat	2015-01-13	2015-01-15	Oui	Non	Non	Non	Non	Oui	Oui	Non	Non	Non	Non	Infection Respiratoire Aiguë et Sévère	No	No	15GP0119	Négatif	Missing
119	Kenya	12	Katanga	Femme	RDC	38	Yes	Missing	Missing	Missing	Missing	Autre	2015-01-26	Adéquat	2015-01-14	2015-01-19	Oui	Non	Non	Oui	Non	Oui	Oui	Non	Oui	Non	Non	Infection Respiratoire Aiguë et Sévère	No	No	15GP0120	Type B	Missing
120	Kenya	14	Katanga	Femme	RDC	38	Yes	Missing	Missing	Missing	Missing	Missing	2015-01-26	Adéquat	2015-01-19	2015-01-21	Oui	Non	Non	Non	Non	Oui	Oui	Non	Non	Non	Oui	Infection Respiratoire Aiguë et Sévère	No	No	15GP0121	Négatif	Missing
121	Muanda	15	Bas-Congo	Femme	RDC	39	Yes	Non	Non	Non	Non	Missing	2015-01-26	Adéquat	2015-01-17	2015-01-20	Oui	Non	Non	Inconnu	Inconnu	Oui	Oui	Non	Non	Non	Oui	Infection Respiratoire Aiguë et Sévère	No	No	15GP0122	Négatif	Missing
122	Muanda	44	Bas-Congo	Femme	RDC	39.3	No	Non	Non	Non	Non	Missing	2015-01-26	Adéquat	2015-01-06	2015-01-20	Oui	Oui	Non	Oui	Oui	Oui	Oui	Non	Non	Oui	Non	Infection Semblable à la Grippe	No	No	15GP0123	Négatif	Missing
123	Muanda	4	Bas-Congo	Femme	RDC	38.2	No	Non	Non	Non	Non	Missing	2015-01-26	Adéquat	2015-01-18	2015-01-20	Oui	Non	Non	Non	Non	Oui	Oui	Inconnu	Oui	Non	Non	Infection Semblable à la Grippe	No	No	15GP0124	Négatif	Missing
124	Muanda	2	Bas-Congo	Homme	RDC	38.5	No	Non	Non	Non	Non	Missing	2015-01-26	Adéquat	2015-01-16	2015-01-20	Oui	Non	Non	Inconnu	Inconnu	Oui	Oui	Non	Non	Inconnu	Non	Infection Semblable à la Grippe	No	No	15GP0125	Négatif	Missing
125	Muanda	32	Bas-Congo	Homme	RDC	38	No	Non	Non	Non	Non	Missing	2015-01-26	Adéquat	2015-01-17	2015-01-20	Oui	Non	Non	Oui	Oui	Oui	Oui	Non	Non	Oui	Non	Infection Semblable à la Grippe	No	No	15GP0126	Négatif	Missing
126	Muanda	3	Bas-Congo	Homme	RDC	39.3	Yes	Non	Non	Non	Non	Missing	2015-01-26	Adéquat	2015-01-19	2015-01-21	Oui	Non	Non	Inconnu	Inconnu	Oui	Oui	Non	Oui	Non	Oui	Infection Respiratoire Aiguë et Sévère	No	No	15GP0127	Négatif	Missing
127	Muanda	6	Bas-Congo	Homme	RDC	38.9	Yes	Non	Non	Non	Non	Missing	2015-01-26	Adéquat	2015-01-16	2015-01-21	Oui	Oui	Non	Oui	Non	Oui	Oui	Non	Oui	Inconnu	Oui	Infection Respiratoire Aiguë et Sévère	No	No	15GP0128	Type A	H3N2
128	Muanda	4	Bas-Congo	Homme	RDC	38.1	No	Non	Non	Non	Non	Missing	2015-01-26	Adéquat	2015-01-19	2015-01-21	Oui	Non	Non	Oui	Oui	Oui	Oui	Non	Oui	Inconnu	Non	Infection Semblable à la Grippe	No	No	15GP0129	Négatif	Missing
129	Muanda	26	Bas-Congo	Homme	RDC	39	Yes	Non	Non	Non	Non	Missing	2015-01-26	Adéquat	2015-01-18	2015-01-21	Oui	Oui	Non	Inconnu	Non	Oui	Oui	Non	Oui	Oui	Oui	Infection Respiratoire Aiguë et Sévère	No	No	15GP0130	Négatif	Missing
130	Matadi	Missing	Bas-Congo	Homme	RDC	39.6	Yes	Missing	Missing	Missing	Missing	Missing	2015-01-26	Adéquat	2015-01-19	2015-01-20	Oui	Oui	Non	Inconnu	Inconnu	Oui	Oui	Inconnu	Non	Inconnu	Oui	Infection Respiratoire Aiguë et Sévère	No	No	15GP0131	Type A	H3N2
131	Matadi	Missing	Bas-Congo	Missing	RDC	39.8	Yes	Missing	Missing	Missing	Missing	Missing	2015-01-26	Adéquat	2015-01-18	2015-01-20	Oui	Oui	Non	Inconnu	Inconnu	Oui	Oui	Oui	Non	Inconnu	Oui	Infection Respiratoire Aiguë et Sévère	No	No	15GP0132	Type A	H3N2
132	Matadi	Missing	Bas-Congo	Missing	RDC	38.8	Yes	Missing	Missing	Missing	Missing	Missing	2015-01-26	Adéquat	Missing	2015-01-20	Oui	Oui	Non	Inconnu	Inconnu	Oui	Oui	Oui	Oui	Inconnu	Oui	Infection Respiratoire Aiguë et Sévère	No	No	15GP0133	Type A	H3N2
133	Matadi	8	Bas-Congo	Homme	RDC	40	No	Pas indiqué	Pas indiqué	Pas indiqué	Pas indiqué	Missing	2015-01-26	Adéquat	2015-01-19	2015-01-20	Oui	Non	Oui	Oui	Oui	Oui	Oui	Oui	Oui	Oui	Oui	Infection Semblable à la Grippe	No	No	15GP0134	Type A	H3N2
134	Matadi	9	Bas-Congo	Homme	RDC	38.9	No	Missing	Missing	Missing	Missing	Missing	2015-01-26	Adéquat	2015-01-21	2015-01-21	Oui	Non	Non	Inconnu	Inconnu	Oui	Oui	Non	Non	Inconnu	Oui	Infection Semblable à la Grippe	No	No	15GP0135	Type A	H3N2
135	Matadi	19	Bas-Congo	Homme	RDC	38.6	No	Missing	Missing	Missing	Missing	Missing	2015-01-26	Adéquat	2015-01-18	2015-01-19	Oui	Non	Non	Inconnu	Inconnu	Oui	Oui	Non	Non	Inconnu	Oui	Infection Semblable à la Grippe	No	No	15GP0136	Type A	H3N2
136	Matadi	7	Bas-Congo	Femme	RDC	38.6	No	Missing	Missing	Missing	Missing	Missing	2015-01-26	Adéquat	2015-01-20	2015-01-22	Oui	Non	Non	Oui	Oui	Oui	Oui	Non	Non	Oui	Non	Infection Semblable à la Grippe	No	No	15GP0137	Type A	H3N2
137	Matadi	5	Bas-Congo	Homme	RDC	37.6	No	Missing	Missing	Missing	Missing	Missing	2015-01-26	Adéquat	2015-01-20	2015-01-22	Oui	Non	Non	Oui	Oui	Oui	Oui	Non	Non	Non	Non	Infection Semblable à la Grippe	No	No	15GP0138	Négatif	Missing
138	Kalembe Lembe	5	Kinshasa	Homme	RDC	39.5	No	Non	Non	Pas indiqué	Pas indiqué	Missing	2015-01-26	Adéquat	2015-01-21	2015-01-26	Oui	Oui	Non	Non	Oui	Oui	Oui	Non	Non	Non	Non	Infection Semblable à la Grippe	No	No	15GP0139	Négatif	Missing
139	Kalembe Lembe	4	Kinshasa	Femme	RDC	39.2	No	Non	Non	Pas indiqué	Pas indiqué	Missing	2015-01-26	Adéquat	2015-01-21	2015-01-26	Oui	Oui	Non	Non	Oui	Oui	Oui	Non	Non	Non	Non	Infection Semblable à la Grippe	No	No	15GP0140	Négatif	Missing
140	Kalembe Lembe	22	Kinshasa	Homme	RDC	38.6	No	Non	Non	Pas indiqué	Pas indiqué	Missing	2015-01-26	Adéquat	2015-01-21	2015-01-26	Oui	Oui	Non	Non	Oui	Oui	Oui	Non	Non	Non	Non	Infection Semblable à la Grippe	No	No	15GP0141	Négatif	Missing
141	Kalembe Lembe	6	Kinshasa	Homme	RDC	40.2	No	Non	Non	Pas indiqué	Pas indiqué	Missing	2015-01-26	Adéquat	2015-01-21	2015-01-26	Oui	Oui	Non	Non	Oui	Oui	Oui	Non	Non	Non	Non	Infection Semblable à la Grippe	No	No	15GP0142	Négatif	Missing
142	Kalembe Lembe	7	Kinshasa	Femme	RDC	39	Yes	Non	Non	Pas indiqué	Pas indiqué	Missing	2015-01-26	Adéquat	2015-01-22	2015-01-26	Oui	Oui	Non	Non	Oui	Oui	Oui	Non	Non	Non	Non	Infection Respiratoire Aiguë et Sévère	No	No	15GP0143	Négatif	Missing
143	Kalembe Lembe	8	Kinshasa	Femme	RDC	39.5	Yes	Non	Non	Pas indiqué	Pas indiqué	Missing	2015-01-26	Adéquat	2015-01-22	2015-01-26	Oui	Oui	Non	Non	Oui	Oui	Oui	Non	Non	Non	Non	Infection Respiratoire Aiguë et Sévère	No	No	15GP0144	Négatif	Missing
144	Kalembe Lembe	4	Kinshasa	Homme	RDC	40	Yes	Non	Non	Pas indiqué	Pas indiqué	Missing	2015-01-26	Adéquat	2015-01-21	2015-01-26	Oui	Oui	Non	Non	Oui	Oui	Oui	Non	Non	Non	Non	Infection Respiratoire Aiguë et Sévère	No	No	15GP0145	Négatif	Missing
145	Kalembe Lembe	6	Kinshasa	Homme	RDC	38.6	Yes	Non	Non	Pas indiqué	Pas indiqué	Missing	2015-01-26	Adéquat	2015-01-24	2015-01-26	Oui	Oui	Non	Non	Oui	Oui	Oui	Non	Non	Non	Non	Infection Respiratoire Aiguë et Sévère	No	No	15GP0146	Négatif	Missing
146	Boyambi	24	Kinshasa	Femme	RDC	38.1	No	Missing	Missing	Missing	Missing	Missing	2015-01-28	Adéquat	2015-01-22	2015-01-26	Oui	Pas indiqué	Pas indiqué	Oui	Oui	Oui	Oui	Pas indiqué	Pas indiqué	Oui	Pas indiqué	Infection Semblable à la Grippe	No	No	15GP0147	Négatif	Missing
147	Boyambi	28	Kinshasa	Homme	RDC	38.6	No	Missing	Missing	Missing	Missing	Missing	2015-01-28	Adéquat	2015-01-23	2015-01-26	Oui	Pas indiqué	Pas indiqué	Oui	Pas indiqué	Oui	Oui	Pas indiqué	Pas indiqué	Pas indiqué	Pas indiqué	Infection Semblable à la Grippe	No	No	15GP0148	Négatif	Missing
148	Boyambi	54	Kinshasa	Femme	RDC	38.2	No	Missing	Missing	Missing	Missing	Missing	2015-01-28	Adéquat	2015-01-24	2015-01-26	Oui	Pas indiqué	Pas indiqué	Oui	Oui	Oui	Oui	Pas indiqué	Pas indiqué	Pas indiqué	Pas indiqué	Infection Semblable à la Grippe	No	No	15GP0149	Négatif	Missing
149	Boyambi	50	Kinshasa	Femme	RDC	38.5	No	Missing	Missing	Missing	Missing	Missing	2015-01-28	Adéquat	2015-01-25	2015-01-26	Oui	Pas indiqué	Pas indiqué	Oui	Oui	Oui	Oui	Pas indiqué	Pas indiqué	Pas indiqué	Pas indiqué	Infection Semblable à la Grippe	No	No	15GP0150	Négatif	Missing
150	Goma	2	Nord6Kivu	Homme	RDC	39.5	Yes	Non	Non	Non	Non	Missing	2015-01-28	Adéquat	2015-01-21	2015-01-24	Oui	Non	Non	Non	Non	Oui	Oui	Non	Oui	Non	Oui	Infection Respiratoire Aiguë et Sévère	No	No	15GP0151	Négatif	Missing
151	Goma	7	Nord6Kivu	Homme	RDC	38.4	No	Non	Non	Non	Non	Missing	2015-01-28	Adéquat	2015-01-22	2015-01-24	Oui	Non	Non	Oui	Oui	Oui	Oui	Non	Non	Non	Non	Infection Semblable à la Grippe	No	No	15GP0152	Négatif	Missing
152	Goma	31	Nord6Kivu	Femme	RDC	39	No	Non	Non	Non	Non	Missing	2015-01-28	Adéquat	2015-01-20	2015-01-24	Oui	Non	Non	Oui	Oui	Oui	Oui	Non	Non	Non	Non	Infection Semblable à la Grippe	No	No	15GP0153	Négatif	Missing
153	Goma	28	Nord6Kivu	Femme	RDC	38	No	Missing	Missing	Missing	Missing	Missing	2015-01-28	Adéquat	2015-01-24	2015-01-26	Oui	Oui	Non	Oui	Oui	Oui	Oui	Non	Non	Oui	Non	Infection Semblable à la Grippe	No	No	15GP0154	Négatif	Missing
154	Kisanga	8	Katanga	Homme	RDC	39	No	Pas indiqué	Pas indiqué	Pas indiqué	Pas indiqué	Missing	2015-01-28	Adéquat	2015-01-13	2015-01-17	Oui	Pas indiqué	Pas indiqué	Pas indiqué	Pas indiqué	Oui	Oui	Pas indiqué	Pas indiqué	Pas indiqué	Oui	Infection Semblable à la Grippe	No	No	15GP0155	Type A	H3N2
155	Kisanga	42	Katanga	Femme	RDC	40	No	Pas indiqué	Pas indiqué	Pas indiqué	Pas indiqué	Missing	2015-01-28	Adéquat	2015-01-13	2015-01-17	Oui	Pas indiqué	Pas indiqué	Pas indiqué	Pas indiqué	Oui	Oui	Pas indiqué	Pas indiqué	Pas indiqué	Oui	Infection Semblable à la Grippe	No	No	15GP0156	Négatif	Missing
156	Kisanga	2	Katanga	Homme	RDC	38	No	Pas indiqué	Pas indiqué	Pas indiqué	Pas indiqué	Missing	2015-01-28	Adéquat	Missing	2015-01-24	Pas indiqué	Pas indiqué	Pas indiqué	Pas indiqué	Pas indiqué	Pas indiqué	Pas indiqué	Pas indiqué	Pas indiqué	Pas indiqué	Pas indiqué	Infection Semblable à la Grippe	No	No	15GP0157	Négatif	Missing
157	RVA	10	Kinshasa	Femme	RDC	38	Yes	Missing	Missing	Missing	Missing	Missing	2015-01-28	Adéquat	2015-01-22	2015-01-26	Oui	Non	Non	Non	Non	Oui	Oui	Non	Non	Non	Non	Infection Respiratoire Aiguë et Sévère	No	No	15GP0158	Négatif	Missing
158	RVA	18	Kinshasa	Homme	RDC	37.8	No	Missing	Missing	Missing	Missing	Missing	2015-01-29	Adéquat	2015-01-26	2015-01-29	Oui	Non	Non	Non	Non	Oui	Oui	Non	Non	Non	Non	Infection Semblable à la Grippe	No	No	15GP0159	Négatif	Missing
159	RVA	18	Kinshasa	Femme	RDC	37.8	No	Missing	Missing	Missing	Missing	Missing	2015-01-29	Adéquat	2015-01-27	2015-01-29	Oui	Non	Non	Non	Non	Oui	Oui	Non	Non	Non	Non	Infection Semblable à la Grippe	No	No	15GP0160	Négatif	Missing
160	Kalembe Lembe	3	Kinshasa	Femme	RDC	38.6	Yes	Non	Non	Pas indiqué	Pas indiqué	Missing	2015-01-29	Adéquat	2015-01-23	2015-01-29	Oui	Oui	Non	Non	Oui	Oui	Oui	Non	Non	Non	Non	Infection Respiratoire Aiguë et Sévère	No	No	15GP0161	Négatif	Missing
161	Kalembe Lembe	3	Kinshasa	Homme	RDC	38.3	Yes	Non	Non	Pas indiqué	Pas indiqué	Missing	2015-01-29	Adéquat	2015-01-23	2015-01-29	Oui	Oui	Non	Non	Oui	Oui	Oui	Non	Non	Non	Non	Infection Respiratoire Aiguë et Sévère	No	No	15GP0162	Négatif	Missing
162	Kalembe Lembe	14	Kinshasa	Femme	RDC	38.5	Yes	Non	Non	Pas indiqué	Pas indiqué	Missing	2015-01-29	Adéquat	2015-01-23	2015-01-29	Oui	Oui	Non	Non	Oui	Oui	Oui	Non	Non	Non	Non	Infection Respiratoire Aiguë et Sévère	No	No	15GP0163	Négatif	Missing
163	Kalembe Lembe	19	Kinshasa	Homme	RDC	38.5	Yes	Non	Non	Pas indiqué	Pas indiqué	Missing	2015-01-29	Adéquat	2015-01-23	2015-01-29	Oui	Oui	Non	Non	Oui	Oui	Oui	Non	Non	Non	Non	Infection Respiratoire Aiguë et Sévère	No	No	15GP0164	Négatif	Missing
164	Kalembe Lembe	3	Kinshasa	Homme	RDC	38.8	Yes	Non	Non	Pas indiqué	Pas indiqué	Missing	2015-01-29	Adéquat	2015-01-26	2015-01-29	Oui	Oui	Non	Non	Oui	Oui	Oui	Non	Non	Non	Non	Infection Respiratoire Aiguë et Sévère	No	No	15GP0165	Négatif	Missing
165	Kalembe Lembe	6	Kinshasa	Homme	RDC	38.6	Yes	Non	Non	Pas indiqué	Pas indiqué	Missing	2015-01-29	Adéquat	2015-01-23	2015-01-29	Oui	Oui	Oui	Non	Non	Oui	Oui	Oui	Non	Non	Non	Infection Respiratoire Aiguë et Sévère	No	No	15GP0166	Négatif	Missing
166	Kalembe Lembe	5	Kinshasa	Homme	RDC	38.6	Yes	Non	Non	Pas indiqué	Pas indiqué	Missing	2015-01-29	Adéquat	2015-01-25	2015-01-29	Oui	Oui	Non	Non	Oui	Oui	Oui	Non	Non	Non	Non	Infection Respiratoire Aiguë et Sévère	No	No	15GP0167	Négatif	Missing
167	Kalembe Lembe	1	Kinshasa	Homme	RDC	38.6	Yes	Non	Non	Pas indiqué	Pas indiqué	Missing	2015-01-29	Adéquat	2015-01-23	2015-01-29	Oui	Oui	Non	Non	Oui	Oui	Oui	Non	Non	Non	Non	Infection Respiratoire Aiguë et Sévère	No	No	15GP0168	Négatif	Missing
168	Kalembe Lembe	21	Kinshasa	Homme	RDC	38.5	No	Non	Non	Pas indiqué	Pas indiqué	Missing	2015-01-29	Adéquat	2015-01-23	2015-01-29	Oui	Oui	Non	Non	Oui	Oui	Oui	Non	Non	Non	Non	Infection Semblable à la Grippe	No	No	15GP0169	Négatif	Missing
169	Kalembe Lembe	14	Kinshasa	Homme	RDC	38.6	No	Non	Non	Pas indiqué	Pas indiqué	Missing	2015-01-29	Adéquat	2015-01-23	2015-01-29	Oui	Oui	Non	Non	Oui	Oui	Oui	Non	Non	Non	Non	Infection Semblable à la Grippe	No	No	15GP0170	Négatif	Missing
170	Boyambi	33	Kinshasa	Homme	RDC	38	No	Missing	Missing	Missing	Missing	Missing	2015-01-30	Adéquat	2015-01-25	2015-01-27	Oui	Pas indiqué	Pas indiqué	Oui	Oui	Oui	Oui	Pas indiqué	Pas indiqué	Pas indiqué	Pas indiqué	Infection Semblable à la Grippe	No	No	15GP0171	Négatif	Missing
171	Boyambi	48	Kinshasa	Homme	RDC	38.2	No	Missing	Missing	Missing	Missing	Missing	2015-01-30	Adéquat	2015-01-23	2015-01-27	Oui	Pas indiqué	Pas indiqué	Oui	Oui	Oui	Oui	Pas indiqué	Pas indiqué	Pas indiqué	Pas indiqué	Infection Semblable à la Grippe	No	No	15GP0172	Négatif	Missing
172	Boyambi	52	Kinshasa	Homme	RDC	38.2	No	Missing	Missing	Missing	Missing	Missing	2015-01-30	Adéquat	2015-01-24	2015-01-27	Oui	Pas indiqué	Pas indiqué	Pas indiqué	Pas indiqué	Oui	Oui	Pas indiqué	Pas indiqué	Pas indiqué	Pas indiqué	Infection Semblable à la Grippe	No	No	15GP0173	Négatif	Missing
173	Boyambi	43	Kinshasa	Homme	RDC	39	No	Missing	Missing	Missing	Missing	Missing	2015-01-30	Adéquat	2015-01-25	2015-01-27	Oui	Pas indiqué	Pas indiqué	Oui	Oui	Oui	Oui	Pas indiqué	Pas indiqué	Pas indiqué	Pas indiqué	Infection Semblable à la Grippe	No	No	15GP0174	Négatif	Missing
174	Boyambi	26	Kinshasa	Homme	RDC	38.5	No	Missing	Missing	Missing	Missing	Missing	2015-01-30	Adéquat	2015-01-26	2015-01-28	Oui	Pas indiqué	Pas indiqué	Pas indiqué	Oui	Oui	Oui	Pas indiqué	Pas indiqué	Pas indiqué	Pas indiqué	Infection Semblable à la Grippe	No	No	15GP0175	Négatif	Missing
175	Boyambi	23	Kinshasa	Homme	RDC	38	No	Missing	Missing	Missing	Missing	Missing	2015-01-30	Adéquat	2015-01-25	2015-01-28	Oui	Pas indiqué	Pas indiqué	Oui	Oui	Oui	Oui	Pas indiqué	Pas indiqué	Pas indiqué	Pas indiqué	Infection Semblable à la Grippe	No	No	15GP0176	Négatif	Missing
176	Boyambi	36	Kinshasa	Femme	RDC	38.2	No	Missing	Missing	Missing	Missing	Missing	2015-01-30	Adéquat	2015-01-27	2015-01-28	Oui	Pas indiqué	Pas indiqué	Oui	Oui	Oui	Oui	Pas indiqué	Pas indiqué	Pas indiqué	Pas indiqué	Infection Semblable à la Grippe	No	No	15GP0177	Négatif	Missing
177	Boyambi	56	Kinshasa	Femme	RDC	38.4	No	Missing	Missing	Missing	Missing	Missing	2015-01-30	Adéquat	2015-01-24	2015-01-28	Oui	Pas indiqué	Pas indiqué	Oui	Oui	Oui	Oui	Pas indiqué	Pas indiqué	Oui	Pas indiqué	Infection Semblable à la Grippe	No	No	15GP0178	Négatif	Missing
178	Boyambi	54	Kinshasa	Homme	RDC	38.5	No	Missing	Missing	Missing	Missing	Missing	2015-01-30	Adéquat	2015-01-27	2015-01-28	Oui	Pas indiqué	Pas indiqué	Oui	Oui	Oui	Oui	Pas indiqué	Oui	Oui	Pas indiqué	Infection Semblable à la Grippe	No	No	15GP0179	Négatif	Missing
179	Boyambi	21	Kinshasa	Femme	RDC	38.5	No	Missing	Missing	Missing	Missing	Missing	2015-01-30	Adéquat	2015-01-24	2015-01-28	Oui	Pas indiqué	Pas indiqué	Oui	Oui	Oui	Oui	Pas indiqué	Pas indiqué	Oui	Pas indiqué	Infection Semblable à la Grippe	No	No	15GP0180	Négatif	Missing
180	Boyambi	37	Kinshasa	Homme	RDC	38.8	No	Missing	Missing	Missing	Missing	Missing	2015-01-30	Adéquat	2015-01-26	2015-01-28	Oui	Pas indiqué	Pas indiqué	Oui	Oui	Oui	Oui	Pas indiqué	Pas indiqué	Oui	Pas indiqué	Infection Semblable à la Grippe	No	No	15GP0181	Négatif	Missing
181	Boyambi	47	Kinshasa	Femme	RDC	38.2	No	Missing	Missing	Missing	Missing	Missing	2015-01-30	Adéquat	2015-01-29	2015-01-29	Oui	Pas indiqué	Pas indiqué	Oui	Oui	Oui	Oui	Pas indiqué	Oui	Oui	Pas indiqué	Infection Semblable à la Grippe	No	No	15GP0182	Négatif	Missing
182	Boyambi	20	Kinshasa	Femme	RDC	38	No	Missing	Missing	Missing	Missing	Missing	2015-01-30	Adéquat	2015-01-26	2015-01-29	Oui	Pas indiqué	Pas indiqué	Oui	Oui	Oui	Oui	Pas indiqué	Pas indiqué	Pas indiqué	Pas indiqué	Infection Semblable à la Grippe	No	No	15GP0183	Négatif	Missing
183	Boyambi	42	Kinshasa	Homme	RDC	38.2	No	Missing	Missing	Missing	Missing	Missing	2015-01-30	Adéquat	2015-01-27	2015-01-29	Oui	Pas indiqué	Pas indiqué	Oui	Oui	Oui	Oui	Pas indiqué	Pas indiqué	Oui	Pas indiqué	Infection Semblable à la Grippe	No	No	15GP0184	Négatif	Missing
184	Kingasani	23	Kinshasa	Femme	RDC	38	Yes	Non	Non	Non	Non	Missing	2015-01-30	Adéquat	2015-01-25	2015-01-28	Oui	Non	Non	Non	Non	Oui	Oui	Non	Non	Non	Non	Infection Respiratoire Aiguë et Sévère	No	No	15GP0196	Négatif	Missing
185	Kingasani	14	Kinshasa	Homme	RDC	39.4	Yes	Non	Non	Non	Non	Missing	2015-01-30	Adéquat	2015-01-22	2015-01-28	Oui	Non	Non	Non	Non	Oui	Oui	Non	Non	Non	Non	Infection Respiratoire Aiguë et Sévère	No	No	15GP0197	Type A	H3N2
186	Kingasani	20	Kinshasa	Homme	RDC	38.7	Yes	Non	Non	Non	Non	Missing	2015-01-30	Adéquat	2015-01-26	2015-01-29	Oui	Non	Non	Non	Non	Oui	Oui	Non	Non	Non	Non	Infection Respiratoire Aiguë et Sévère	No	No	15GP0198	Négatif	Missing
187	Kingasani	31	Kinshasa	Femme	RDC	39.4	Yes	Non	Non	Non	Non	Missing	2015-01-30	Adéquat	2015-01-26	2015-01-29	Oui	Non	Non	Non	Non	Oui	Oui	Non	Non	Non	Non	Infection Respiratoire Aiguë et Sévère	No	No	15GP0199	Négatif	Missing
188	Kingasani	21	Kinshasa	Homme	RDC	40	Yes	Non	Non	Non	Non	Missing	2015-01-30	Adéquat	2015-01-27	2015-01-29	Oui	Non	Non	Non	Non	Oui	Oui	Non	Non	Non	Non	Infection Respiratoire Aiguë et Sévère	No	No	15GP0200	Négatif	Missing
189	Kingasani	42	Kinshasa	Homme	RDC	38.9	Yes	Non	Non	Non	Non	Missing	2015-01-30	Adéquat	2015-01-26	2015-01-30	Oui	Non	Non	Non	Non	Oui	Oui	Non	Non	Non	Non	Infection Respiratoire Aiguë et Sévère	No	No	15GP0201	Négatif	Missing
190	Kingasani	1	Kinshasa	Homme	RDC	38	Yes	Non	Non	Non	Non	Missing	2015-01-30	Adéquat	2015-01-24	2015-01-30	Oui	Non	Non	Non	Non	Oui	Oui	Non	Non	Non	Non	Infection Respiratoire Aiguë et Sévère	No	No	15GP0202	Négatif	Missing
191	HGK	13	Kinshasa	Femme	RDC	40	Yes	Non	Oui	Non	Non	Missing	2015-01-30	Adéquat	2015-01-25	2015-01-28	Oui	Oui	Non	Non	Oui	Oui	Oui	Oui	Non	Oui	Oui	Infection Respiratoire Aiguë et Sévère	No	No	15GP0185	Négatif	Missing
192	HGK	31	Kinshasa	Homme	RDC	26	No	Missing	Missing	Missing	Missing	Missing	2015-01-30	Adéquat	2015-01-26	2015-01-28	Oui	Oui	Pas indiqué	Oui	Oui	Oui	Oui	Oui	Pas indiqué	Pas indiqué	Pas indiqué	Infection Semblable à la Grippe	No	No	15GP0186	Négatif	Missing
193	HGK	45	Kinshasa	Homme	RDC	38	No	Missing	Missing	Missing	Missing	Missing	2015-01-30	Adéquat	2015-01-26	2015-01-28	Oui	Non	Non	Non	Oui	Oui	Oui	Non	Non	Non	Oui	Infection Semblable à la Grippe	No	No	15GP0187	Négatif	Missing
194	HGK	54	Kinshasa	Femme	RDC	40	Yes	Non	Oui	Non	Non	Missing	2015-01-30	Adéquat	2015-01-24	2015-01-29	Oui	Oui	Non	Non	Oui	Oui	Non	Oui	Non	Oui	Oui	Infection Respiratoire Aiguë et Sévère	No	No	15GP0188	Négatif	Missing
195	HGK	33	Kinshasa	Femme	RDC	38	No	Missing	Missing	Missing	Missing	Missing	2015-01-30	Adéquat	2015-01-26	2015-01-29	Oui	Non	Non	Oui	Oui	Oui	Oui	Non	Non	Non	Non	Infection Semblable à la Grippe	No	No	15GP0189	Négatif	Missing
196	HGK	29	Kinshasa	Homme	RDC	40	Yes	Non	Oui	Non	Non	Missing	2015-01-30	Adéquat	2015-01-25	2015-01-29	Oui	Oui	Non	Oui	Oui	Oui	Oui	Non	Non	Oui	Oui	Infection Respiratoire Aiguë et Sévère	No	No	15GP0190	Négatif	Missing
197	HGK	86	Kinshasa	Homme	RDC	38	No	Missing	Missing	Missing	Missing	Missing	2015-01-30	Adéquat	2015-01-26	2015-01-29	Oui	Oui	Non	Non	Oui	Oui	Oui	Oui	Non	Non	Oui	Infection Semblable à la Grippe	No	No	15GP0191	Négatif	Missing
198	HGK	70	Kinshasa	Femme	RDC	38	No	Missing	Missing	Missing	Missing	Missing	2015-01-30	Adéquat	2015-01-27	2015-01-29	Oui	Non	Non	Non	Oui	Oui	Oui	Non	Non	Non	Oui	Infection Semblable à la Grippe	No	No	15GP0192	Négatif	Missing
199	HGK	79	Kinshasa	Femme	RDC	39	Yes	Non	Non	Non	Non	Missing	2015-01-30	Adéquat	2015-01-25	2015-01-29	Oui	Oui	Non	Non	Oui	Oui	Oui	Oui	Non	Oui	Oui	Infection Respiratoire Aiguë et Sévère	No	No	15GP0193	Négatif	Missing
200	HGK	3	Kinshasa	Femme	RDC	39	Yes	Oui	Non	Non	Non	Missing	2015-01-30	Adéquat	2015-01-26	2015-01-29	Oui	Oui	Non	Non	Oui	Oui	Oui	Non	Oui	Non	Oui	Infection Respiratoire Aiguë et Sévère	No	No	15GP0194	Négatif	Missing
201	HGK	14	Kinshasa	Homme	RDC	40	Yes	Non	Oui	Non	Non	Missing	2015-01-30	Adéquat	2015-01-24	2015-01-29	Oui	Oui	Non	Non	Oui	Oui	Oui	Oui	Non	Oui	Oui	Infection Respiratoire Aiguë et Sévère	No	No	15GP0195	Négatif	Missing
202	Kenya	5	Katanga	Homme	RDC	38	No	Missing	Missing	Missing	Missing	Missing	2015-02-02	Adéquat	2015-01-18	2015-01-22	Oui	Non	Non	Non	Non	Oui	Oui	Non	Non	Non	Non	Infection Respiratoire Aiguë et Sévère	No	No	15GP0203	Négatif	Missing
203	Kenya	16	Katanga	Homme	RDC	38	Yes	Missing	Missing	Missing	Missing	Missing	2015-02-02	Adéquat	2015-04-25	2015-01-29	Oui	Non	Non	Non	Non	Oui	Oui	Non	Non	Non	Non	Infection Respiratoire Aiguë et Sévère	No	No	15GP0204	Type B	Missing
204	Kenya	2	Katanga	Femme	RDC	38	No	Missing	Missing	Missing	Missing	Missing	2015-02-02	Adéquat	2015-01-25	2015-01-28	Oui	Non	Non	Non	Non	Oui	Oui	Non	Non	Non	Non	Infection Respiratoire Aiguë et Sévère	No	No	15GP0205	Négatif	Missing
205	RVA	Missing	Kinshasa	Missing	RDC	38	No	Missing	Missing	Missing	Missing	Missing	2015-02-02	Adéquat	2015-02-01	2015-02-02	Oui	Non	Non	Non	Non	Oui	Oui	Non	Non	Non	Non	Infection Semblable à la Grippe	No	No	15GP0206	Négatif	Missing
206	Kalembe Lembe	Missing	Kinshasa	Missing	RDC	38	No	Missing	Missing	Missing	Missing	Missing	2015-02-02	Adéquat	2015-01-29	2015-02-02	Oui	Non	Non	Non	Non	Oui	Oui	Non	Non	Non	Non	Infection Semblable à la Grippe	No	No	15GP0207	Négatif	Missing
207	Kalembe Lembe	2	Kinshasa	Homme	RDC	38.5	Yes	Non	Non	Non	Non	Missing	2015-02-02	Adéquat	2015-01-31	2015-02-02	Oui	Oui	Non	Non	Oui	Oui	Oui	Non	Non	Non	Non	Infection Respiratoire Aiguë et Sévère	No	No	15GP0208	Négatif	Missing
208	Kalembe Lembe	9	Kinshasa	Homme	RDC	40.6	Yes	Non	Non	Non	Non	Missing	2015-02-02	Adéquat	2015-01-29	2015-02-02	Oui	Oui	Pas indiqué	Pas indiqué	Oui	Oui	Oui	Non	Non	Non	Non	Infection Respiratoire Aiguë et Sévère	No	No	15GP0209	Négatif	Missing
209	Kalembe Lembe	2	Kinshasa	Femme	RDC	38.5	Yes	Non	Non	Pas indiqué	Pas indiqué	Missing	2015-02-02	Adéquat	2015-01-29	2015-02-02	Oui	Oui	Non	Non	Oui	Oui	Oui	Non	Non	Non	Non	Infection Respiratoire Aiguë et Sévère	No	No	15GP0210	Négatif	Missing
210	Kalembe Lembe	5	Kinshasa	Homme	RDC	38.5	Yes	Non	Non	Pas indiqué	Pas indiqué	Missing	2015-02-02	Adéquat	2015-01-30	2015-02-02	Oui	Oui	Non	Non	Oui	Oui	Oui	Non	Non	Non	Non	Infection Respiratoire Aiguë et Sévère	No	No	15GP0211	Négatif	Missing
211	Kalembe Lembe	6	Kinshasa	Femme	RDC	38.6	Yes	Non	Non	Pas indiqué	Pas indiqué	Missing	2015-02-02	Adéquat	2015-01-28	2015-02-02	Oui	Oui	Non	Non	Oui	Oui	Oui	Non	Non	Non	Non	Infection Respiratoire Aiguë et Sévère	No	No	15GP0212	Négatif	Missing
212	Kalembe Lembe	16	Kinshasa	Femme	RDC	38.5	Yes	Non	Non	Pas indiqué	Pas indiqué	Missing	2015-02-02	Adéquat	2015-01-28	2015-02-02	Oui	Oui	Non	Non	Oui	Oui	Oui	Non	Non	Non	Non	Infection Respiratoire Aiguë et Sévère	No	No	15GP0213	Négatif	Missing
213	Kalembe Lembe	6	Kinshasa	Femme	RDC	40.6	Yes	Non	Non	Pas indiqué	Pas indiqué	Missing	2015-02-02	Adéquat	2015-01-28	2015-02-02	Oui	Oui	Non	Non	Oui	Oui	Oui	Non	Non	Non	Non	Infection Respiratoire Aiguë et Sévère	No	No	15GP0214	Négatif	Missing
214	Kalembe Lembe	8	Kinshasa	Homme	RDC	39.2	No	Non	Non	Pas indiqué	Pas indiqué	Missing	2015-02-02	Adéquat	2015-01-29	2015-02-02	Oui	Oui	Non	Non	Oui	Oui	Oui	Non	Non	Non	Non	Infection Semblable à la Grippe	No	No	15GP0215	Négatif	Missing
215	Kalembe Lembe	3	Kinshasa	Femme	RDC	38.5	No	Non	Non	Pas indiqué	Pas indiqué	Missing	2015-02-02	Adéquat	2015-01-29	2015-02-02	Oui	Oui	Non	Non	Oui	Oui	Oui	Non	Non	Non	Non	Infection Semblable à la Grippe	No	No	15GP0216	Négatif	Missing
216	Kalembe Lembe	23	Kinshasa	Homme	RDC	40	No	Non	Non	Pas indiqué	Pas indiqué	Missing	2015-02-02	Adéquat	2015-01-31	2015-02-02	Oui	Oui	Non	Non	Oui	Oui	Oui	Non	Non	Non	Non	Infection Semblable à la Grippe	No	No	15GP0217	Négatif	Missing
217	Kingasani	5	Kinshasa	Femme	RDC	38	Yes	Non	Non	Non	Non	Missing	2015-02-04	Adéquat	2015-01-29	2015-02-02	Oui	Non	Non	Non	Non	Oui	Oui	Non	Non	Non	Non	Infection Respiratoire Aiguë et Sévère	No	No	15GP0218	Négatif	Missing
218	Kingasani	11	Kinshasa	Homme	RDC	39	Yes	Non	Non	Non	Non	Missing	2015-02-04	Adéquat	2015-01-30	2015-02-02	Oui	Non	Non	Non	Non	Oui	Oui	Non	Non	Non	Non	Infection Respiratoire Aiguë et Sévère	No	No	15GP0219	Négatif	Missing
219	Kalembe Lembe	5	Kinshasa	Femme	RDC	40.6	Yes	Non	Non	Pas indiqué	Pas indiqué	Missing	2015-02-05	Adéquat	2015-01-31	2015-02-05	Oui	Oui	Non	Non	Oui	Oui	Oui	Non	Non	Non	Non	Infection Respiratoire Aiguë et Sévère	No	No	15GP0220	Négatif	Missing
220	Kalembe Lembe	5	Kinshasa	Femme	RDC	39.3	Yes	Non	Non	Pas indiqué	Pas indiqué	Missing	2015-02-05	Adéquat	2015-01-31	2015-02-05	Oui	Oui	Pas indiqué	Pas indiqué	Oui	Oui	Oui	Non	Non	Non	Non	Infection Respiratoire Aiguë et Sévère	No	No	15GP0221	Négatif	Missing
221	Kalembe Lembe	5	Kinshasa	Homme	RDC	38.6	Yes	Non	Non	Pas indiqué	Pas indiqué	Missing	2015-02-05	Adéquat	2015-02-02	2015-02-05	Oui	Oui	Non	Non	Oui	Oui	Oui	Non	Non	Non	Non	Infection Respiratoire Aiguë et Sévère	No	No	15GP0222	Négatif	Missing
222	Kalembe Lembe	9	Kinshasa	Femme	RDC	38.6	Yes	Non	Non	Pas indiqué	Pas indiqué	Missing	2015-02-05	Adéquat	2015-02-01	2015-02-05	Oui	Oui	Non	Non	Oui	Oui	Oui	Non	Non	Non	Non	Infection Respiratoire Aiguë et Sévère	No	No	15GP0223	Négatif	Missing
223	Kalembe Lembe	9	Kinshasa	Femme	RDC	39.3	No	Non	Non	Pas indiqué	Pas indiqué	Missing	2015-02-05	Adéquat	2015-01-31	2015-02-05	Oui	Oui	Non	Non	Oui	Oui	Oui	Non	Non	Non	Non	Infection Semblable à la Grippe	No	No	15GP0224	Négatif	Missing
224	Kalembe Lembe	7	Kinshasa	Femme	RDC	38.6	Yes	Non	Non	Pas indiqué	Pas indiqué	Missing	2015-02-05	Adéquat	2015-02-02	2015-02-05	Oui	Oui	Non	Non	Oui	Oui	Oui	Non	Non	Non	Non	Infection Respiratoire Aiguë et Sévère	No	No	15GP0225	Négatif	Missing
225	Kalembe Lembe	10	Kinshasa	Homme	RDC	38.5	Yes	Non	Non	Pas indiqué	Pas indiqué	Missing	2015-02-05	Adéquat	2015-01-31	2015-02-05	Oui	Oui	Non	Non	Oui	Oui	Oui	Non	Non	Non	Non	Infection Respiratoire Aiguë et Sévère	No	No	15GP0226	Négatif	Missing
226	Boyambi	50	Kinshasa	Homme	RDC	38.4	No	Missing	Missing	Missing	Missing	Missing	2015-02-05	Adéquat	2015-02-01	2015-02-03	Oui	Pas indiqué	Pas indiqué	Oui	Oui	Oui	Oui	Pas indiqué	Pas indiqué	Pas indiqué	Pas indiqué	Infection Semblable à la Grippe	No	No	15GP0227	Négatif	Missing
227	Boyambi	34	Kinshasa	Homme	RDC	38.2	No	Missing	Missing	Missing	Missing	Missing	2015-02-05	Adéquat	2015-02-01	2015-02-03	Oui	Pas indiqué	Pas indiqué	Oui	Oui	Oui	Oui	Pas indiqué	Pas indiqué	Oui	Pas indiqué	Infection Semblable à la Grippe	No	No	15GP0228	Négatif	Missing
228	Boyambi	73	Kinshasa	Homme	RDC	38.2	No	Missing	Missing	Missing	Missing	Missing	2015-02-05	Adéquat	Missing	2015-01-31	Oui	Pas indiqué	Pas indiqué	Oui	Oui	Oui	Oui	Pas indiqué	Pas indiqué	Pas indiqué	Pas indiqué	Infection Semblable à la Grippe	No	No	15GP0229	Négatif	Missing
229	Boyambi	47	Kinshasa	Homme	RDC	38.2	No	Missing	Missing	Missing	Missing	Missing	2015-02-05	Adéquat	2015-02-01	2015-02-03	Oui	Pas indiqué	Pas indiqué	Oui	Oui	Oui	Oui	Pas indiqué	Pas indiqué	Pas indiqué	Pas indiqué	Infection Semblable à la Grippe	No	No	15GP0230	Négatif	Missing
230	Boyambi	36	Kinshasa	Femme	RDC	39	No	Missing	Missing	Missing	Missing	Missing	2015-02-05	Adéquat	2015-02-01	2015-02-04	Oui	Oui	Non	Oui	Oui	Oui	Oui	Non	Non	Non	Non	Infection Semblable à la Grippe	No	No	15GP0231	Négatif	Missing
231	Boyambi	22	Kinshasa	Homme	RDC	38.7	No	Missing	Missing	Missing	Missing	Missing	2015-02-05	Adéquat	2015-02-02	2015-02-04	Oui	Non	Non	Non	Oui	Oui	Oui	Non	Non	Oui	Oui	Infection Semblable à la Grippe	No	No	15GP0232	Négatif	Missing
232	Boyambi	30	Kinshasa	Femme	RDC	40	No	Missing	Missing	Missing	Missing	Missing	2015-02-05	Adéquat	2015-01-31	2015-02-04	Oui	Oui	Non	Oui	Oui	Oui	Oui	Non	Non	Non	Oui	Infection Semblable à la Grippe	No	No	15GP0233	Négatif	Missing
233	Boyambi	25	Kinshasa	Femme	RDC	38.7	No	Missing	Missing	Missing	Missing	Missing	2015-02-05	Adéquat	2015-02-02	2015-02-04	Oui	Non	Non	Non	Oui	Oui	Oui	Non	Oui	Non	Oui	Infection Semblable à la Grippe	No	No	15GP0234	Négatif	Missing
234	Boyambi	40	Kinshasa	Homme	RDC	38	No	Missing	Missing	Missing	Missing	Missing	2015-02-05	Adéquat	2015-02-04	2015-02-05	Oui	Pas indiqué	Pas indiqué	Oui	Oui	Oui	Oui	Pas indiqué	Oui	Pas indiqué	Pas indiqué	Infection Semblable à la Grippe	No	No	15GP0235	Négatif	Missing
235	Boyambi	30	Kinshasa	Homme	RDC	38.5	No	Missing	Missing	Missing	Missing	Missing	2015-02-05	Adéquat	2015-02-02	2015-02-05	Oui	Pas indiqué	Pas indiqué	Oui	Pas indiqué	Oui	Oui	Pas indiqué	Pas indiqué	Pas indiqué	Pas indiqué	Infection Semblable à la Grippe	No	No	15GP0236	Négatif	Missing
236	Boyambi	59	Kinshasa	Homme	RDC	38.4	No	Pas indiqué	Pas indiqué	Non	Non	Missing	2015-02-05	Adéquat	2015-02-03	2015-02-05	Oui	Pas indiqué	Pas indiqué	Oui	Oui	Oui	Oui	Pas indiqué	Pas indiqué	Oui	Pas indiqué	Infection Semblable à la Grippe	No	No	15GP0237	Négatif	Missing
237	Boyambi	50	Kinshasa	Homme	RDC	39	No	Missing	Missing	Missing	Missing	Missing	2015-02-05	Adéquat	2015-02-02	2015-02-05	Oui	Pas indiqué	Pas indiqué	Oui	Oui	Oui	Oui	Pas indiqué	Pas indiqué	Oui	Pas indiqué	Infection Semblable à la Grippe	No	No	15GP0238	Négatif	Missing
238	HGK	54	Kinshasa	Femme	RDC	40	Yes	Non	Oui	Non	Non	Missing	2015-02-06	Adéquat	2015-02-02	2015-02-05	Oui	Oui	Non	Oui	Oui	Oui	Oui	Oui	Non	Non	Oui	Infection Respiratoire Aiguë et Sévère	No	No	15GP0239	Négatif	Missing
239	HGK	29	Kinshasa	Homme	RDC	38	No	Missing	Missing	Missing	Missing	Missing	2015-02-06	Adéquat	2015-02-04	2015-02-06	Oui	Non	Non	Oui	Oui	Oui	Non	Non	Non	Non	Oui	Infection Semblable à la Grippe	No	No	15GP0240	Négatif	Missing
240	HGK	26	Kinshasa	Femme	RDC	38	No	Missing	Missing	Missing	Missing	Missing	2015-02-06	Adéquat	2015-02-03	2015-02-06	Oui	Non	Non	Non	Oui	Oui	Oui	Oui	Non	Oui	Non	Infection Semblable à la Grippe	No	No	15GP0241	Négatif	Missing
241	HGK	18	Kinshasa	Homme	RDC	40	Yes	Non	Non	Non	Non	Missing	2015-02-06	Adéquat	2015-02-02	2015-02-06	Oui	Oui	Non	Oui	Oui	Oui	Non	Oui	Non	Non	Oui	Infection Respiratoire Aiguë et Sévère	No	No	15GP0242	Négatif	Missing
242	HGK	68	Kinshasa	Homme	RDC	39	Yes	Non	Non	Non	Non	Missing	2015-02-06	Adéquat	2015-02-02	2015-02-06	Oui	Oui	Non	Non	Oui	Oui	Non	Oui	Non	Oui	Oui	Infection Respiratoire Aiguë et Sévère	No	No	15GP0243	Négatif	Missing
243	HGK	35	Kinshasa	Homme	RDC	39	Yes	Non	Oui	Pas indiqué	Pas indiqué	Missing	2015-02-06	Adéquat	2015-01-31	2015-01-06	Oui	Oui	Pas indiqué	Pas indiqué	Oui	Oui	Pas indiqué	Oui	Pas indiqué	Oui	Oui	Infection Respiratoire Aiguë et Sévère	No	No	15GP0244	Négatif	Missing
244	Kingasani	6	Kinshasa	Femme	RDC	39	Yes	Non	Non	Non	Non	Missing	2015-02-06	Adéquat	2015-02-02	2015-02-06	Oui	Non	Non	Non	Non	Oui	Oui	Non	Non	Non	Non	Infection Respiratoire Aiguë et Sévère	No	No	15GP0245	Négatif	Missing
245	Kingasani	9	Kinshasa	Homme	RDC	39.2	Yes	Non	Non	Non	Non	Missing	2015-02-06	Adéquat	2015-02-04	2015-02-06	Oui	Non	Non	Non	Non	Oui	Oui	Non	Non	Non	Non	Infection Respiratoire Aiguë et Sévère	No	No	15GP0246	Négatif	Missing
246	Kingasani	9	Kinshasa	Femme	RDC	39.2	Yes	Non	Non	Non	Non	Missing	2015-02-06	Adéquat	2015-02-04	2015-02-06	Oui	Non	Non	Non	Non	Oui	Oui	Non	Non	Non	Non	Infection Respiratoire Aiguë et Sévère	No	No	15GP0247	Négatif	Missing
247	Kingasani	6	Kinshasa	Femme	RDC	40	Yes	Non	Non	Non	Non	Missing	2015-02-06	Adéquat	2015-02-02	2015-06-06	Oui	Non	Non	Non	Non	Oui	Oui	Non	Non	Non	Non	Infection Respiratoire Aiguë et Sévère	No	No	15GP0248	Négatif	Missing
248	Kingasani	2	Kinshasa	Homme	RDC	39.2	Yes	Non	Non	Non	Non	Missing	2015-02-06	Adéquat	2015-01-31	2015-02-06	Oui	Non	Non	Non	Non	Oui	Oui	Non	Non	Non	Non	Infection Respiratoire Aiguë et Sévère	No	No	15GP0249	Négatif	Missing
249	RVA	2	Kinshasa	Homme	RDC	37.8	No	Missing	Missing	Missing	Missing	Missing	2015-02-09	Adéquat	2015-02-07	2015-02-09	Oui	Non	Non	Non	Non	Oui	Oui	Non	Non	Non	Non	Infection Semblable à la Grippe	No	No	15GP0250	Négatif	Missing
250	RVA	2	Kinshasa	Femme	RDC	37.9	No	Missing	Missing	Missing	Missing	Missing	2015-02-09	Adéquat	2015-02-06	2015-02-09	Oui	Non	Non	Non	Oui	Oui	Non	Non	Non	Non	Non	Infection Semblable à la Grippe	No	No	15GP0251	Négatif	Missing
251	Kalembe Lembe	5	Kinshasa	Homme	RDC	38.6	Yes	Non	Non	Pas indiqué	Pas indiqué	Missing	2015-02-09	Adéquat	2015-02-03	2015-02-09	Oui	Oui	Non	Non	Oui	Oui	Oui	Non	Non	Non	Non	Infection Respiratoire Aiguë et Sévère	No	No	15GP0252	Négatif	Missing
252	Kalembe Lembe	2	Kinshasa	Homme	RDC	40.6	Yes	Non	Non	Pas indiqué	Pas indiqué	Missing	2015-02-09	Adéquat	2015-02-03	2015-02-09	Oui	Oui	Pas indiqué	Pas indiqué	Oui	Oui	Oui	Pas indiqué	Pas indiqué	Pas indiqué	Pas indiqué	Infection Respiratoire Aiguë et Sévère	No	No	15GP0253	Négatif	Missing
253	Kalembe Lembe	5	Kinshasa	Femme	RDC	38.6	Yes	Non	Non	Pas indiqué	Pas indiqué	Missing	2015-02-09	Adéquat	2015-02-03	2015-02-09	Oui	Oui	Non	Non	Oui	Oui	Oui	Non	Non	Non	Non	Infection Respiratoire Aiguë et Sévère	No	No	15GP0254	Négatif	Missing
254	Kalembe Lembe	8	Kinshasa	Femme	RDC	38.6	Yes	Non	Non	Pas indiqué	Pas indiqué	Missing	2015-02-09	Adéquat	2015-02-06	2015-02-09	Oui	Oui	Non	Non	Oui	Oui	Oui	Non	Non	Non	Non	Infection Respiratoire Aiguë et Sévère	No	No	15GP0255	Négatif	Missing
255	Kalembe Lembe	6	Kinshasa	Femme	RDC	40.6	Yes	Non	Non	Pas indiqué	Pas indiqué	Missing	2015-02-09	Adéquat	2015-02-03	2015-02-09	Oui	Oui	Non	Non	Oui	Oui	Oui	Non	Non	Non	Non	Infection Respiratoire Aiguë et Sévère	No	No	15GP0256	Négatif	Missing
256	Kalembe Lembe	3	Kinshasa	Femme	RDC	38.6	Yes	Non	Non	Non	Non	Missing	2015-02-09	Adéquat	2015-02-03	2015-02-09	Oui	Oui	Non	Non	Oui	Oui	Oui	Non	Non	Non	Non	Infection Respiratoire Aiguë et Sévère	No	No	15GP0257	Négatif	Missing
257	Kalembe Lembe	7	Kinshasa	Homme	RDC	38.6	Yes	Non	Non	Pas indiqué	Pas indiqué	Missing	2015-02-09	Adéquat	2015-02-03	2015-02-09	Oui	Oui	Non	Non	Oui	Oui	Oui	Non	Non	Non	Non	Infection Respiratoire Aiguë et Sévère	No	No	15GP0258	Négatif	Missing
258	Kalembe Lembe	3	Kinshasa	Homme	RDC	38.6	Yes	Non	Non	Non	Non	Missing	2015-02-09	Adéquat	2015-02-03	2015-02-09	Oui	Oui	Non	Non	Oui	Oui	Oui	Non	Non	Non	Non	Infection Respiratoire Aiguë et Sévère	No	No	15GP0259	Négatif	Missing
259	Kalembe Lembe	1	Kinshasa	Homme	RDC	38.5	No	Non	Non	Pas indiqué	Pas indiqué	Missing	2015-02-09	Adéquat	2015-02-06	2015-02-09	Oui	Oui	Non	Non	Oui	Oui	Oui	Non	Non	Non	Non	Infection Semblable à la Grippe	No	No	15GP0260	Négatif	Missing
260	Kalembe Lembe	8	Kinshasa	Homme	RDC	38.6	No	Non	Non	Non	Non	Missing	2015-02-09	Adéquat	2015-02-05	2015-02-09	Oui	Oui	Non	Non	Oui	Oui	Oui	Non	Non	Non	Non	Infection Semblable à la Grippe	No	No	15GP0261	Négatif	Missing
261	Kalembe Lembe	1	Kinshasa	Femme	RDC	39.6	No	Non	Non	Pas indiqué	Pas indiqué	Missing	2015-02-09	Adéquat	2015-02-03	2015-02-09	Oui	Oui	Non	Non	Oui	Oui	Oui	Non	Non	Non	Non	Infection Semblable à la Grippe	No	No	15GP0262	Négatif	Missing
262	Kingasani	42	Kinshasa	Homme	RDC	38	Yes	Non	Non	Non	Non	Missing	2015-02-10	Adéquat	2015-02-07	2015-02-10	Oui	Non	Non	Non	Non	Oui	Oui	Non	Non	Non	Non	Infection Respiratoire Aiguë et Sévère	No	No	15GP0263	Négatif	Missing
263	Kingasani	14	Kinshasa	Femme	RDC	39	Yes	Non	Non	Non	Non	Missing	2015-02-10	Adéquat	2015-02-07	2015-02-10	Oui	Non	Non	Non	Non	Oui	Oui	Non	Non	Non	Non	Infection Respiratoire Aiguë et Sévère	No	No	15GP0264	Négatif	Missing
264	Kingasani	7	Kinshasa	Homme	RDC	38.4	Yes	Non	Non	Non	Non	Missing	2015-02-10	Adéquat	2015-02-06	2015-02-10	Oui	Non	Non	Non	Non	Oui	Oui	Non	Non	Non	Non	Infection Respiratoire Aiguë et Sévère	No	No	15GP0265	Négatif	Missing
265	Kenya	29	Katanga	Femme	RDC	38.5	Yes	Missing	Missing	Missing	Missing	Missing	2015-02-11	Adéquat	2015-01-29	2015-01-30	Oui	Non	Non	Non	Non	Oui	Non	Non	Non	Non	Non	Infection Respiratoire Aiguë et Sévère	No	No	15GP0266	Négatif	Missing
266	Kenya	11	Katanga	Homme	RDC	39	Yes	Missing	Missing	Missing	Missing	Missing	2015-02-11	Adéquat	2015-01-29	2015-02-02	Oui	Non	Non	Oui	Non	Oui	Oui	Non	Non	Non	Oui	Infection Respiratoire Aiguë et Sévère	No	No	15GP0267	Négatif	Missing
267	Kenya	4	Katanga	Homme	RDC	39	Yes	Missing	Missing	Missing	Missing	Missing	2015-02-11	Adéquat	2015-01-29	2015-02-02	Oui	Non	Non	Non	Non	Oui	Oui	Non	Non	Non	Oui	Infection Respiratoire Aiguë et Sévère	No	No	15GP0268	Type B	Missing
268	Kenya	16	Katanga	Homme	RDC	39	Yes	Missing	Missing	Missing	Missing	Missing	2015-02-11	Adéquat	2015-01-29	2015-02-03	Oui	Non	Non	Non	Non	Oui	Oui	Non	Non	Non	Non	Infection Respiratoire Aiguë et Sévère	No	No	15GP0269	Négatif	Missing
269	HGK	32	Kinshasa	Homme	RDC	38.6	Yes	Non	Non	Non	Non	Missing	2015-02-11	Adéquat	2015-02-05	2015-02-10	Oui	Non	Non	Oui	Non	Oui	Non	Oui	Non	Oui	Oui	Infection Respiratoire Aiguë et Sévère	No	No	15GP0270	Négatif	Missing
270	HGK	15	Kinshasa	Homme	RDC	39	Yes	Non	Non	Non	Non	Missing	2015-02-11	Adéquat	2015-02-07	2015-02-10	Oui	Oui	Non	Oui	Oui	Oui	Oui	Oui	Non	Non	Oui	Infection Respiratoire Aiguë et Sévère	No	No	15GP0271	Négatif	Missing
271	HGK	50	Kinshasa	Homme	RDC	39	Yes	Non	Non	Non	Non	Missing	2015-02-11	Adéquat	2015-02-04	2015-02-10	Oui	Oui	Non	Oui	Non	Oui	Non	Oui	Non	Oui	Oui	Infection Respiratoire Aiguë et Sévère	No	No	15GP0272	Négatif	Missing
272	HGK	15	Kinshasa	Homme	RDC	38.5	Yes	Non	Non	Non	Non	Missing	2015-02-11	Adéquat	2015-02-08	2015-02-10	Oui	Oui	Non	Oui	Non	Oui	Non	Non	Non	Oui	Oui	Infection Respiratoire Aiguë et Sévère	No	No	15GP0273	Négatif	Missing
273	HGK	39	Kinshasa	Homme	RDC	38.2	No	Missing	Missing	Missing	Missing	Missing	2015-02-11	Adéquat	2015-02-06	2015-02-10	Oui	Oui	Non	Oui	Oui	Oui	Oui	Non	Non	Oui	Non	Infection Semblable à la Grippe	No	No	15GP0274	Négatif	Missing
274	RVA	4	Kinshasa	Femme	RDC	37.8	No	Missing	Missing	Missing	Missing	Missing	2015-02-12	Adéquat	2015-02-10	2015-02-12	Oui	Non	Non	Non	Non	Oui	Oui	Non	Non	Non	Non	Infection Semblable à la Grippe	No	No	15GP0275	Négatif	Missing
275	RVA	18	Kinshasa	Femme	RDC	37.8	No	Missing	Missing	Missing	Missing	Missing	2015-02-12	Adéquat	2015-02-09	2015-02-12	Oui	Non	Non	Non	Non	Oui	Oui	Non	Non	Non	Non	Infection Semblable à la Grippe	No	No	15GP0276	Négatif	Missing
276	Matadi	2	Bas-Congo	Homme	RDC	39	Yes	Missing	Missing	Missing	Missing	Missing	2015-02-14	Adéquat	2015-01-30	2015-02-02	Oui	Oui	Non	Inconnu	Inconnu	Oui	Oui	Inconnu	Non	Inconnu	Oui	Infection Respiratoire Aiguë et Sévère	No	No	15GP0277	Négatif	Missing
277	Matadi	15	Bas-Congo	Homme	RDC	39.5	Yes	Pas indiqué	Pas indiqué	Pas indiqué	Pas indiqué	Missing	2015-02-14	Adéquat	2015-02-02	2015-02-04	Oui	Oui	Non	Inconnu	Inconnu	Oui	Oui	Non	Non	Inconnu	Oui	Infection Respiratoire Aiguë et Sévère	No	No	15GP0278	Négatif	Missing
278	Matadi	2	Bas-Congo	Homme	RDC	38	No	Missing	Missing	Missing	Missing	Missing	2015-02-14	Adéquat	2015-02-02	2015-02-04	Oui	Non	Non	Inconnu	Oui	Oui	Oui	Non	Non	Inconnu	Oui	Infection Semblable à la Grippe	No	No	15GP0279	Négatif	Missing
279	Matadi	8	Bas-Congo	Femme	RDC	38.8	Yes	Missing	Missing	Missing	Missing	Missing	2015-02-14	Adéquat	2015-02-03	2015-02-04	Oui	Non	Non	Oui	Oui	Oui	Oui	Oui	Oui	Oui	Oui	Infection Respiratoire Aiguë et Sévère	No	No	15GP0280	Négatif	Missing
280	Matadi	4	Bas-Congo	Homme	RDC	40	Yes	Pas indiqué	Pas indiqué	Pas indiqué	Pas indiqué	Missing	2015-02-14	Adéquat	2015-02-02	2015-02-04	Oui	Oui	Non	Oui	Oui	Oui	Oui	Non	Oui	Oui	Oui	Infection Respiratoire Aiguë et Sévère	No	No	15GP0281	Négatif	Missing
281	Matadi	Missing	Bas-Congo	Femme	RDC	39.8	Yes	Missing	Missing	Missing	Missing	Missing	2015-02-14	Adéquat	2015-02-01	2015-02-03	Oui	Oui	Non	Oui	Oui	Oui	Oui	Oui	Oui	Oui	Oui	Infection Respiratoire Aiguë et Sévère	No	No	15GP0282	Négatif	Missing
282	Matadi	3	Bas-Congo	Femme	RDC	40	Yes	Missing	Missing	Missing	Missing	Missing	2015-02-14	Adéquat	2015-01-31	2015-02-03	Oui	Oui	Oui	Inconnu	Inconnu	Oui	Oui	Non	Non	Inconnu	Oui	Infection Respiratoire Aiguë et Sévère	No	No	15GP0283	Négatif	Missing
283	Matadi	9	Bas-Congo	Femme	RDC	38	No	Missing	Missing	Missing	Missing	Missing	2015-02-14	Adéquat	2015-02-03	2015-02-05	Oui	Non	Non	Inconnu	Inconnu	Oui	Oui	Non	Non	Inconnu	Oui	Infection Semblable à la Grippe	No	No	15GP0284	Type A	H3N2
284	Matadi	9	Bas-Congo	Femme	RDC	38.6	No	Pas indiqué	Pas indiqué	Pas indiqué	Pas indiqué	Missing	2015-02-14	Adéquat	2015-02-08	2015-02-10	Oui	Non	Non	Inconnu	Inconnu	Oui	Oui	Non	Non	Inconnu	Oui	Infection Semblable à la Grippe	No	No	15GP0285	Type A	H3N2
285	Matadi	10	Bas-Congo	Homme	RDC	39.6	Yes	Missing	Missing	Missing	Missing	Missing	2015-02-14	Adéquat	2015-02-10	2015-02-12	Oui	Oui	Oui	Inconnu	Inconnu	Oui	Oui	Inconnu	Oui	Inconnu	Oui	Infection Respiratoire Aiguë et Sévère	No	No	15GP0286	Négatif	Missing
286	Matadi	20	Bas-Congo	Homme	RDC	38	No	Missing	Missing	Missing	Missing	Missing	2015-02-14	Adéquat	2015-02-10	2015-02-12	Oui	Non	Non	Oui	Oui	Oui	Oui	Oui	Non	Oui	Oui	Infection Semblable à la Grippe	No	No	15GP0287	Négatif	Missing
287	Matadi	6	Bas-Congo	Femme	RDC	40	Yes	Missing	Missing	Missing	Missing	Missing	2015-02-14	Adéquat	2015-02-11	2015-02-12	Oui	Oui	Oui	Inconnu	Inconnu	Oui	Oui	Inconnu	Non	Inconnu	Oui	Infection Respiratoire Aiguë et Sévère	No	No	15GP0288	Négatif	Missing
288	Matadi	21	Bas-Congo	Homme	RDC	Missing	Yes	Pas indiqué	Pas indiqué	Pas indiqué	Pas indiqué	Missing	2015-02-14	Adéquat	Missing	2015-02-12	Pas indiqué	Pas indiqué	Pas indiqué	Pas indiqué	Pas indiqué	Pas indiqué	Pas indiqué	Pas indiqué	Pas indiqué	Pas indiqué	Pas indiqué	Infection Respiratoire Aiguë et Sévère	No	No	15GP0289	Négatif	Missing
289	Matadi	4	Bas-Congo	Femme	RDC	40	Yes	Missing	Missing	Missing	Missing	Missing	2015-02-14	Adéquat	2015-02-10	2015-02-12	Oui	Oui	Non	Oui	Oui	Oui	Oui	Oui	Oui	Oui	Oui	Infection Respiratoire Aiguë et Sévère	No	No	15GP0290	Négatif	Missing
290	Kingasani	6	Kinshasa	Femme	RDC	40	Yes	Non	Non	Non	Non	Missing	2015-02-14	Adéquat	2015-02-07	2015-02-12	Oui	Non	Non	Non	Non	Oui	Oui	Non	Non	Non	Non	Infection Respiratoire Aiguë et Sévère	No	No	15GP0291	Négatif	Missing
291	Boyambi	19	Kinshasa	Homme	RDC	39	No	Missing	Missing	Missing	Missing	Missing	2015-02-16	Adéquat	2015-02-10	2015-02-12	Oui	Pas indiqué	Pas indiqué	Oui	Oui	Oui	Oui	Pas indiqué	Pas indiqué	Oui	Pas indiqué	Infection Semblable à la Grippe	No	No	15GP0292	Négatif	Missing
292	Boyambi	29	Kinshasa	Homme	RDC	38.1	No	Pas indiqué	Pas indiqué	Pas indiqué	Pas indiqué	Autre	2015-02-16	Adéquat	2015-02-11	2015-02-12	Oui	Pas indiqué	Pas indiqué	Pas indiqué	Oui	Oui	Oui	Pas indiqué	Pas indiqué	Oui	Pas indiqué	Infection Semblable à la Grippe	No	No	15GP0293	Négatif	Missing
293	Boyambi	27	Kinshasa	Homme	RDC	38.7	No	Missing	Missing	Missing	Missing	Missing	2015-02-16	Adéquat	2015-02-09	2015-02-12	Oui	Pas indiqué	Pas indiqué	Oui	Oui	Oui	Oui	Pas indiqué	Pas indiqué	Pas indiqué	Pas indiqué	Infection Semblable à la Grippe	No	No	15GP0294	Négatif	Missing
294	RVA	33	Kinshasa	Femme	RDC	38	No	Missing	Missing	Missing	Missing	Missing	2015-02-16	Adéquat	2015-02-15	2015-02-16	Oui	Non	Non	Non	Non	Oui	Oui	Non	Non	Non	Non	Infection Semblable à la Grippe	No	No	15GP0295	Négatif	Missing
295	RVA	3	Kinshasa	Missing	RDC	37.8	No	Missing	Missing	Missing	Missing	Missing	2015-02-16	Adéquat	2015-02-14	2015-02-16	Oui	Non	Non	Non	Non	Oui	Oui	Non	Non	Non	Non	Infection Semblable à la Grippe	No	No	15GP0296	Négatif	Missing
296	Kalembe Lembe	4	Kinshasa	Homme	RDC	38.6	Yes	Non	Non	Pas indiqué	Pas indiqué	Missing	2015-02-16	Adéquat	2015-02-10	2015-02-16	Oui	Oui	Non	Non	Oui	Oui	Oui	Non	Non	Non	Non	Infection Respiratoire Aiguë et Sévère	No	No	15GP0297	Négatif	Missing
297	Kalembe Lembe	4	Kinshasa	Femme	RDC	38.6	Yes	Non	Non	Pas indiqué	Pas indiqué	Missing	2015-02-16	Adéquat	2015-02-10	2015-02-16	Oui	Oui	Non	Non	Oui	Oui	Oui	Non	Non	Non	Non	Infection Respiratoire Aiguë et Sévère	No	No	15GP0298	Négatif	Missing
298	Kalembe Lembe	16	Kinshasa	Femme	RDC	39.6	Yes	Non	Non	Pas indiqué	Pas indiqué	Missing	2015-02-16	Adéquat	2015-02-10	2015-02-16	Oui	Oui	Non	Non	Oui	Oui	Oui	Non	Non	Non	Non	Infection Respiratoire Aiguë et Sévère	No	No	15GP0299	Négatif	Missing
299	Kalembe Lembe	1	Kinshasa	Homme	RDC	38.5	Yes	Non	Non	Pas indiqué	Pas indiqué	Missing	2015-02-16	Adéquat	2015-02-11	2015-02-16	Oui	Oui	Non	Non	Oui	Oui	Oui	Non	Non	Non	Non	Infection Respiratoire Aiguë et Sévère	No	No	15GP0300	Négatif	Missing
300	Kalembe Lembe	6	Kinshasa	Femme	RDC	39.6	Yes	Non	Non	Pas indiqué	Pas indiqué	Missing	2015-02-16	Adéquat	2015-02-10	2015-02-16	Oui	Oui	Non	Non	Oui	Oui	Oui	Non	Non	Non	Non	Infection Respiratoire Aiguë et Sévère	No	No	15GP0301	Négatif	Missing
301	Kalembe Lembe	11	Kinshasa	Femme	RDC	39.5	Yes	Non	Non	Pas indiqué	Pas indiqué	Missing	2015-02-16	Adéquat	2015-02-10	2015-02-16	Oui	Oui	Non	Non	Oui	Oui	Oui	Non	Non	Non	Non	Infection Respiratoire Aiguë et Sévère	No	No	15GP0302	Négatif	Missing
302	Kalembe Lembe	3	Kinshasa	Homme	RDC	39.2	Yes	Non	Non	Pas indiqué	Pas indiqué	Missing	2015-02-16	Adéquat	2015-02-10	2015-02-16	Oui	Oui	Pas indiqué	Pas indiqué	Oui	Oui	Oui	Non	Non	Non	Non	Infection Respiratoire Aiguë et Sévère	No	No	15GP0303	Négatif	Missing
303	Kalembe Lembe	2	Kinshasa	Homme	RDC	38.6	No	Non	Non	Pas indiqué	Pas indiqué	Missing	2015-02-16	Adéquat	2015-02-10	2015-02-16	Oui	Oui	Non	Non	Oui	Oui	Oui	Non	Non	Non	Non	Infection Semblable à la Grippe	No	No	15GP0304	Négatif	Missing
304	Kalembe Lembe	5	Kinshasa	Femme	RDC	40.6	No	Non	Non	Pas indiqué	Pas indiqué	Missing	2015-02-16	Adéquat	2015-02-10	2015-02-16	Oui	Oui	Non	Non	Oui	Oui	Oui	Non	Non	Non	Non	Infection Semblable à la Grippe	No	No	15GP0305	Négatif	Missing
305	Kalembe Lembe	6	Kinshasa	Homme	RDC	40.6	No	Non	Non	Pas indiqué	Pas indiqué	Missing	2015-02-16	Adéquat	2015-02-10	2015-02-16	Oui	Oui	Non	Non	Oui	Oui	Oui	Non	Non	Non	Non	Infection Semblable à la Grippe	No	No	15GP0306	Négatif	Missing
306	Kingasani	53	Kinshasa	Femme	RDC	38.6	No	Missing	Missing	Missing	Missing	Missing	2015-02-18	Adéquat	2015-02-14	2015-02-16	Oui	Pas indiqué	Pas indiqué	Oui	Pas indiqué	Oui	Oui	Pas indiqué	Pas indiqué	Pas indiqué	Pas indiqué	Infection Semblable à la Grippe	No	No	15GP0307	Négatif	Missing
307	Boyambi	22	Kinshasa	Femme	RDC	38.2	No	Missing	Missing	Missing	Missing	Missing	2015-02-18	Adéquat	2015-02-13	2015-02-16	Oui	Pas indiqué	Pas indiqué	Oui	Oui	Oui	Oui	Pas indiqué	Oui	Pas indiqué	Pas indiqué	Infection Semblable à la Grippe	No	No	15GP0308	Négatif	Missing
308	Boyambi	46	Kinshasa	Homme	RDC	38.7	No	Pas indiqué	Pas indiqué	Non	Non	Missing	2015-02-18	Adéquat	2015-02-12	2015-02-16	Oui	Pas indiqué	Pas indiqué	Oui	Oui	Oui	Oui	Pas indiqué	Oui	Oui	Pas indiqué	Infection Semblable à la Grippe	No	No	15GP0309	Négatif	Missing
309	Boyambi	45	Kinshasa	Femme	RDC	39.1	No	Pas indiqué	Pas indiqué	Non	Non	Missing	2015-02-18	Adéquat	2015-02-14	2015-02-16	Oui	Pas indiqué	Pas indiqué	Oui	Pas indiqué	Oui	Oui	Pas indiqué	Pas indiqué	Pas indiqué	Oui	Infection Semblable à la Grippe	No	No	15GP0310	Négatif	Missing
310	Boyambi	32	Kinshasa	Femme	RDC	38.7	No	Missing	Missing	Missing	Missing	Missing	2015-02-18	Adéquat	2015-02-12	2015-02-16	Oui	Pas indiqué	Pas indiqué	Oui	Pas indiqué	Oui	Oui	Pas indiqué	Pas indiqué	Pas indiqué	Pas indiqué	Infection Semblable à la Grippe	No	No	15GP0311	Négatif	Missing
311	Boyambi	58	Kinshasa	Femme	RDC	38.5	No	Missing	Missing	Missing	Missing	Missing	2015-02-18	Adéquat	2015-02-15	2015-02-16	Oui	Pas indiqué	Pas indiqué	Oui	Pas indiqué	Oui	Oui	Pas indiqué	Oui	Oui	Pas indiqué	Infection Semblable à la Grippe	No	No	15GP0312	Négatif	Missing
312	Boyambi	40	Kinshasa	Femme	RDC	38.3	No	Missing	Missing	Missing	Missing	Missing	2015-02-18	Adéquat	2015-02-13	2015-02-16	Oui	Pas indiqué	Pas indiqué	Oui	Oui	Oui	Oui	Pas indiqué	Pas indiqué	Pas indiqué	Oui	Infection Semblable à la Grippe	No	No	15GP0313	Négatif	Missing
313	Boyambi	54	Kinshasa	Femme	RDC	38.2	No	Missing	Missing	Missing	Missing	Missing	2015-02-18	Adéquat	2015-02-16	2015-02-18	Oui	Pas indiqué	Pas indiqué	Pas indiqué	Pas indiqué	Pas indiqué	Pas indiqué	Pas indiqué	Pas indiqué	Pas indiqué	Pas indiqué	Infection Semblable à la Grippe	No	No	15GP0314	Négatif	Missing
314	Kingasani	7	Kinshasa	Femme	RDC	40	Yes	Non	Non	Non	Non	Missing	2015-02-20	Adéquat	2015-02-14	2015-02-17	Oui	Non	Non	Non	Non	Oui	Oui	Non	Non	Non	Non	Infection Respiratoire Aiguë et Sévère	No	No	15GP0315	Négatif	Missing
315	Kingasani	3	Kinshasa	Homme	RDC	38	No	Non	Non	Non	Non	Missing	2015-02-20	Adéquat	2015-02-15	2015-02-17	Oui	Non	Non	Non	Non	Oui	Oui	Non	Non	Non	Non	Infection Semblable à la Grippe	No	No	15GP0316	Négatif	Missing
316	Kingasani	11	Kinshasa	Homme	RDC	Missing	Yes	Non	Non	Non	Non	Missing	2015-02-20	Adéquat	2015-02-14	2015-02-18	Oui	Non	Non	Non	Non	Oui	Oui	Non	Non	Non	Non	Infection Respiratoire Aiguë et Sévère	No	No	15GP0317	Négatif	Missing
317	HGK	11	Kinshasa	Homme	RDC	38	No	Missing	Missing	Missing	Missing	Missing	2015-02-21	Adéquat	2015-02-16	2015-02-18	Oui	Non	Non	Oui	Oui	Oui	Oui	Non	Non	Non	Non	Infection Semblable à la Grippe	No	No	15GP0318	Négatif	Missing
318	HGK	25	Kinshasa	Homme	RDC	39	Yes	Non	Non	Non	Non	Missing	2015-02-21	Adéquat	2015-02-14	2015-02-18	Oui	Oui	Non	Non	Oui	Oui	Non	Oui	Non	Non	Oui	Infection Respiratoire Aiguë et Sévère	No	No	15GP0319	Négatif	Missing
319	HGK	25	Kinshasa	Femme	RDC	40	Yes	Non	Oui	Non	Non	Missing	2015-02-21	Adéquat	2015-02-15	2015-02-18	Oui	Oui	Non	Non	Oui	Oui	Non	Oui	Non	Oui	Oui	Infection Respiratoire Aiguë et Sévère	No	No	15GP0320	Négatif	Missing
320	HGK	47	Kinshasa	Homme	RDC	38	No	Missing	Missing	Missing	Missing	Missing	2015-02-21	Adéquat	2015-02-16	2015-02-18	Oui	Non	Non	Oui	Oui	Oui	Oui	Non	Non	Non	Oui	Infection Semblable à la Grippe	No	No	15GP0321	Négatif	Missing
321	HGK	23	Kinshasa	Homme	RDC	39	Yes	Non	Non	Non	Non	Missing	2015-02-21	Adéquat	2015-02-13	2015-02-18	Oui	Oui	Non	Non	Oui	Oui	Oui	Non	Non	Oui	Oui	Infection Respiratoire Aiguë et Sévère	No	No	15GP0322	Négatif	Missing
322	HGK	16	Kinshasa	Femme	RDC	39	Yes	Non	Non	Non	Non	Missing	2015-02-21	Adéquat	2015-02-14	2015-02-19	Oui	Non	Non	Non	Oui	Oui	Non	Non	Non	Oui	Oui	Infection Respiratoire Aiguë et Sévère	No	No	15GP0323	Négatif	Missing
323	HGK	36	Kinshasa	Femme	RDC	38	No	Missing	Missing	Missing	Missing	Missing	2015-02-21	Adéquat	2015-02-16	2015-02-19	Oui	Non	Non	Non	Oui	Oui	Non	Oui	Non	Non	Non	Infection Semblable à la Grippe	No	No	15GP0324	Négatif	Missing
324	HGK	30	Kinshasa	Homme	RDC	38.6	Yes	Non	Oui	Non	Non	Missing	2015-02-21	Adéquat	2015-02-16	2015-02-20	Oui	Oui	Pas indiqué	Oui	Pas indiqué	Oui	Oui	Oui	Pas indiqué	Oui	Oui	Infection Respiratoire Aiguë et Sévère	No	No	15GP0325	Négatif	Missing
325	HGK	61	Kinshasa	Homme	RDC	40	Yes	Non	Non	Non	Non	Missing	2015-02-21	Adéquat	2015-02-16	2015-02-19	Oui	Oui	Non	Oui	Oui	Oui	Non	Oui	Non	Non	Oui	Infection Respiratoire Aiguë et Sévère	No	No	15GP0326	Négatif	Missing
326	HGK	56	Kinshasa	Femme	RDC	38.2	Yes	Non	Non	Non	Non	Missing	2015-02-21	Adéquat	2015-02-17	2015-02-20	Oui	Oui	Pas indiqué	Oui	Oui	Oui	Pas indiqué	Oui	Pas indiqué	Pas indiqué	Pas indiqué	Infection Respiratoire Aiguë et Sévère	No	No	15GP0327	Négatif	Missing
327	HGK	20	Kinshasa	Homme	RDC	38.1	No	Missing	Missing	Missing	Missing	Missing	2015-02-21	Adéquat	2015-02-14	2015-02-20	Oui	Oui	Pas indiqué	Oui	Oui	Oui	Oui	Pas indiqué	Pas indiqué	Pas indiqué	Oui	Infection Semblable à la Grippe	No	No	15GP0328	Négatif	Missing
328	HGK	28	Kinshasa	Homme	RDC	39	No	Missing	Missing	Missing	Missing	Missing	2015-02-21	Adéquat	2015-02-18	2015-02-20	Oui	Oui	Pas indiqué	Oui	Oui	Oui	Oui	Pas indiqué	Pas indiqué	Oui	Oui	Infection Semblable à la Grippe	No	No	15GP0329	Négatif	Missing
329	Matadi	6	Bas-Congo	Homme	RDC	39	Yes	Missing	Missing	Missing	Missing	Missing	2015-02-23	Adéquat	2015-02-14	2015-02-17	Oui	Oui	Non	Inconnu	Inconnu	Oui	Oui	Pas indiqué	Oui	Pas indiqué	Oui	Infection Respiratoire Aiguë et Sévère	No	No	15GP0330	Négatif	Missing
330	Matadi	9	Bas-Congo	Femme	RDC	40	Yes	Missing	Missing	Missing	Missing	Missing	2015-02-23	Adéquat	2015-02-14	2015-02-17	Oui	Oui	Non	Inconnu	Inconnu	Oui	Oui	Pas indiqué	Oui	Inconnu	Oui	Infection Respiratoire Aiguë et Sévère	No	No	15GP0331	Négatif	Missing
331	Matadi	38	Bas-Congo	Femme	RDC	38.6	No	Missing	Missing	Missing	Missing	Missing	2015-02-23	Adéquat	2015-02-17	2015-02-18	Oui	Non	Non	Oui	Oui	Oui	Non	Non	Non	Non	Non	Infection Semblable à la Grippe	No	No	15GP0332	Négatif	Missing
332	Matadi	40	Bas-Congo	Femme	RDC	39.5	No	Missing	Missing	Missing	Missing	Missing	2015-02-23	Adéquat	2015-02-19	2015-02-20	Oui	Non	Non	Oui	Oui	Oui	Oui	Non	Non	Oui	Oui	Infection Semblable à la Grippe	No	No	15GP0333	Négatif	Missing
333	Matadi	12	Bas-Congo	Femme	RDC	39.6	Yes	Missing	Missing	Missing	Missing	Missing	2015-02-23	Adéquat	2015-02-18	2015-02-20	Oui	Oui	Non	Inconnu	Inconnu	Oui	Oui	Pas indiqué	Oui	Inconnu	Oui	Infection Respiratoire Aiguë et Sévère	No	No	15GP0334	Négatif	Missing
334	Muanda	42	Bas-Congo	Homme	RDC	39	Yes	Non	Non	Non	Non	Missing	2015-02-23	Adéquat	2015-02-14	2015-02-16	Oui	Non	Non	Inconnu	Oui	Oui	Oui	Non	Non	Oui	Oui	Infection Respiratoire Aiguë et Sévère	No	No	15GP0335	Négatif	Missing
335	Muanda	3	Bas-Congo	Homme	RDC	38.4	Yes	Non	Non	Non	Non	Missing	2015-02-23	Adéquat	2015-02-15	2015-02-16	Oui	Non	Non	Non	Oui	Oui	Oui	Non	Oui	Non	Non	Infection Respiratoire Aiguë et Sévère	No	No	15GP0336	Négatif	Missing
336	Muanda	13	Bas-Congo	Homme	RDC	38.6	Yes	Non	Non	Non	Non	Missing	2015-02-23	Adéquat	2015-02-14	2015-02-16	Oui	Non	Oui	Inconnu	Inconnu	Oui	Oui	Inconnu	Oui	Inconnu	Oui	Infection Respiratoire Aiguë et Sévère	No	No	15GP0337	Négatif	Missing
337	Muanda	3	Bas-Congo	Homme	RDC	38.2	Yes	Non	Non	Non	Non	Missing	2015-02-23	Adéquat	2015-02-15	2015-02-17	Oui	Oui	Non	Non	Oui	Oui	Oui	Non	Non	Non	Non	Infection Respiratoire Aiguë et Sévère	No	No	15GP0338	Négatif	Missing
338	Matadi	7	Bas-Congo	Homme	RDC	38.9	Yes	Non	Non	Non	Non	Missing	2015-02-23	Adéquat	2015-02-15	2015-02-17	Oui	Non	Non	Inconnu	Inconnu	Oui	Oui	Inconnu	Inconnu	Inconnu	Non	Infection Respiratoire Aiguë et Sévère	No	No	15GP0339	Négatif	Missing
339	Muanda	4	Bas-Congo	Femme	RDC	38.1	Yes	Non	Non	Non	Non	Missing	2015-02-23	Adéquat	2015-02-16	2015-02-17	Oui	Non	Non	Oui	Oui	Oui	Oui	Non	Non	Non	Oui	Infection Respiratoire Aiguë et Sévère	No	No	15GP0340	Négatif	Missing
340	Muanda	10	Bas-Congo	Homme	RDC	39.5	Yes	Non	Non	Non	Non	Missing	2015-02-23	Adéquat	2015-02-16	2015-02-18	Oui	Non	Non	Inconnu	Inconnu	Oui	Oui	Inconnu	Non	Inconnu	Oui	Infection Respiratoire Aiguë et Sévère	No	No	15GP0341	Négatif	Missing
341	Muanda	44	Bas-Congo	Homme	RDC	38.9	Yes	Non	Non	Non	Non	Missing	2015-02-23	Adéquat	2015-02-15	2015-02-18	Oui	Oui	Non	Oui	Oui	Oui	Oui	Oui	Non	Oui	Oui	Infection Respiratoire Aiguë et Sévère	No	No	15GP0342	Négatif	Missing
342	RVA	1	Kinshasa	Homme	RDC	37.9	No	Missing	Missing	Missing	Missing	Missing	2015-02-23	Adéquat	2015-02-20	2015-02-21	Oui	Non	Non	Non	Non	Oui	Oui	Non	Non	Non	Non	Infection Semblable à la Grippe	No	No	15GP0343	Négatif	Missing
343	Kalembe Lembe	42	Kinshasa	Homme	RDC	37.8	No	Missing	Missing	Missing	Missing	Missing	2015-02-23	Adéquat	2015-02-19	2015-02-21	Oui	Non	Non	Non	Non	Oui	Oui	Non	Non	Non	Non	Infection Semblable à la Grippe	No	No	15GP0344	Négatif	Missing
344	RVA	42	Kinshasa	Femme	RDC	38	No	Missing	Missing	Missing	Missing	Missing	2015-02-23	Adéquat	2015-02-18	2015-02-23	Oui	Non	Non	Non	Non	Oui	Oui	Non	Non	Non	Non	Infection Semblable à la Grippe	No	No	15GP0345	Négatif	Missing
345	Kalembe Lembe	2	Kinshasa	Femme	RDC	37.8	No	Missing	Missing	Missing	Missing	Missing	2015-02-23	Adéquat	2015-02-18	2015-02-23	Oui	Non	Non	Non	Non	Oui	Oui	Non	Non	Non	Non	Infection Semblable à la Grippe	No	No	15GP0346	Négatif	Missing
346	RVA	4	Kinshasa	Femme	RDC	38.8	No	Missing	Missing	Missing	Missing	Missing	2015-02-23	Adéquat	2015-02-19	2015-02-23	Oui	Non	Non	Non	Non	Oui	Oui	Non	Non	Non	Non	Infection Semblable à la Grippe	No	No	15GP0347	Négatif	Missing
347	RVA	6	Kinshasa	Homme	RDC	37.8	No	Missing	Missing	Missing	Missing	Missing	2015-02-23	Adéquat	2015-02-20	2015-02-23	Oui	Non	Non	Non	Non	Oui	Oui	Non	Non	Non	Non	Infection Semblable à la Grippe	No	No	15GP0348	Négatif	Missing
348	Kenya	15	Katanga	Homme	RDC	38.5	No	Missing	Missing	Missing	Missing	Missing	2015-01-24	Adéquat	2015-02-14	2015-02-19	Oui	Non	Oui	Non	Non	Oui	Oui	Non	Non	Non	Oui	Infection Respiratoire Aiguë et Sévère	No	No	15GP0349	Négatif	Missing
349	Kenya	11	Katanga	Homme	RDC	39	Yes	Missing	Missing	Missing	Missing	Missing	2015-02-24	Adéquat	2015-02-19	2015-02-21	Oui	Non	Oui	Non	Non	Oui	Oui	Non	Non	Non	Oui	Infection Respiratoire Aiguë et Sévère	No	No	15GP0350	Négatif	Missing
350	Kenya	2	Katanga	Femme	RDC	38	Yes	Missing	Missing	Missing	Missing	Missing	2015-02-24	Adéquat	2015-02-18	2015-02-21	Oui	Non	Non	Non	Non	Oui	Oui	Non	Non	Non	Non	Infection Respiratoire Aiguë et Sévère	No	No	15GP0351	Négatif	Missing
351	Boyambi	19	Kinshasa	Femme	RDC	38	No	Missing	Missing	Missing	Missing	Missing	2015-02-24	Adéquat	2015-02-21	2015-02-23	Oui	Pas indiqué	Pas indiqué	Oui	Oui	Oui	Oui	Pas indiqué	Pas indiqué	Oui	Pas indiqué	Infection Semblable à la Grippe	No	No	15GP0352	Négatif	Missing
352	Boyambi	60	Kinshasa	Femme	RDC	38.5	No	Missing	Missing	Missing	Missing	Missing	2015-02-24	Adéquat	2015-02-20	2015-02-23	Oui	Pas indiqué	Pas indiqué	Oui	Oui	Oui	Oui	Pas indiqué	Pas indiqué	Pas indiqué	Pas indiqué	Infection Semblable à la Grippe	No	No	15GP0353	Négatif	Missing
353	Boyambi	42	Kinshasa	Femme	RDC	39	No	Missing	Missing	Missing	Missing	Missing	2015-02-24	Adéquat	2015-02-19	2015-02-23	Oui	Pas indiqué	Pas indiqué	Oui	Oui	Oui	Oui	Pas indiqué	Pas indiqué	Oui	Pas indiqué	Infection Semblable à la Grippe	No	No	15GP0354	Négatif	Missing
354	Boyambi	22	Kinshasa	Femme	RDC	38.7	No	Missing	Missing	Missing	Missing	Missing	2015-02-24	Adéquat	2015-02-21	2015-02-23	Oui	Pas indiqué	Pas indiqué	Oui	Oui	Oui	Oui	Pas indiqué	Pas indiqué	Oui	Pas indiqué	Infection Semblable à la Grippe	No	No	15GP0355	Négatif	Missing
355	Boyambi	39	Kinshasa	Femme	RDC	39.2	No	Missing	Missing	Missing	Missing	Missing	2015-02-24	Adéquat	2015-02-20	2015-02-23	Oui	Pas indiqué	Pas indiqué	Oui	Oui	Oui	Oui	Pas indiqué	Pas indiqué	Oui	Oui	Infection Semblable à la Grippe	No	No	15GP0356	Négatif	Missing
356	Boyambi	40	Kinshasa	Femme	RDC	38.5	No	Missing	Missing	Missing	Missing	Missing	2015-02-24	Adéquat	2015-02-21	2015-02-23	Oui	Pas indiqué	Pas indiqué	Pas indiqué	Pas indiqué	Oui	Oui	Pas indiqué	Pas indiqué	Pas indiqué	Oui	Infection Semblable à la Grippe	No	No	15GP0357	Négatif	Missing
357	Boyambi	53	Kinshasa	Femme	RDC	38.6	No	Missing	Missing	Missing	Missing	Missing	2015-02-24	Adéquat	2015-02-18	2015-02-23	Oui	Pas indiqué	Pas indiqué	Oui	Oui	Oui	Oui	Pas indiqué	Pas indiqué	Oui	Pas indiqué	Infection Semblable à la Grippe	No	No	15GP0358	Négatif	Missing
358	Boyambi	35	Kinshasa	Femme	RDC	38	No	Missing	Missing	Missing	Missing	Missing	2015-02-24	Adéquat	2015-02-20	2015-02-23	Oui	Pas indiqué	Pas indiqué	Pas indiqué	Oui	Oui	Oui	Pas indiqué	Pas indiqué	Pas indiqué	Pas indiqué	Infection Semblable à la Grippe	No	No	15GP0359	Négatif	Missing
359	Boyambi	47	Kinshasa	Homme	RDC	39	No	Pas indiqué	Oui	Non	Non	Missing	2015-02-24	Adéquat	2015-02-21	2015-02-24	Oui	Pas indiqué	Pas indiqué	Oui	Oui	Oui	Oui	Pas indiqué	Pas indiqué	Oui	Pas indiqué	Infection Semblable à la Grippe	No	No	15GP0360	Négatif	Missing
360	Kingasani	5	Kinshasa	Homme	RDC	38.6	Yes	Non	Non	Non	Non	Missing	2015-02-24	Adéquat	2015-02-16	2015-02-20	Oui	Non	Non	Non	Non	Oui	Oui	Non	Non	Non	Non	Infection Respiratoire Aiguë et Sévère	No	No	15GP0361	Négatif	Missing
361	Kingasani	1	Kinshasa	Homme	RDC	39.2	Yes	Non	Non	Non	Non	Missing	2015-02-24	Adéquat	2015-02-16	2015-02-26	Oui	Non	Non	Non	Non	Oui	Oui	Non	Non	Non	Non	Infection Respiratoire Aiguë et Sévère	No	No	15GP0362	Type A	H3N2
362	Kingasani	2	Kinshasa	Homme	RDC	38.6	No	Non	Non	Non	Non	Missing	2015-02-24	Adéquat	2015-02-15	2015-02-21	Oui	Non	Non	Non	Non	Oui	Oui	Non	Non	Non	Non	Infection Respiratoire Aiguë et Sévère	No	No	15GP0363	Négatif	Missing
363	Kingasani	16	Kinshasa	Femme	RDC	39	Yes	Non	Non	Non	Non	Missing	2015-02-24	Adéquat	2015-02-17	2015-02-21	Oui	Non	Non	Non	Non	Oui	Oui	Non	Non	Non	Non	Infection Respiratoire Aiguë et Sévère	No	No	15GP0364	Négatif	Missing
364	Kingasani	14	Kinshasa	Femme	RDC	39	No	Non	Non	Non	Non	Missing	2015-02-24	Adéquat	2015-02-19	2015-02-23	Oui	Non	Non	Non	Non	Oui	Oui	Non	Non	Non	Non	Infection Semblable à la Grippe	No	No	15GP0365	Négatif	Missing
365	Kingasani	30	Kinshasa	Homme	RDC	38.4	Yes	Non	Non	Non	Non	Missing	2015-02-24	Adéquat	2015-02-18	2015-02-23	Oui	Non	Non	Non	Non	Oui	Oui	Non	Non	Non	Non	Infection Respiratoire Aiguë et Sévère	No	No	15GP0366	Négatif	Missing
366	Kingasani	14	Kinshasa	Homme	RDC	39.4	No	Non	Non	Non	Non	Missing	2015-02-24	Adéquat	Missing	2015-02-23	Oui	Non	Non	Non	Non	Oui	Oui	Non	Non	Non	Non	Infection Semblable à la Grippe	No	No	15GP0367	Négatif	Missing
367	Kalembe Lembe	2	Kinshasa	Femme	RDC	38.6	Yes	Non	Non	Non	Non	Missing	2015-02-26	Adéquat	2015-02-20	2015-02-26	Oui	Oui	Non	Non	Oui	Oui	Oui	Non	Non	Non	Non	Infection Respiratoire Aiguë et Sévère	No	No	15GP0368	Négatif	Missing
368	Kalembe Lembe	15	Kinshasa	Femme	RDC	38.6	Yes	Non	Non	Non	Non	Missing	2015-02-26	Adéquat	2015-02-20	2015-02-26	Oui	Oui	Non	Non	Oui	Oui	Oui	Non	Non	Non	Non	Infection Respiratoire Aiguë et Sévère	No	No	15GP0369	Négatif	Missing
369	Kalembe Lembe	16	Kinshasa	Homme	RDC	39.6	Yes	Non	Non	Pas indiqué	Pas indiqué	Missing	2015-02-26	Adéquat	2015-02-21	2015-02-26	Oui	Oui	Non	Non	Oui	Oui	Oui	Non	Non	Non	Non	Infection Respiratoire Aiguë et Sévère	No	No	15GP0370	Négatif	Missing
370	Kalembe Lembe	6	Kinshasa	Homme	RDC	38.5	Yes	Non	Non	Non	Pas indiqué	Missing	2015-02-26	Adéquat	2015-02-20	2015-02-26	Oui	Oui	Non	Non	Oui	Oui	Oui	Non	Non	Non	Non	Infection Respiratoire Aiguë et Sévère	No	No	15GP0371	Négatif	Missing
371	Kalembe Lembe	8	Kinshasa	Missing	RDC	39.6	Yes	Non	Non	Pas indiqué	Pas indiqué	Missing	2015-02-26	Adéquat	2015-02-21	2015-02-26	Oui	Oui	Non	Non	Oui	Oui	Oui	Non	Non	Non	Non	Infection Respiratoire Aiguë et Sévère	No	No	15GP0372	Négatif	Missing
372	Kalembe Lembe	8	Kinshasa	Homme	RDC	39.6	Yes	Non	Non	Non	Non	Missing	2015-02-26	Adéquat	2015-02-21	2015-02-26	Oui	Oui	Non	Non	Oui	Oui	Oui	Non	Non	Non	Non	Infection Respiratoire Aiguë et Sévère	No	No	15GP0373	Négatif	Missing
373	Kalembe Lembe	10	Kinshasa	Femme	RDC	40	Yes	Non	Non	Pas indiqué	Pas indiqué	Missing	2015-02-26	Adéquat	2015-02-20	2015-02-26	Oui	Oui	Non	Non	Oui	Oui	Oui	Non	Non	Non	Non	Infection Respiratoire Aiguë et Sévère	No	No	15GP0374	Négatif	Missing
374	Kalembe Lembe	10	Kinshasa	Homme	RDC	40	Yes	Non	Non	Pas indiqué	Pas indiqué	Missing	2015-02-26	Adéquat	2015-02-20	2015-02-26	Oui	Oui	Non	Non	Oui	Oui	Oui	Non	Non	Non	Non	Infection Respiratoire Aiguë et Sévère	No	No	15GP0375	Négatif	Missing
375	Kalembe Lembe	4	Kinshasa	Homme	RDC	38.2	No	Non	Non	Non	Pas indiqué	Missing	2015-02-26	Adéquat	2015-02-23	2015-02-26	Oui	Oui	Non	Non	Oui	Oui	Oui	Non	Non	Non	Non	Infection Semblable à la Grippe	No	No	15GP0376	Négatif	Missing
376	Kalembe Lembe	17	Kinshasa	Homme	RDC	38.6	No	Non	Non	Pas indiqué	Pas indiqué	Missing	2015-02-26	Adéquat	2015-02-20	2015-02-26	Oui	Oui	Non	Non	Oui	Oui	Oui	Non	Non	Non	Non	Infection Semblable à la Grippe	No	No	15GP0377	Négatif	Missing
377	Kalembe Lembe	3	Kinshasa	Homme	RDC	39.3	No	Non	Non	Pas indiqué	Pas indiqué	Missing	2015-02-26	Adéquat	2015-02-23	2015-02-26	Oui	Oui	Non	Non	Oui	Oui	Oui	Non	Non	Non	Non	Infection Semblable à la Grippe	No	No	15GP0378	Négatif	Missing
378	Kalembe Lembe	18	Kinshasa	Homme	RDC	40.6	No	Non	Non	Pas indiqué	Pas indiqué	Missing	2015-02-26	Adéquat	2015-02-22	2015-02-26	Oui	Oui	Non	Non	Oui	Oui	Oui	Non	Non	Non	Non	Infection Semblable à la Grippe	No	No	15GP0379	Négatif	Missing
379	Kingasani	2	Kinshasa	Homme	RDC	Missing	No	Missing	Missing	Missing	Missing	Missing	2015-02-27	Adéquat	2015-02-22	2015-02-26	Oui	Pas indiqué	Pas indiqué	Pas indiqué	Pas indiqué	Oui	Oui	Pas indiqué	Pas indiqué	Pas indiqué	Pas indiqué	Infection Semblable à la Grippe	No	No	15GP0380	Négatif	Missing
380	Boyambi	55	Kinshasa	Homme	RDC	38.9	No	Missing	Missing	Missing	Missing	Missing	2015-02-28	Adéquat	2015-02-24	2015-02-27	Oui	Oui	Non	Non	Oui	Oui	Oui	Non	Non	Non	Non	Infection Semblable à la Grippe	No	No	15GP0381	Négatif	Missing
381	Boyambi	30	Kinshasa	Femme	RDC	39.4	No	Missing	Missing	Missing	Missing	Missing	2015-02-28	Adéquat	2015-02-24	2015-02-27	Oui	Oui	Pas indiqué	Oui	Oui	Oui	Oui	Pas indiqué	Pas indiqué	Pas indiqué	Pas indiqué	Infection Semblable à la Grippe	No	No	15GP0382	Négatif	Missing
382	Boyambi	51	Kinshasa	Femme	RDC	38.7	No	Missing	Missing	Missing	Missing	Missing	2015-02-28	Adéquat	2015-02-22	2015-02-27	Oui	Oui	Non	Non	Oui	Oui	Oui	Non	Non	Oui	Non	Infection Semblable à la Grippe	No	No	15GP0383	Négatif	Missing
383	Boyambi	35	Kinshasa	Femme	RDC	40	No	Missing	Missing	Missing	Missing	Missing	2015-02-28	Adéquat	2015-02-24	2015-02-27	Oui	Non	Non	Oui	Oui	Oui	Oui	Non	Non	Non	Oui	Infection Semblable à la Grippe	No	No	15GP0384	Négatif	Missing
384	Boyambi	43	Kinshasa	Homme	RDC	39	No	Missing	Missing	Missing	Missing	Missing	2015-02-28	Adéquat	2015-02-22	2015-02-27	Oui	Oui	Non	Non	Oui	Oui	Oui	Non	Non	Non	Non	Infection Semblable à la Grippe	No	No	15GP0385	Négatif	Missing
385	Dipumba	15	Kasaî Oriental	Femme	RDC	39	No	Non	Non	Non	Non	Missing	2015-03-02	Adéquat	2015-02-22	2015-02-26	Oui	Non	Non	Oui	Non	Oui	Oui	Oui	Oui	Oui	Oui	Infection Semblable à la Grippe	No	No	15GP0386	Négatif	Missing
386	Dipumba	15	Kasaî Oriental	Homme	RDC	38.5	No	Pas indiqué	Pas indiqué	Pas indiqué	Pas indiqué	Missing	2015-03-02	Adéquat	2015-02-23	2015-02-26	Oui	Non	Non	Oui	Oui	Oui	Non	Non	Non	Non	Oui	Infection Semblable à la Grippe	No	No	15GP0387	Négatif	Missing
387	Dipumba	24	Kasaî Oriental	Femme	RDC	38.3	No	Non	Non	Non	Non	Missing	2015-03-02	Adéquat	2015-02-23	2015-02-25	Oui	Non	Non	Oui	Non	Oui	Oui	Oui	Non	Oui	Oui	Infection Semblable à la Grippe	No	No	15GP0388	Négatif	Missing
388	Dipumba	57	Kasaî Oriental	Homme	RDC	38.9	No	Non	Non	Non	Non	Missing	2015-03-02	Adéquat	2015-02-21	2015-02-25	Oui	Non	Non	Oui	Non	Oui	Oui	Oui	Oui	Oui	Oui	Infection Semblable à la Grippe	No	No	15GP0389	Négatif	Missing
389	Matadi	4	Bas-Congo	Femme	RDC	39	Yes	Missing	Missing	Missing	Missing	Missing	2015-03-02	Adéquat	2015-02-19	2015-02-21	Oui	Oui	Non	Oui	Oui	Oui	Oui	Oui	Oui	Oui	Oui	Infection Respiratoire Aiguë et Sévère	No	No	15GP0390	Négatif	Missing
390	Matadi	4	Bas-Congo	Femme	RDC	39	Yes	Missing	Missing	Missing	Missing	Missing	2015-03-02	Adéquat	2015-02-21	2015-02-24	Oui	Oui	Non	Inconnu	Inconnu	Oui	Oui	Non	Oui	Non	Oui	Infection Respiratoire Aiguë et Sévère	No	No	15GP0391	Négatif	Missing
391	Matadi	13	Bas-Congo	Homme	RDC	40	Yes	Missing	Missing	Missing	Missing	Missing	2015-03-02	Adéquat	2015-02-22	2015-02-24	Oui	Oui	Oui	Inconnu	Inconnu	Oui	Oui	Inconnu	Oui	Inconnu	Oui	Infection Respiratoire Aiguë et Sévère	No	No	15GP0392	Négatif	Missing
392	Matadi	2	Bas-Congo	Homme	RDC	40	Yes	Missing	Missing	Missing	Missing	Missing	2015-03-02	Adéquat	2015-02-22	2015-02-24	Oui	Oui	Non	Inconnu	Inconnu	Oui	Oui	Non	Oui	Non	Oui	Infection Respiratoire Aiguë et Sévère	No	No	15GP0393	Négatif	Missing
393	Matadi	35	Bas-Congo	Homme	RDC	39	Yes	Missing	Missing	Missing	Missing	Missing	2015-03-02	Adéquat	2015-02-22	2015-02-25	Oui	Oui	Non	Oui	Oui	Oui	Oui	Oui	Oui	Oui	Oui	Infection Respiratoire Aiguë et Sévère	No	No	15GP0394	Négatif	Missing
394	Matadi	3	Bas-Congo	Femme	RDC	38	No	Missing	Missing	Missing	Missing	Missing	2015-03-02	Adéquat	2015-02-23	2015-02-25	Oui	Non	Non	Non	Non	Oui	Oui	Non	Non	Inconnu	Oui	Infection Semblable à la Grippe	No	No	15GP0395	Négatif	Missing
395	Matadi	17	Bas-Congo	Homme	RDC	38	Yes	Missing	Missing	Missing	Missing	Missing	2015-03-02	Adéquat	2015-02-23	2015-02-24	Oui	Oui	Non	Inconnu	Inconnu	Oui	Oui	Non	Oui	Inconnu	Oui	Infection Semblable à la Grippe	No	No	15GP0396	Négatif	Missing
396	Matadi	5	Bas-Congo	Homme	RDC	39	Yes	Missing	Missing	Missing	Missing	Missing	2015-03-02	Adéquat	2015-02-22	2015-02-26	Oui	Oui	Non	Inconnu	Inconnu	Oui	Oui	Inconnu	Non	Oui	Non	Infection Respiratoire Aiguë et Sévère	No	No	15GP0397	Négatif	Missing
397	Muanda	7	Bas-Congo	Femme	RDC	39	Yes	Non	Non	Pas indiqué	Pas indiqué	Missing	2015-03-02	Adéquat	2015-02-20	2015-02-24	Oui	Oui	Non	Oui	Oui	Oui	Oui	Non	Oui	Oui	Non	Infection Respiratoire Aiguë et Sévère	No	No	15GP0398	Négatif	Missing
398	Muanda	42	Bas-Congo	Femme	RDC	38	No	Non	Non	Pas indiqué	Pas indiqué	Missing	2015-03-02	Adéquat	2015-02-23	2015-02-26	Oui	Non	Non	Oui	Oui	Oui	Oui	Oui	Oui	Oui	Oui	Infection Semblable à la Grippe	No	No	15GP0399	Négatif	Missing
399	Muanda	6	Bas-Congo	Femme	RDC	39.7	Yes	Non	Non	Non	Non	Missing	2015-03-02	Adéquat	2015-02-23	2015-02-26	Oui	Oui	Non	Oui	Oui	Oui	Oui	Non	Oui	Oui	Oui	Infection Respiratoire Aiguë et Sévère	No	No	15GP0400	Négatif	Missing
400	Muanda	27	Bas-Congo	Homme	RDC	38.3	No	Non	Non	Pas indiqué	Pas indiqué	Missing	2015-03-02	Adéquat	2015-02-23	2015-03-26	Oui	Non	Non	Oui	Oui	Oui	Oui	Oui	Non	Oui	Non	Infection Semblable à la Grippe	No	No	15GP0401	Négatif	Missing
401	Muanda	22	Bas-Congo	Homme	RDC	39	Yes	Non	Non	Non	Non	Missing	2015-03-02	Adéquat	2015-02-24	2015-02-26	Oui	Oui	Non	Inconnu	Inconnu	Oui	Oui	Inconnu	Oui	Inconnu	Oui	Infection Respiratoire Aiguë et Sévère	No	No	15GP0402	Négatif	Missing
402	Muanda	22	Bas-Congo	Femme	RDC	38.7	Yes	Non	Non	Non	Non	Missing	2015-03-02	Adéquat	2015-02-24	2015-02-26	Oui	Non	Non	Inconnu	Inconnu	Oui	Oui	Inconnu	Non	Inconnu	Oui	Infection Respiratoire Aiguë et Sévère	No	No	15GP0403	Négatif	Missing
403	Muanda	47	Bas-Congo	Homme	RDC	38	No	Non	Non	Non	Pas indiqué	Missing	2015-03-02	Adéquat	2015-02-25	2015-02-26	Oui	Oui	Non	Oui	Oui	Oui	Oui	Non	Non	Oui	Non	Infection Semblable à la Grippe	No	No	15GP0404	Type A	H3N2
404	Muanda	73	Bas-Congo	Femme	RDC	39	Yes	Non	Non	Non	Missing	Missing	2015-03-02	Adéquat	2015-02-24	2015-02-26	Oui	Non	Non	Oui	Oui	Oui	Oui	Oui	Non	Oui	Oui	Infection Respiratoire Aiguë et Sévère	No	No	15GP0405	Négatif	Missing
405	Matadi	17	Bas-Congo	Homme	RDC	Missing	No	Pas indiqué	Pas indiqué	Pas indiqué	Pas indiqué	Missing	2015-03-02	Adéquat	Missing	2015-02-25	Pas indiqué	Pas indiqué	Pas indiqué	Pas indiqué	Pas indiqué	Pas indiqué	Pas indiqué	Pas indiqué	Pas indiqué	Pas indiqué	Pas indiqué	Infection Semblable à la Grippe	No	No	15GP0406	Négatif	Missing
406	Kalembe Lembe	6	Kinshasa	Homme	RDC	39.2	No	Non	Non	Pas indiqué	Pas indiqué	Missing	2015-03-03	Adéquat	2015-02-28	2015-03-02	Oui	Oui	Non	Non	Oui	Oui	Oui	Non	Non	Non	Non	Infection Semblable à la Grippe	No	No	15GP0407	Négatif	Missing
407	Kalembe Lembe	13	Kinshasa	Homme	RDC	40.6	No	Non	Non	Pas indiqué	Pas indiqué	Missing	2015-03-03	Adéquat	2015-02-26	2015-03-02	Oui	Oui	Non	Non	Oui	Oui	Oui	Non	Non	Non	Non	Infection Semblable à la Grippe	No	No	15GP0408	Négatif	Missing
408	Kalembe Lembe	15	Kinshasa	Femme	RDC	40.6	No	Non	Non	Pas indiqué	Pas indiqué	Missing	2015-03-03	Adéquat	2015-02-25	2015-03-02	Oui	Oui	Non	Non	Oui	Oui	Oui	Non	Non	Non	Non	Infection Semblable à la Grippe	No	No	15GP0409	Négatif	Missing
409	Kalembe Lembe	Missing	Kinshasa	Femme	RDC	38.6	Yes	Non	Non	Pas indiqué	Pas indiqué	Missing	2015-03-03	Adéquat	2015-02-25	2015-03-02	Oui	Oui	Non	Non	Oui	Oui	Oui	Non	Non	Non	Non	Infection Respiratoire Aiguë et Sévère	No	No	15GP0410	Négatif	Missing
410	Kalembe Lembe	13	Kinshasa	Femme	RDC	38.6	Yes	Non	Non	Pas indiqué	Pas indiqué	Missing	2015-03-03	Adéquat	2015-02-25	2015-03-02	Oui	Oui	Non	Non	Oui	Oui	Oui	Non	Non	Non	Non	Infection Respiratoire Aiguë et Sévère	No	No	15GP0411	Négatif	Missing
411	Kalembe Lembe	6	Kinshasa	Femme	RDC	38.5	Yes	Non	Non	Pas indiqué	Pas indiqué	Missing	2015-03-03	Adéquat	2015-02-25	2015-03-02	Oui	Oui	Non	Non	Oui	Oui	Oui	Non	Non	Non	Non	Infection Respiratoire Aiguë et Sévère	No	No	15GP0412	Négatif	Missing
412	Kalembe Lembe	5	Kinshasa	Homme	RDC	39	Yes	Non	Non	Pas indiqué	Pas indiqué	Missing	2015-03-03	Adéquat	2015-02-25	2015-03-02	Oui	Oui	Non	Non	Oui	Oui	Oui	Non	Non	Non	Non	Infection Respiratoire Aiguë et Sévère	No	No	15GP0413	Négatif	Missing
413	Kalembe Lembe	9	Kinshasa	Femme	RDC	40	Yes	Non	Non	Pas indiqué	Pas indiqué	Missing	2015-03-03	Adéquat	2015-02-26	2015-03-02	Oui	Oui	Non	Non	Oui	Oui	Oui	Non	Non	Non	Non	Infection Respiratoire Aiguë et Sévère	No	No	15GP0414	Négatif	Missing
414	Kalembe Lembe	5	Kinshasa	Homme	RDC	38	Yes	Non	Non	Pas indiqué	Pas indiqué	Missing	2015-03-03	Adéquat	2015-02-25	2015-03-02	Oui	Oui	Non	Pas indiqué	Oui	Oui	Oui	Non	Non	Non	Non	Infection Respiratoire Aiguë et Sévère	No	No	15GP0415	Négatif	Missing
415	RVA	30	Kinshasa	Femme	RDC	37.8	No	Missing	Missing	Missing	Missing	Missing	2015-03-03	Adéquat	2015-02-24	2015-02-28	Oui	Non	Non	Non	Non	Oui	Oui	Non	Non	Non	Non	Infection Semblable à la Grippe	No	No	15GP0416	Négatif	Missing
416	RVA	4	Kinshasa	Femme	RDC	37.9	No	Missing	Missing	Missing	Missing	Missing	2015-03-03	Adéquat	2015-03-01	2015-03-02	Oui	Non	Non	Non	Non	Oui	Oui	Non	Non	Non	Non	Infection Semblable à la Grippe	No	No	15GP0417	Négatif	Missing
417	RVA	9	Kinshasa	Femme	RDC	38	No	Missing	Missing	Missing	Missing	Missing	2015-03-03	Adéquat	2015-02-28	2015-03-02	Oui	Non	Non	Non	Non	Oui	Oui	Non	Non	Non	Non	Infection Semblable à la Grippe	No	No	15GP0418	Négatif	Missing
418	Kingasani	4	Kinshasa	Femme	RDC	39.1	Yes	Non	Non	Non	Non	Missing	2015-03-03	Adéquat	2015-03-01	2015-03-03	Oui	Non	Non	Non	Non	Oui	Oui	Non	Non	Non	Non	Infection Respiratoire Aiguë et Sévère	No	No	15GP0419	Négatif	Missing
419	Kingasani	7	Kinshasa	Femme	RDC	38.4	No	Non	Non	Non	Non	Missing	2015-03-03	Adéquat	2015-02-28	2015-03-03	Oui	Non	Non	Non	Non	Oui	Oui	Non	Non	Non	Non	Infection Semblable à la Grippe	No	No	15GP0420	Négatif	Missing
420	Kingasani	3	Kinshasa	Homme	RDC	39	Yes	Non	Non	Non	Non	Missing	2015-03-03	Adéquat	2015-02-28	2015-03-03	Oui	Non	Non	Non	Non	Oui	Oui	Non	Non	Non	Non	Infection Respiratoire Aiguë et Sévère	No	No	15GP0421	Négatif	Missing
421	Kisanga	8	Katanga	Homme	RDC	40	No	Pas indiqué	Pas indiqué	Pas indiqué	Pas indiqué	Missing	2015-03-05	Adéquat	2015-02-28	2015-02-28	Oui	Pas indiqué	Pas indiqué	Pas indiqué	Pas indiqué	Oui	Oui	Pas indiqué	Pas indiqué	Pas indiqué	Pas indiqué	Infection Semblable à la Grippe	No	No	15GP0422	Négatif	Missing
422	Kisanga	4	Katanga	Femme	RDC	39	Yes	Pas indiqué	Pas indiqué	Pas indiqué	Pas indiqué	Missing	2015-03-05	Adéquat	2015-02-28	2015-02-28	Oui	Pas indiqué	Pas indiqué	Pas indiqué	Pas indiqué	Oui	Oui	Pas indiqué	Pas indiqué	Pas indiqué	Pas indiqué	Infection Respiratoire Aiguë et Sévère	No	No	15GP0423	Négatif	Missing
423	Kisanga	5	Katanga	Femme	RDC	38	No	Pas indiqué	Pas indiqué	Pas indiqué	Pas indiqué	Missing	2015-03-05	Adéquat	2015-02-27	2015-02-28	Oui	Pas indiqué	Pas indiqué	Pas indiqué	Pas indiqué	Oui	Oui	Pas indiqué	Pas indiqué	Pas indiqué	Pas indiqué	Infection Respiratoire Aiguë et Sévère	No	No	15GP0424	Négatif	Missing
424	Kisanga	75	Katanga	Homme	RDC	38	Yes	Pas indiqué	Pas indiqué	Pas indiqué	Pas indiqué	Missing	2015-03-05	Adéquat	Missing	2015-03-02	Oui	Pas indiqué	Pas indiqué	Pas indiqué	Pas indiqué	Oui	Oui	Pas indiqué	Pas indiqué	Pas indiqué	Pas indiqué	Infection Respiratoire Aiguë et Sévère	No	No	15GP0425	Négatif	Missing
425	Kisanga	42	Katanga	Homme	RDC	38	Yes	Pas indiqué	Pas indiqué	Pas indiqué	Pas indiqué	Missing	2015-03-05	Adéquat	2015-02-25	2015-03-02	Oui	Oui	Pas indiqué	Pas indiqué	Oui	Oui	Oui	Pas indiqué	Pas indiqué	Pas indiqué	Pas indiqué	Infection Respiratoire Aiguë et Sévère	No	No	15GP0426	Négatif	Missing
426	Kisanga	27	Katanga	Homme	RDC	39.5	No	Pas indiqué	Pas indiqué	Pas indiqué	Pas indiqué	Missing	2015-03-05	Adéquat	2015-02-26	2015-03-02	Oui	Pas indiqué	Pas indiqué	Oui	Oui	Oui	Oui	Pas indiqué	Pas indiqué	Pas indiqué	Pas indiqué	Infection Semblable à la Grippe	No	No	15GP0427	Négatif	Missing
427	Kalembe Lembe	9	Kinshasa	Femme	RDC	39.2	Yes	Non	Non	Pas indiqué	Pas indiqué	Missing	2015-03-05	Adéquat	2015-02-28	2015-03-05	Oui	Oui	Non	Non	Oui	Oui	Oui	Non	Non	Non	Non	Infection Respiratoire Aiguë et Sévère	No	No	15GP0428	Négatif	Missing
428	Kalembe Lembe	5	Kinshasa	Homme	RDC	39.2	Yes	Non	Non	Pas indiqué	Pas indiqué	Missing	2015-03-05	Adéquat	2015-03-28	2015-03-05	Oui	Oui	Non	Non	Oui	Oui	Oui	Non	Non	Non	Non	Infection Respiratoire Aiguë et Sévère	No	No	15GP0429	Négatif	Missing
429	Kalembe Lembe	7	Kinshasa	Femme	RDC	39	Yes	Non	Non	Pas indiqué	Pas indiqué	Missing	2015-03-05	Adéquat	2015-02-28	2015-03-05	Oui	Oui	Oui	Non	Non	Oui	Oui	Non	Non	Non	Non	Infection Respiratoire Aiguë et Sévère	No	No	15GP0430	Négatif	Missing
430	Kalembe Lembe	3	Kinshasa	Femme	RDC	40	Yes	Non	Non	Pas indiqué	Pas indiqué	Missing	2015-03-05	Adéquat	2015-03-01	2015-03-05	Oui	Oui	Oui	Non	Oui	Oui	Oui	Non	Non	Non	Non	Infection Respiratoire Aiguë et Sévère	No	No	15GP0431	Négatif	Missing
431	Kalembe Lembe	10	Kinshasa	Femme	RDC	38	Yes	Non	Non	Pas indiqué	Pas indiqué	Missing	2015-03-05	Adéquat	2015-03-01	2015-03-05	Oui	Oui	Non	Non	Oui	Oui	Oui	Non	Non	Non	Non	Infection Respiratoire Aiguë et Sévère	No	No	15GP0432	Négatif	Missing
432	Kalembe Lembe	6	Kinshasa	Homme	RDC	38	Yes	Non	Non	Pas indiqué	Pas indiqué	Missing	2015-03-05	Adéquat	2015-02-28	2015-03-05	Oui	Oui	Non	Non	Oui	Oui	Oui	Non	Non	Non	Non	Infection Respiratoire Aiguë et Sévère	No	No	15GP0433	Négatif	Missing
433	Kalembe Lembe	14	Kinshasa	Homme	RDC	38.5	Yes	Non	Non	Pas indiqué	Pas indiqué	Missing	2015-03-05	Adéquat	2015-03-01	2015-03-05	Oui	Oui	Non	Non	Oui	Oui	Oui	Non	Non	Non	Non	Infection Respiratoire Aiguë et Sévère	No	No	15GP0434	Négatif	Missing
434	Kalembe Lembe	7	Kinshasa	Homme	RDC	38.8	No	Non	Non	Pas indiqué	Pas indiqué	Missing	2015-03-05	Adéquat	2015-03-03	2015-03-05	Oui	Oui	Non	Non	Oui	Oui	Oui	Non	Non	Non	Non	Infection Semblable à la Grippe	No	No	15GP0435	Négatif	Missing
435	Kalembe Lembe	9	Kinshasa	Homme	RDC	39.2	No	Non	Non	Pas indiqué	Pas indiqué	Missing	2015-03-05	Adéquat	2015-03-03	2015-03-05	Oui	Oui	Non	Non	Oui	Oui	Oui	Non	Non	Non	Non	Infection Semblable à la Grippe	No	No	15GP0436	Négatif	Missing
436	Kalembe Lembe	2	Kinshasa	Homme	RDC	38.5	No	Non	Non	Pas indiqué	Pas indiqué	Missing	2015-03-05	Adéquat	2015-03-01	2015-03-05	Oui	Oui	Non	Non	Oui	Oui	Oui	Non	Non	Non	Non	Infection Semblable à la Grippe	No	No	15GP0437	Négatif	Missing
437	Kenya	6	Katanga	Homme	RDC	38	No	Missing	Missing	Missing	Missing	Missing	2015-02-06	Adéquat	2015-02-24	2015-02-26	Oui	Non	Oui	Non	Non	Oui	Oui	Non	Non	Non	Oui	Infection Respiratoire Aiguë et Sévère	No	No	15GP0438	Négatif	Missing
438	Kenya	26	Katanga	Femme	RDC	38.5	Yes	Missing	Missing	Missing	Missing	Missing	2015-03-06	Adéquat	2015-02-24	2015-02-26	Oui	Non	Oui	Non	Non	Oui	Oui	Non	Oui	Non	Oui	Infection Respiratoire Aiguë et Sévère	No	No	15GP0439	Négatif	Missing
439	Kenya	9	Katanga	Femme	RDC	38	No	Missing	Missing	Missing	Missing	Missing	2015-03-06	Adéquat	2015-03-01	2015-03-03	Oui	Non	Non	Non	Non	Oui	Non	Non	Non	Non	Non	Infection Semblable à la Grippe	No	No	15GP0440	Négatif	Missing
440	Kenya	6	Katanga	Femme	RDC	38	No	Missing	Missing	Missing	Missing	Missing	2015-03-06	Adéquat	2015-03-01	2015-03-03	Oui	Non	Non	Non	Oui	Oui	Oui	Non	Non	Non	Non	Infection Semblable à la Grippe	No	No	15GP0441	Type B	Missing
441	Kenya	2	Katanga	Homme	RDC	28	No	Missing	Missing	Missing	Missing	Missing	2015-03-06	Adéquat	2015-02-27	2015-03-03	Oui	Non	Non	Non	Non	Oui	Oui	Non	Non	Non	Non	Infection Semblable à la Grippe	No	No	15GP0442	Type B	Missing
442	RVA	16	Kinshasa	Homme	RDC	38.7	No	Missing	Missing	Missing	Missing	Missing	2015-03-06	Adéquat	2015-03-01	2015-03-04	Oui	Non	Non	Non	Non	Oui	Oui	Non	Non	Non	Pas indiqué	Infection Semblable à la Grippe	No	No	15GP0443	Négatif	Missing
443	Kalembe Lembe	4	Kinshasa	Homme	RDC	38	No	Missing	Missing	Missing	Missing	Missing	2015-03-06	Adéquat	2015-03-01	2015-03-04	Oui	Non	Non	Non	Non	Oui	Oui	Non	Non	Non	Non	Infection Semblable à la Grippe	No	No	15GP0444	Négatif	Missing
444	RVA	3	Kinshasa	Femme	RDC	37.8	No	Non	Non	Pas indiqué	Pas indiqué	Missing	2015-03-06	Adéquat	2015-03-01	2015-03-04	Oui	Non	Non	Non	Non	Oui	Oui	Non	Non	Non	Non	Infection Semblable à la Grippe	No	No	15GP0445	Négatif	Missing
445	RVA	10	Kinshasa	Homme	RDC	38	No	Non	Non	Pas indiqué	Pas indiqué	Missing	2015-03-06	Adéquat	2015-03-02	2015-03-05	Oui	Non	Non	Non	Non	Oui	Oui	Non	Non	Non	Non	Infection Semblable à la Grippe	No	No	15GP0446	Négatif	Missing
446	RVA	3	Kinshasa	Homme	RDC	37.8	No	Non	Non	Non	Non	Missing	2015-03-06	Adéquat	2015-03-04	2015-03-05	Oui	Non	Non	Non	Non	Oui	Oui	Non	Non	Non	Non	Infection Semblable à la Grippe	No	No	15GP0447	Négatif	Missing
447	RVA	5	Kinshasa	Femme	RDC	38	No	Non	Non	Non	Non	Missing	2015-03-06	Adéquat	2015-03-02	2015-03-05	Oui	Non	Non	Non	Non	Oui	Oui	Non	Non	Non	Non	Infection Semblable à la Grippe	No	No	15GP0448	Négatif	Missing
448	RVA	4	Kinshasa	Homme	RDC	37.8	No	Missing	Missing	Missing	Missing	Missing	2015-03-06	Adéquat	2015-03-01	2015-03-05	Oui	Non	Non	Non	Non	Oui	Oui	Non	Non	Non	Non	Infection Semblable à la Grippe	No	No	15GP0449	Négatif	Missing
449	Kingasani	5	Kinshasa	Homme	RDC	39	Yes	Non	Non	Non	Non	Missing	2015-03-06	Adéquat	2015-03-03	2015-03-05	Oui	Non	Non	Non	Non	Oui	Oui	Non	Non	Non	Non	Infection Respiratoire Aiguë et Sévère	No	No	15GP0450	Négatif	Missing
450	Kingasani	11	Kinshasa	Homme	RDC	38.5	Yes	Pas indiqué	Pas indiqué	Pas indiqué	Pas indiqué	Missing	2015-03-06	Adéquat	2015-03-01	2015-03-06	Oui	Non	Non	Non	Non	Oui	Non	Non	Oui	Non	Non	Infection Respiratoire Aiguë et Sévère	No	No	15GP0451	Négatif	Missing
451	Kingasani	2	Kinshasa	Homme	RDC	37.5	No	Pas indiqué	Pas indiqué	Pas indiqué	Pas indiqué	Missing	2015-03-06	Adéquat	2015-03-01	2015-03-06	Oui	Non	Non	Non	Non	Oui	Non	Non	Non	Non	Oui	Infection Respiratoire Aiguë et Sévère	No	No	15GP0452	Négatif	Missing
452	HGK	66	Kinshasa	Femme	RDC	39	Yes	Non	Non	Non	Non	Missing	2015-03-06	Adéquat	2015-03-01	2015-03-04	Oui	Non	Non	Oui	Oui	Oui	Non	Oui	Non	Non	Non	Infection Respiratoire Aiguë et Sévère	No	No	15GP0453	Négatif	Missing
453	HGK	40	Kinshasa	Femme	RDC	38	No	Missing	Missing	Missing	Missing	Missing	2015-03-06	Adéquat	2015-02-28	2015-03-04	Oui	Non	Non	Oui	Oui	Oui	Oui	Non	Non	Non	Non	Infection Semblable à la Grippe	No	No	15GP055	Négatif	Missing
454	HGK	40	Kinshasa	Femme	RDC	40	Yes	Non	Non	Non	Non	Missing	2015-03-06	Adéquat	2015-03-01	2015-03-04	Oui	Oui	Non	Non	Oui	Oui	Non	Oui	Non	Oui	Oui	Infection Respiratoire Aiguë et Sévère	No	No	15GP0455	Négatif	Missing
455	HGK	17	Kinshasa	Femme	RDC	40	Yes	Non	Oui	Non	Non	Missing	2015-03-06	Adéquat	2015-03-02	2015-03-05	Oui	Oui	Non	Non	Oui	Oui	Oui	Oui	Non	Non	Oui	Infection Respiratoire Aiguë et Sévère	No	No	15GP0456	Négatif	Missing
456	HGK	51	Kinshasa	Homme	RDC	38	No	Missing	Missing	Missing	Missing	Missing	2015-03-06	Adéquat	2015-03-03	2015-03-05	Oui	Non	Non	Oui	Oui	Oui	Oui	Non	Non	Non	Non	Infection Semblable à la Grippe	No	No	15GP0457	Négatif	Missing
457	HGK	41	Kinshasa	Femme	RDC	38	No	Missing	Missing	Missing	Missing	Missing	2015-03-06	Adéquat	2015-03-02	2015-03-05	Oui	Non	Non	Oui	Oui	Oui	Oui	Non	Non	Non	Oui	Infection Semblable à la Grippe	No	No	15GP0458	Négatif	Missing
458	HGK	16	Kinshasa	Femme	RDC	40	No	Non	Oui	Non	Non	Missing	2015-03-06	Adéquat	2015-03-02	2015-03-05	Oui	Oui	Non	Non	Oui	Oui	Oui	Oui	Non	Non	Oui	Infection Respiratoire Aiguë et Sévère	No	No	15GP0459	Négatif	Missing
459	HGK	22	Kinshasa	Femme	RDC	40	Yes	Non	Non	Non	Non	Missing	2015-03-06	Adéquat	2015-02-28	2015-03-05	Oui	Oui	Non	Oui	Oui	Oui	Oui	Oui	Non	Non	Non	Infection Respiratoire Aiguë et Sévère	No	No	15GP0460	Négatif	Missing
460	Matadi	45	Bas-Congo	Homme	RDC	38.6	Yes	Missing	Missing	Missing	Missing	Missing	2015-03-07	Adéquat	2015-02-27	2015-03-03	Oui	Oui	Non	Oui	Oui	Oui	Oui	Oui	Oui	Oui	Oui	Infection Respiratoire Aiguë et Sévère	No	No	15GP0461	Négatif	Missing
461	Matadi	4	Bas-Congo	Femme	RDC	39.6	Yes	Missing	Missing	Missing	Missing	Missing	2015-03-07	Adéquat	2015-03-01	2015-03-03	Oui	Oui	Non	Inconnu	Inconnu	Oui	Oui	Pas indiqué	Oui	Inconnu	Oui	Infection Respiratoire Aiguë et Sévère	No	No	15GP0469	Négatif	Missing
462	Matadi	8	Bas-Congo	Femme	RDC	38.6	No	Missing	Missing	Missing	Missing	Missing	2015-03-07	Adéquat	2015-03-02	2015-03-05	Oui	Non	Non	Inconnu	Inconnu	Oui	Oui	Non	Non	Inconnu	Oui	Infection Semblable à la Grippe	No	No	15GP0463	Négatif	Missing
463	Dipumba	8	Kasaî Oriental	Femme	RDC	38.5	No	Non	Non	Non	Non	Missing	2015-03-09	Adéquat	2015-02-28	2015-03-04	Oui	Pas indiqué	Oui	Pas indiqué	Oui	Oui	Oui	Pas indiqué	Oui	Pas indiqué	Pas indiqué	Infection Respiratoire Aiguë et Sévère	No	No	15GP0464	Négatif	Missing
464	Dipumba	2	Kasaî Oriental	Homme	RDC	38	No	Non	Non	Non	Non	Missing	2015-03-09	Adéquat	2015-03-01	2015-03-04	Oui	Pas indiqué	Pas indiqué	Pas indiqué	Oui	Oui	Pas indiqué	Oui	Pas indiqué	Pas indiqué	Oui	Infection Semblable à la Grippe	No	No	15GP0465	Négatif	Missing
465	RVA	9	Kinshasa	Femme	RDC	38	No	Missing	Missing	Missing	Missing	Missing	2015-03-09	Adéquat	2015-03-04	2015-03-09	Oui	Non	Non	Non	Non	Oui	Oui	Non	Non	Non	Non	Infection Semblable à la Grippe	No	No	15GP0466	Négatif	Missing
466	RVA	6	Kinshasa	Femme	RDC	38	No	Missing	Missing	Missing	Missing	Missing	2015-03-09	Adéquat	2015-03-05	2015-03-09	Oui	Non	Non	Non	Non	Oui	Oui	Non	Non	Non	Non	Infection Semblable à la Grippe	No	No	15GP0467	Négatif	Missing
467	RVA	3	Kinshasa	Homme	RDC	37.9	No	Non	Non	Non	Non	Missing	2015-03-09	Adéquat	2015-03-06	2015-03-09	Oui	Non	Non	Non	Non	Oui	Oui	Non	Non	Non	Non	Infection Semblable à la Grippe	No	No	15GP0468	Négatif	Missing
468	RVA	2	Kinshasa	Femme	RDC	37.9	No	Missing	Missing	Missing	Missing	Missing	2015-03-09	Adéquat	2015-03-08	2015-03-09	Oui	Non	Non	Non	Non	Oui	Oui	Non	Non	Non	Non	Infection Semblable à la Grippe	No	No	15GP0469	Négatif	Missing
469	RVA	4	Kinshasa	Homme	RDC	37.9	No	Missing	Missing	Missing	Missing	Missing	2015-03-09	Adéquat	2015-03-05	2015-03-05	Oui	Non	Non	Non	Non	Oui	Oui	Non	Non	Non	Non	Infection Semblable à la Grippe	No	No	15GP0470	Négatif	Missing
470	RVA	1	Kinshasa	Homme	RDC	37.8	No	Missing	Missing	Missing	Missing	Missing	2015-03-09	Adéquat	2015-03-05	2015-03-09	Oui	Non	Non	Non	Non	Oui	Oui	Non	Non	Non	Non	Infection Semblable à la Grippe	No	No	15GP0471	Négatif	Missing
471	Kalembe Lembe	6	Kinshasa	Femme	RDC	38	Yes	Non	Non	Pas indiqué	Pas indiqué	Missing	2015-03-09	Adéquat	2015-03-03	2015-03-09	Oui	Oui	Oui	Non	Non	Oui	Oui	Oui	Non	Non	Non	Infection Semblable à la Grippe	No	No	15GP0472	Négatif	Missing
472	Kalembe Lembe	3	Kinshasa	Homme	RDC	39.6	Yes	Non	Non	Pas indiqué	Pas indiqué	Missing	2015-03-09	Adéquat	2015-03-05	2015-03-09	Oui	Oui	Non	Non	Oui	Oui	Oui	Non	Non	Non	Non	Infection Respiratoire Aiguë et Sévère	No	No	15GP0473	Négatif	Missing
473	Kalembe Lembe	21	Kinshasa	Homme	RDC	38.5	Yes	Non	Non	Pas indiqué	Pas indiqué	Missing	2015-03-09	Adéquat	2015-03-03	2015-03-09	Oui	Oui	Non	Non	Oui	Oui	Oui	Non	Non	Non	Non	Infection Respiratoire Aiguë et Sévère	No	No	15GP0474	Négatif	Missing
474	Kalembe Lembe	3	Kinshasa	Homme	RDC	39.2	No	Non	Non	Pas indiqué	Pas indiqué	Missing	2015-03-09	Adéquat	2015-03-06	2015-03-09	Oui	Oui	Non	Non	Oui	Oui	Oui	Non	Non	Non	Non	Infection Semblable à la Grippe	No	No	15GP0475	Négatif	Missing
475	Kalembe Lembe	3	Kinshasa	Homme	RDC	39.5	No	Non	Non	Pas indiqué	Pas indiqué	Missing	2015-03-09	Adéquat	2015-03-05	2015-03-09	Oui	Oui	Non	Non	Oui	Oui	Oui	Non	Non	Non	Non	Infection Semblable à la Grippe	No	No	15GP0476	Négatif	Missing
476	Kingasani	2	Kinshasa	Homme	RDC	39	Yes	Non	Non	Non	Non	Missing	2015-03-11	Adéquat	2015-03-08	2015-03-10	Oui	Non	Non	Non	Non	Oui	Oui	Non	Non	Non	Non	Infection Respiratoire Aiguë et Sévère	No	No	15GP0477	Négatif	Missing
477	Kingasani	3	Kinshasa	Femme	RDC	38	Yes	Non	Non	Pas indiqué	Pas indiqué	Missing	2015-03-11	Adéquat	2015-03-05	2015-03-10	Oui	Non	Non	Non	Non	Oui	Oui	Non	Non	Non	Non	Infection Respiratoire Aiguë et Sévère	No	No	15GP0478	Négatif	Missing
478	Kingasani	9	Kinshasa	Femme	RDC	38	Yes	Non	Non	Non	Non	Missing	2015-03-11	Adéquat	2015-03-06	2015-03-10	Oui	Non	Non	Non	Non	Oui	Oui	Non	Non	Non	Non	Infection Respiratoire Aiguë et Sévère	No	No	15GP0479	Négatif	Missing
479	Kenya	3	Katanga	Femme	RDC	38	No	Missing	Missing	Missing	Missing	Missing	2015-03-12	Adéquat	2015-03-02	2015-03-05	Oui	Non	Non	Non	Non	Oui	Oui	Non	Non	Non	Non	Infection Semblable à la Grippe	No	No	15GP0480	Négatif	Missing
480	Kenya	7	Katanga	Femme	RDC	38	No	Missing	Missing	Missing	Missing	Missing	2015-03-12	Adéquat	2015-03-02	2015-03-05	Oui	Non	Non	Non	Non	Oui	Oui	Non	Non	Non	Non	Infection Semblable à la Grippe	No	No	15GP0481	Négatif	Missing
481	Kenya	7	Katanga	Homme	RDC	38.5	No	Missing	Missing	Missing	Missing	Missing	2015-03-12	Adéquat	2015-03-03	2015-03-06	Oui	Non	Non	Non	Non	Oui	Oui	Non	Non	Non	Non	Infection Semblable à la Grippe	No	No	15GP0482	Négatif	Missing
482	Kalembe Lembe	3	Kinshasa	Femme	RDC	40	Yes	Non	Non	Pas indiqué	Pas indiqué	Missing	2015-03-12	Adéquat	2015-03-06	2015-03-12	Oui	Oui	Non	Non	Oui	Oui	Oui	Non	Non	Non	Non	Infection Respiratoire Aiguë et Sévère	No	No	15GP0483	Négatif	Missing
483	Kalembe Lembe	1	Kinshasa	Femme	RDC	38.8	Yes	Non	Non	Pas indiqué	Pas indiqué	Missing	2015-03-12	Adéquat	2015-03-08	2015-03-12	Oui	Oui	Non	Non	Oui	Oui	Oui	Pas indiqué	Pas indiqué	Pas indiqué	Pas indiqué	Infection Respiratoire Aiguë et Sévère	No	No	15GP0484	Négatif	Missing
484	Kalembe Lembe	6	Kinshasa	Homme	RDC	38.6	Yes	Non	Non	Pas indiqué	Pas indiqué	Missing	2015-03-12	Adéquat	2015-03-10	2015-03-12	Oui	Oui	Non	Non	Oui	Oui	Oui	Non	Non	Non	Non	Infection Respiratoire Aiguë et Sévère	No	No	15GP0485	Négatif	Missing
485	Kalembe Lembe	20	Kinshasa	Homme	RDC	39.5	Yes	Non	Non	Pas indiqué	Pas indiqué	Missing	2015-03-12	Adéquat	2015-03-10	2015-03-12	Oui	Oui	Non	Non	Oui	Oui	Oui	Non	Non	Non	Non	Infection Respiratoire Aiguë et Sévère	No	No	15GP0486	Négatif	Missing
486	Kalembe Lembe	14	Kinshasa	Homme	RDC	39.9	Yes	Non	Non	Pas indiqué	Pas indiqué	Missing	2015-03-12	Adéquat	2015-03-11	2015-03-12	Oui	Oui	Non	Non	Oui	Oui	Oui	Non	Non	Non	Non	Infection Respiratoire Aiguë et Sévère	No	No	15GP0487	Négatif	Missing
487	Kalembe Lembe	18	Kinshasa	Femme	RDC	39.3	No	Non	Non	Pas indiqué	Pas indiqué	Missing	2015-03-12	Adéquat	2015-03-10	2015-03-12	Oui	Oui	Non	Non	Oui	Oui	Oui	Non	Non	Non	Non	Infection Semblable à la Grippe	No	No	15GP0488	Négatif	Missing
488	Kalembe Lembe	1	Kinshasa	Femme	RDC	39	No	Non	Non	Pas indiqué	Pas indiqué	Missing	2015-03-12	Adéquat	2015-03-10	2015-03-12	Oui	Oui	Non	Non	Oui	Oui	Oui	Non	Non	Non	Non	Infection Semblable à la Grippe	No	No	15GP0489	Négatif	Missing
489	Kalembe Lembe	4	Kinshasa	Homme	RDC	38.6	No	Non	Non	Pas indiqué	Pas indiqué	Missing	2015-03-12	Adéquat	2015-03-10	2015-03-12	Oui	Oui	Non	Non	Oui	Oui	Oui	Non	Non	Non	Non	Infection Semblable à la Grippe	No	No	15GP0490	Négatif	Missing
490	RVA	8	Kinshasa	Homme	RDC	37.7	No	Missing	Missing	Missing	Missing	Missing	2015-03-15	Adéquat	2015-03-06	2015-05-11	Oui	Non	Non	Non	Non	Oui	Oui	Non	Non	Non	Non	Infection Semblable à la Grippe	No	No	15GP0491	Négatif	Missing
491	RVA	7	Kinshasa	Homme	RDC	38	No	Non	Non	Non	Non	Missing	2015-03-15	Adéquat	2015-03-09	2015-03-11	Oui	Non	Non	Non	Non	Oui	Oui	Non	Non	Non	Non	Infection Semblable à la Grippe	No	No	15GP0492	Négatif	Missing
492	RVA	4	Kinshasa	Femme	RDC	37.8	No	Missing	Missing	Missing	Missing	Missing	2015-03-15	Adéquat	2015-03-06	2015-03-11	Oui	Non	Non	Non	Non	Oui	Oui	Non	Non	Non	Non	Infection Semblable à la Grippe	No	No	15GP0493	Négatif	Missing
493	RVA	2	Kinshasa	Homme	RDC	Missing	No	Missing	Missing	Missing	Missing	Missing	2015-03-15	Adéquat	2015-03-09	2015-03-11	Oui	Non	Non	Non	Non	Oui	Oui	Non	Non	Non	Non	Infection Semblable à la Grippe	No	No	15GP0494	Négatif	Missing
494	RVA	4	Kinshasa	Femme	RDC	37.8	No	Missing	Missing	Missing	Missing	Missing	2015-03-13	Adéquat	2015-03-09	2015-03-12	Oui	Non	Non	Non	Non	Oui	Oui	Non	Non	Non	Non	Infection Semblable à la Grippe	No	No	15GP0495	Négatif	Missing
495	RVA	30	Kinshasa	Homme	RDC	Missing	No	Missing	Missing	Missing	Missing	Missing	2015-03-13	Adéquat	2015-03-09	2015-03-12	Oui	Non	Non	Non	Non	Oui	Oui	Non	Non	Non	Non	Infection Semblable à la Grippe	No	No	15GP0496	Négatif	Missing
496	RVA	8	Kinshasa	Homme	RDC	38	No	Non	Non	Non	Non	Missing	2015-03-13	Adéquat	2015-03-08	2015-03-12	Oui	Non	Non	Non	Non	Oui	Oui	Non	Non	Non	Non	Infection Semblable à la Grippe	No	No	15GP0497	Négatif	Missing
497	Muanda	27	Bas-Congo	Homme	RDC	40	Yes	Non	Non	Missing	Missing	Missing	2015-03-13	Adéquat	2015-03-07	2015-03-09	Oui	Oui	Non	Pas indiqué	Oui	Oui	Oui	Inconnu	Oui	Inconnu	Oui	Infection Respiratoire Aiguë et Sévère	No	No	15GP0498	Négatif	Missing
498	Muanda	59	Bas-Congo	Homme	RDC	39.2	No	Non	Non	Non	Non	Missing	2015-03-13	Adéquat	2015-03-07	2015-03-09	Oui	Non	Non	Oui	Oui	Oui	Oui	Oui	Non	Oui	Non	Infection Semblable à la Grippe	No	No	15GP0499	Négatif	Missing
499	Muanda	46	Bas-Congo	Femme	RDC	39	Yes	Non	Non	Non	Non	Missing	2015-03-13	Adéquat	2015-03-05	2015-03-09	Oui	Oui	Non	Oui	Oui	Oui	Oui	Non	Non	Oui	Oui	Infection Respiratoire Aiguë et Sévère	No	No	15GP0500	Négatif	Missing
500	Muanda	40	Bas-Congo	Homme	RDC	38.5	No	Non	Non	Non	Non	Missing	2015-03-13	Adéquat	2015-03-09	2015-03-11	Oui	Non	Non	Oui	Oui	Oui	Oui	Non	Non	Non	Oui	Infection Semblable à la Grippe	No	No	15GP0501	Négatif	Missing
501	Muanda	32	Bas-Congo	Homme	RDC	38	No	Non	Non	Non	Non	Missing	2015-03-13	Adéquat	2015-03-08	2015-03-11	Oui	Non	Non	Oui	Oui	Oui	Oui	Oui	Non	Oui	Non	Infection Semblable à la Grippe	No	No	15GP0502	Négatif	Missing
502	HGK	27	Kinshasa	Femme	RDC	40	Yes	Non	Non	Non	Non	Missing	2015-03-13	Adéquat	2015-03-09	2015-03-12	Oui	Oui	Non	Oui	Oui	Oui	Oui	Oui	Non	Non	Non	Infection Respiratoire Aiguë et Sévère	No	No	15GP0503	Négatif	Missing
503	HGK	79	Kinshasa	Homme	RDC	38	No	Missing	Missing	Missing	Missing	Missing	2015-03-13	Adéquat	2015-03-10	2015-03-12	Oui	Non	Non	Non	Oui	Oui	Oui	Non	Non	Oui	Oui	Infection Semblable à la Grippe	No	No	15GP0504	Négatif	Missing
504	HGK	55	Kinshasa	Femme	RDC	39	No	Non	Non	Non	Non	Missing	2015-03-13	Adéquat	2015-03-07	2015-03-12	Oui	Oui	Non	Non	Oui	Oui	Oui	Oui	Non	Non	Oui	Infection Respiratoire Aiguë et Sévère	No	No	15GP0505	Négatif	Missing
505	HGK	60	Kinshasa	Femme	RDC	38	No	Missing	Missing	Missing	Missing	Missing	2015-03-13	Adéquat	2015-03-09	2015-03-12	Oui	Non	Non	Oui	Oui	Oui	Oui	Non	Non	Oui	Oui	Infection Semblable à la Grippe	No	No	15GP0506	Négatif	Missing
506	HGK	35	Kinshasa	Homme	RDC	40	No	Non	Non	Non	Non	Missing	2015-03-13	Adéquat	2015-03-06	2015-03-12	Oui	Oui	Non	Non	Oui	Oui	Oui	Oui	Non	Non	Oui	Infection Respiratoire Aiguë et Sévère	No	No	15GP0507	Négatif	Missing
507	HGK	19	Kinshasa	Homme	RDC	40	Yes	Non	Oui	Non	Non	Missing	2015-03-13	Adéquat	2015-03-08	2015-03-12	Oui	Oui	Non	Non	Oui	Oui	Oui	Oui	Non	Non	Non	Infection Respiratoire Aiguë et Sévère	No	No	15GP0508	Négatif	Missing
508	HGK	13	Kinshasa	Homme	RDC	39	Yes	Non	Oui	Non	Non	Missing	2015-03-13	Adéquat	2015-03-10	2015-03-13	Oui	Oui	Non	Oui	Oui	Oui	Non	Non	Non	Oui	Oui	Infection Respiratoire Aiguë et Sévère	No	No	15GP0509	Négatif	Missing
509	Dipumba	11	Kasaî Oriental	Homme	RDC	38.5	No	Non	Non	Non	Non	Missing	2015-03-16	Adéquat	2015-03-04	2015-03-10	Oui	Oui	Pas indiqué	Pas indiqué	Oui	Oui	Oui	Pas indiqué	Oui	Pas indiqué	Oui	Infection Respiratoire Aiguë et Sévère	No	No	15GP0510	Négatif	Missing
510	Matadi	25	Bas-Congo	Femme	RDC	39	Yes	Missing	Missing	Missing	Missing	Missing	2015-03-17	Adéquat	2015-03-07	2015-03-09	Oui	Non	Non	Oui	Oui	Oui	Oui	Oui	Oui	Oui	Oui	Infection Respiratoire Aiguë et Sévère	No	No	15GP0511	Négatif	Missing
511	Matadi	49	Bas-Congo	Femme	RDC	38	Yes	Pas indiqué	Pas indiqué	Pas indiqué	Pas indiqué	Missing	2015-03-17	Adéquat	2015-03-08	2015-03-10	Oui	Oui	Non	Oui	Oui	Oui	Oui	Non	Non	Oui	Oui	Infection Respiratoire Aiguë et Sévère	No	No	15GP0512	Négatif	Missing
512	Muanda	4	Bas-Congo	Femme	RDC	39	Yes	Missing	Missing	Missing	Missing	Missing	2015-03-17	Adéquat	2015-03-07	2015-03-10	Oui	Oui	Non	Inconnu	Inconnu	Oui	Oui	Inconnu	Inconnu	Inconnu	Oui	Infection Respiratoire Aiguë et Sévère	No	No	15GP0513	Négatif	Missing
513	Matadi	12	Bas-Congo	Homme	RDC	39	Yes	Missing	Missing	Missing	Missing	Missing	2015-03-17	Adéquat	2015-03-07	2015-03-10	Oui	Oui	Non	Oui	Oui	Oui	Oui	Oui	Oui	Oui	Oui	Infection Respiratoire Aiguë et Sévère	No	No	15GP0514	Négatif	Missing
514	Matadi	10	Bas-Congo	Homme	RDC	39	No	Missing	Missing	Missing	Missing	Missing	2015-03-17	Adéquat	2015-03-07	2015-03-10	Oui	Oui	Non	Oui	Oui	Oui	Oui	Oui	Oui	Oui	Oui	Infection Respiratoire Aiguë et Sévère	No	No	15GP0515	Négatif	Missing
515	Matadi	67	Bas-Congo	Femme	RDC	37.8	Yes	Missing	Missing	Missing	Missing	Missing	2015-03-17	Adéquat	2015-03-07	2015-03-10	Oui	Oui	Non	Oui	Oui	Oui	Oui	Oui	Oui	Oui	Oui	Infection Respiratoire Aiguë et Sévère	No	No	15GP0516	Négatif	Missing
516	Matadi	3	Bas-Congo	Homme	RDC	36	Yes	Missing	Missing	Missing	Missing	Missing	2015-03-17	Adéquat	2015-03-08	2015-03-10	Oui	Oui	Non	Inconnu	Inconnu	Oui	Oui	Inconnu	Oui	Inconnu	Oui	Infection Respiratoire Aiguë et Sévère	No	No	15GP0517	Négatif	Missing
517	Matadi	7	Bas-Congo	Femme	RDC	38	No	Missing	Missing	Missing	Missing	Missing	2015-03-17	Adéquat	2015-03-10	2015-03-12	Oui	Non	Non	Oui	Oui	Oui	Oui	Non	Non	Oui	Oui	Infection Semblable à la Grippe	No	No	15GP0518	Négatif	Missing
518	Matadi	6	Bas-Congo	Femme	RDC	38.6	No	Missing	Missing	Missing	Missing	Missing	2015-03-17	Adéquat	2015-03-10	2015-03-12	Oui	Non	Non	Inconnu	Inconnu	Oui	Oui	Inconnu	Inconnu	Inconnu	Oui	Infection Semblable à la Grippe	No	No	15GP0519	Négatif	Missing
519	Matadi	7	Bas-Congo	Homme	RDC	38	No	Missing	Missing	Missing	Missing	Missing	2015-03-17	Adéquat	2015-03-08	2015-03-10	Oui	Oui	Non	Oui	Oui	Oui	Oui	Oui	Oui	Oui	Oui	Infection Semblable à la Grippe	No	No	15GP0520	Négatif	Missing
520	Kingasani	2	Kinshasa	Femme	RDC	38	No	Non	Non	Non	Non	Missing	2015-03-17	Adéquat	2015-03-16	2015-03-17	Oui	Non	Non	Non	Non	Oui	Oui	Non	Non	Non	Non	Infection Semblable à la Grippe	No	No	15GP0521	Négatif	Missing
521	Kingasani	Missing	Kinshasa	Missing	RDC	38	No	Non	Non	Non	Non	Missing	2015-03-17	Adéquat	2015-03-14	2015-03-17	Oui	Non	Non	Non	Non	Oui	Oui	Non	Non	Non	Non	Infection Semblable à la Grippe	No	No	15GP0522	Négatif	Missing
522	RVA	9	Kinshasa	Homme	RDC	38	No	Missing	Missing	Missing	Missing	Missing	2015-03-18	Adéquat	2015-03-13	2015-03-15	Oui	Non	Non	Non	Non	Oui	Oui	Non	Non	Non	Non	Infection Semblable à la Grippe	No	No	15GP0523	Négatif	Missing
523	RVA	3	Kinshasa	Femme	RDC	37.8	No	Missing	Missing	Missing	Missing	Missing	2015-03-18	Adéquat	2015-03-15	2015-03-17	Oui	Non	Non	Non	Non	Oui	Oui	Non	Non	Non	Non	Infection Semblable à la Grippe	No	No	15GP0524	Négatif	Missing
524	RVA	2	Kinshasa	Homme	RDC	37.9	No	Missing	Missing	Missing	Missing	Missing	2015-03-18	Adéquat	2015-03-14	2015-03-17	Oui	Non	Non	Non	Non	Oui	Oui	Non	Non	Non	Non	Infection Semblable à la Grippe	No	No	15GP0525	Négatif	Missing
525	Kalembe Lembe	1	Kinshasa	Homme	RDC	38.5	No	Non	Non	Non	Non	Missing	2015-03-19	Adéquat	2015-03-18	2015-03-19	Oui	Oui	Non	Non	Oui	Oui	Oui	Non	Non	Non	Non	Infection Semblable à la Grippe	No	No	15GP0526	Négatif	Missing
526	Kalembe Lembe	10	Kinshasa	Femme	RDC	39	No	Non	Non	Non	Non	Missing	2015-03-19	Adéquat	2015-03-13	2015-03-19	Oui	Oui	Non	Non	Oui	Oui	Oui	Non	Non	Non	Non	Infection Semblable à la Grippe	No	No	15GP0527	Négatif	Missing
527	Kalembe Lembe	3	Kinshasa	Homme	RDC	39.5	No	Non	Non	Non	Non	Missing	2015-03-19	Adéquat	2015-03-13	2015-03-19	Oui	Oui	Non	Non	Oui	Oui	Oui	Non	Non	Non	Non	Infection Semblable à la Grippe	No	No	15GP0528	Négatif	Missing
528	Kalembe Lembe	4	Kinshasa	Femme	RDC	38.5	No	Non	Non	Pas indiqué	Pas indiqué	Missing	2015-03-19	Adéquat	2015-03-13	2015-03-19	Oui	Oui	Non	Non	Oui	Oui	Oui	Non	Non	Non	Non	Infection Semblable à la Grippe	No	No	15GP0529	Type A	A (H1N1) Pandémique
529	Kalembe Lembe	3	Kinshasa	Homme	RDC	38.5	Yes	Non	Non	Pas indiqué	Pas indiqué	Missing	2015-03-19	Adéquat	2015-03-13	2015-03-19	Oui	Oui	Non	Non	Oui	Oui	Oui	Non	Non	Non	Non	Infection Respiratoire Aiguë et Sévère	No	No	15GP0530	Négatif	Missing
530	Kalembe Lembe	3	Kinshasa	Homme	RDC	38.5	Yes	Non	Non	Pas indiqué	Pas indiqué	Missing	2015-03-19	Adéquat	2015-03-13	2015-03-19	Oui	Oui	Non	Non	Oui	Oui	Oui	Non	Non	Non	Non	Infection Semblable à la Grippe	No	No	15GP0531	Négatif	Missing
531	Kalembe Lembe	3	Kinshasa	Homme	RDC	39.5	Yes	Non	Non	Pas indiqué	Pas indiqué	Missing	2015-03-19	Adéquat	2015-03-13	2015-03-19	Oui	Oui	Non	Non	Oui	Oui	Oui	Non	Non	Non	Non	Infection Respiratoire Aiguë et Sévère	No	No	15GP0532	Type A	Missing
532	Kalembe Lembe	5	Kinshasa	Homme	RDC	39.5	Yes	Non	Non	Pas indiqué	Pas indiqué	Missing	2015-03-19	Adéquat	2015-03-15	2015-03-19	Oui	Oui	Pas indiqué	Pas indiqué	Oui	Oui	Oui	Non	Non	Non	Non	Infection Respiratoire Aiguë et Sévère	No	No	15GP0533	Type A	Missing
533	Kalembe Lembe	10	Kinshasa	Homme	RDC	38.5	Yes	Non	Non	Pas indiqué	Pas indiqué	Missing	2015-03-19	Adéquat	2015-03-13	2015-03-19	Oui	Oui	Pas indiqué	Pas indiqué	Oui	Oui	Oui	Non	Non	Non	Non	Infection Respiratoire Aiguë et Sévère	No	No	15GP0534	Négatif	Missing
534	Kalembe Lembe	9	Kinshasa	Homme	RDC	38.5	Yes	Non	Non	Pas indiqué	Pas indiqué	Missing	2015-03-19	Adéquat	2015-03-13	2015-03-19	Oui	Oui	Non	Non	Oui	Oui	Oui	Non	Non	Non	Non	Infection Respiratoire Aiguë et Sévère	No	No	15GP0535	Type A	Missing
535	Goma	5	Nord6Kivu	Homme	RDC	38.7	Yes	Non	Non	Non	Non	Missing	2015-03-20	Adéquat	2015-03-12	2015-03-14	Oui	Non	Non	Non	Oui	Oui	Oui	Non	Non	Non	Non	Infection Respiratoire Aiguë et Sévère	No	No	15GP0536	Type A	Missing
536	Goma	5	Nord6Kivu	Homme	RDC	39.1	Yes	Non	Non	Pas indiqué	Pas indiqué	Missing	2015-03-20	Adéquat	2015-03-13	2015-03-14	Oui	Non	Non	Oui	Oui	Oui	Oui	Non	Non	Non	Oui	Infection Respiratoire Aiguë et Sévère	No	No	15GP0537	Type A	Missing
537	Kingasani	5	Kinshasa	Femme	RDC	38	No	Non	Non	Non	Non	Missing	2015-03-20	Adéquat	2015-03-16	2015-03-18	Oui	Non	Non	Non	Non	Oui	Oui	Non	Non	Non	Non	Infection Semblable à la Grippe	No	No	15GP0538	Type A	Missing
538	HGK	70	Kinshasa	Homme	RDC	38	No	Missing	Missing	Missing	Missing	Missing	2015-03-20	Adéquat	2015-03-15	2015-03-18	Oui	Non	Non	Non	Oui	Oui	Oui	Non	Non	Oui	Oui	Infection Semblable à la Grippe	No	No	15GP0539	Négatif	Missing
539	HGK	34	Kinshasa	Femme	RDC	39	Yes	Non	Non	Non	Non	Missing	2015-03-20	Adéquat	2015-03-13	2015-03-18	Oui	Oui	Non	Non	Oui	Oui	Non	Oui	Non	Oui	Oui	Infection Respiratoire Aiguë et Sévère	No	No	15GP0540	Négatif	Missing
540	HGK	62	Kinshasa	Homme	RDC	40	Yes	Non	Non	Non	Non	Missing	2015-03-20	Adéquat	2015-03-14	2015-03-18	Oui	Oui	Non	Oui	Oui	Oui	Non	Non	Non	Oui	Oui	Infection Respiratoire Aiguë et Sévère	No	No	15GP0541	Négatif	Missing
541	HGK	37	Kinshasa	Homme	RDC	40	Yes	Non	Non	Non	Non	Missing	2015-03-20	Adéquat	2015-03-15	2015-03-19	Oui	Oui	Non	Oui	Oui	Oui	Non	Oui	Non	Non	Oui	Infection Respiratoire Aiguë et Sévère	No	No	15GP0542	Négatif	Missing
542	HGK	34	Kinshasa	Homme	RDC	38.2	Yes	Non	Oui	Non	Non	Missing	2015-03-20	Adéquat	2015-03-14	2015-03-19	Oui	Non	Non	Oui	Non	Oui	Oui	Non	Non	Oui	Oui	Infection Respiratoire Aiguë et Sévère	No	No	15GP0543	Négatif	Missing
543	HGK	46	Kinshasa	Homme	RDC	38.2	Yes	Non	Non	Non	Non	Missing	2015-03-20	Adéquat	2015-03-15	2015-03-19	Oui	Non	Non	Oui	Non	Oui	Oui	Non	Oui	Oui	Oui	Infection Respiratoire Aiguë et Sévère	No	No	15GP0544	Négatif	Missing
544	HGK	33	Kinshasa	Femme	RDC	38.7	Yes	Non	Non	Non	Non	Missing	2015-03-20	Adéquat	2015-03-16	2015-03-19	Oui	Non	Non	Oui	Oui	Oui	Oui	Oui	Oui	Oui	Oui	Infection Respiratoire Aiguë et Sévère	No	No	15GP0545	Négatif	Missing
545	HGK	49	Kinshasa	Femme	RDC	38	No	Non	Non	Non	Non	Missing	2015-03-20	Adéquat	2015-03-18	2015-03-19	Oui	Non	Non	Oui	Oui	Oui	Oui	Oui	Non	Oui	Oui	Infection Semblable à la Grippe	No	No	15GP0546	Type A	Missing
546	HGK	45	Kinshasa	Femme	RDC	39	Yes	Non	Oui	Non	Non	Missing	2015-03-20	Adéquat	2015-03-13	2015-03-19	Oui	Oui	Non	Oui	Oui	Oui	Oui	Oui	Non	Oui	Oui	Infection Respiratoire Aiguë et Sévère	No	No	15GP0547	Négatif	Missing
547	Kalembe Lembe	4	Kinshasa	Femme	RDC	40	No	Non	Non	Pas indiqué	Pas indiqué	Missing	2015-03-23	Adéquat	2015-03-18	2015-03-23	Oui	Oui	Non	Non	Oui	Oui	Oui	Non	Non	Non	Non	Infection Semblable à la Grippe	No	No	15GP0548	Négatif	Missing
548	Kalembe Lembe	1	Kinshasa	Homme	RDC	38.6	No	Non	Non	Pas indiqué	Pas indiqué	Missing	2015-03-23	Adéquat	2015-03-20	2015-03-23	Oui	Oui	Non	Non	Oui	Oui	Oui	Non	Non	Non	Non	Infection Semblable à la Grippe	No	No	15GP0549	Négatif	Missing
549	Kalembe Lembe	18	Kinshasa	Homme	RDC	40	No	Non	Non	Pas indiqué	Pas indiqué	Missing	2015-03-23	Adéquat	2015-03-20	2015-03-23	Oui	Oui	Non	Non	Oui	Oui	Oui	Non	Non	Non	Non	Infection Semblable à la Grippe	No	No	15GP0550	Négatif	Missing
550	Kalembe Lembe	10	Kinshasa	Homme	RDC	38.6	Yes	Non	Non	Pas indiqué	Pas indiqué	Missing	2015-03-23	Adéquat	2015-03-18	2015-03-23	Oui	Oui	Non	Non	Oui	Oui	Oui	Non	Non	Non	Non	Infection Respiratoire Aiguë et Sévère	No	No	15GP0551	Négatif	Missing
551	Kalembe Lembe	18	Kinshasa	Homme	RDC	39.5	Yes	Non	Non	Pas indiqué	Pas indiqué	Missing	2015-03-23	Adéquat	2015-03-17	2015-03-23	Oui	Oui	Non	Non	Oui	Oui	Oui	Non	Non	Non	Non	Infection Respiratoire Aiguë et Sévère	No	No	15GP0552	Négatif	Missing
552	Kalembe Lembe	1	Kinshasa	Homme	RDC	38.5	Yes	Non	Non	Pas indiqué	Pas indiqué	Missing	2015-03-23	Adéquat	2015-03-17	2015-03-23	Oui	Oui	Non	Non	Oui	Oui	Oui	Non	Non	Non	Non	Infection Respiratoire Aiguë et Sévère	No	No	15GP0553	Négatif	Missing
553	Kalembe Lembe	7	Kinshasa	Femme	RDC	38.8	Yes	Non	Non	Pas indiqué	Pas indiqué	Missing	2015-03-23	Adéquat	2015-03-19	2015-03-23	Oui	Oui	Non	Non	Oui	Oui	Oui	Non	Non	Non	Non	Infection Respiratoire Aiguë et Sévère	No	No	15GP0554	Négatif	Missing
554	RVA	30	Kinshasa	Femme	RDC	38	No	Missing	Missing	Missing	Missing	Missing	2015-03-23	Adéquat	2015-03-16	2015-03-18	Oui	Non	Non	Non	Non	Non	Oui	Non	Non	Non	Non	Infection Semblable à la Grippe	No	No	15GP0555	Négatif	Missing
555	RVA	1	Kinshasa	Femme	RDC	37.8	No	Missing	Missing	Missing	Missing	Missing	2015-03-23	Adéquat	2015-03-16	2015-03-18	Oui	Non	Non	Non	Non	Oui	Oui	Non	Non	Non	Non	Infection Semblable à la Grippe	No	No	15GP0556	Négatif	Missing
556	RVA	5	Kinshasa	Homme	RDC	38.5	No	Missing	Missing	Missing	Missing	Missing	2015-03-23	Adéquat	2015-03-18	2015-03-19	Oui	Non	Non	Non	Non	Oui	Oui	Non	Non	Non	Non	Infection Semblable à la Grippe	No	No	15GP0557	Négatif	Missing
557	RVA	30	Kinshasa	Homme	RDC	37.5	No	Missing	Missing	Missing	Missing	Missing	2015-03-23	Adéquat	2015-03-20	2015-03-23	Oui	Non	Non	Non	Non	Oui	Oui	Non	Non	Non	Non	Infection Semblable à la Grippe	No	No	15GP0558	Négatif	Missing
558	RVA	4	Kinshasa	Homme	RDC	37.8	No	Missing	Missing	Missing	Missing	Missing	2015-03-23	Adéquat	2015-03-20	2015-03-23	Oui	Non	Non	Non	Oui	Oui	Non	Non	Non	Non	Non	Infection Semblable à la Grippe	No	No	15GP0559	Négatif	Missing
559	RVA	7	Kinshasa	Homme	RDC	37.8	No	Missing	Missing	Missing	Missing	Missing	2015-03-23	Adéquat	2015-03-20	2015-03-20	Oui	Non	Non	Non	Non	Oui	Oui	Non	Non	Non	Non	Infection Semblable à la Grippe	No	No	15GP0560	Négatif	Missing
560	Kingasani	4	Kinshasa	Homme	RDC	38.4	No	Non	Non	Non	Non	Missing	2015-03-24	Adéquat	2015-03-21	2015-03-23	Oui	Non	Non	Non	Non	Oui	Oui	Non	Non	Non	Non	Infection Semblable à la Grippe	No	No	15GP0561	Négatif	Missing
561	Matadi	42	Bas-Congo	Femme	RDC	37.8	No	Missing	Missing	Missing	Missing	Missing	2015-03-25	Adéquat	2015-03-16	2015-03-17	Oui	Non	Non	Oui	Oui	Oui	Oui	Non	Non	Oui	Oui	Infection Semblable à la Grippe	No	No	15GP0562	Négatif	Missing
562	Matadi	11	Bas-Congo	Homme	RDC	38	No	Missing	Missing	Missing	Missing	Missing	2015-03-25	Adéquat	2015-03-15	2015-03-17	Oui	Non	Non	Inconnu	Inconnu	Oui	Oui	Non	Non	Inconnu	Oui	Infection Semblable à la Grippe	No	No	15GP0563	Négatif	Missing
563	Matadi	30	Bas-Congo	Femme	RDC	39.6	Yes	Missing	Missing	Missing	Missing	Missing	2015-03-25	Adéquat	2015-03-15	2015-03-18	Oui	Oui	Non	Inconnu	Inconnu	Oui	Oui	Inconnu	Oui	Inconnu	Oui	Infection Respiratoire Aiguë et Sévère	No	No	15GP0564	Négatif	Missing
564	Matadi	3	Bas-Congo	Homme	RDC	39	No	Missing	Missing	Missing	Missing	Missing	2015-03-25	Adéquat	2015-03-19	2015-03-21	Oui	Oui	Non	Inconnu	Inconnu	Oui	Oui	Inconnu	Oui	Inconnu	Oui	Infection Respiratoire Aiguë et Sévère	No	No	15GP0565	Négatif	Missing
565	Matadi	7	Bas-Congo	Femme	RDC	Missing	No	Missing	Missing	Missing	Missing	Missing	2015-03-25	Adéquat	2015-03-19	2015-03-21	Oui	Oui	Non	Inconnu	Inconnu	Oui	Oui	Inconnu	Non	Oui	Pas indiqué	Infection Respiratoire Aiguë et Sévère	No	No	15GP0566	Négatif	Missing
566	Matadi	2	Bas-Congo	Homme	RDC	Missing	Yes	Missing	Missing	Missing	Missing	Missing	2015-03-25	Adéquat	2015-03-18	2015-03-21	Oui	Oui	Non	Inconnu	Inconnu	Oui	Oui	Inconnu	Oui	Inconnu	Oui	Infection Respiratoire Aiguë et Sévère	No	No	15GP0567	Négatif	Missing
567	Matadi	Missing	Bas-Congo	Missing	RDC	38	No	Missing	Missing	Missing	Missing	Missing	2015-03-25	Adéquat	2015-03-16	2015-03-17	Oui	Non	Non	Inconnu	Inconnu	Oui	Oui	Non	Non	Inconnu	Oui	Infection Semblable à la Grippe	No	No	15GP0568	Négatif	Missing
568	Boyambi	27	Kinshasa	Femme	RDC	38	No	Missing	Missing	Missing	Missing	Missing	2015-03-25	Adéquat	2015-03-20	2015-03-23	Oui	Pas indiqué	Pas indiqué	Pas indiqué	Oui	Oui	Oui	Pas indiqué	Pas indiqué	Oui	Pas indiqué	Infection Semblable à la Grippe	No	No	15GP0569	Négatif	Missing
569	Boyambi	70	Kinshasa	Femme	RDC	38.2	No	Missing	Missing	Missing	Missing	Missing	2015-03-25	Adéquat	2015-03-21	2015-03-25	Oui	Pas indiqué	Pas indiqué	Oui	Oui	Oui	Oui	Pas indiqué	Pas indiqué	Oui	Pas indiqué	Infection Semblable à la Grippe	No	No	15GP0570	Négatif	Missing
570	Boyambi	54	Kinshasa	Homme	RDC	38.1	No	Missing	Missing	Missing	Missing	Missing	2015-03-25	Adéquat	2015-03-19	2015-03-23	Oui	Pas indiqué	Pas indiqué	Oui	Oui	Oui	Oui	Pas indiqué	Pas indiqué	Oui	Pas indiqué	Infection Semblable à la Grippe	No	No	15GP0571	Négatif	Missing
571	Boyambi	32	Kinshasa	Femme	RDC	38.8	No	Missing	Missing	Missing	Missing	Missing	2015-03-23	Adéquat	2015-03-20	2015-03-23	Oui	Pas indiqué	Pas indiqué	Oui	Oui	Oui	Oui	Pas indiqué	Pas indiqué	Oui	Pas indiqué	Infection Semblable à la Grippe	No	No	15GP0572	Négatif	Missing
572	Boyambi	68	Kinshasa	Femme	RDC	38.7	No	Missing	Missing	Missing	Missing	Missing	2015-03-25	Adéquat	2015-03-21	2015-03-23	Oui	Pas indiqué	Pas indiqué	Pas indiqué	Pas indiqué	Oui	Oui	Pas indiqué	Pas indiqué	Oui	Pas indiqué	Infection Semblable à la Grippe	No	No	15GP0573	Négatif	Missing
573	Boyambi	20	Kinshasa	Femme	RDC	38.5	No	Missing	Missing	Missing	Missing	Missing	2015-03-25	Adéquat	2015-03-19	2015-03-23	Oui	Pas indiqué	Pas indiqué	Oui	Oui	Oui	Oui	Pas indiqué	Pas indiqué	Oui	Pas indiqué	Infection Semblable à la Grippe	No	No	15GP0574	Négatif	Missing
574	Boyambi	66	Kinshasa	Femme	RDC	38	No	Missing	Missing	Missing	Missing	Missing	2015-03-25	Adéquat	2015-03-21	2015-03-23	Oui	Pas indiqué	Pas indiqué	Pas indiqué	Pas indiqué	Oui	Oui	Pas indiqué	Pas indiqué	Pas indiqué	Pas indiqué	Infection Semblable à la Grippe	No	No	15GP0575	Négatif	Missing
575	Boyambi	22	Kinshasa	Femme	RDC	38.6	No	Missing	Missing	Missing	Missing	Missing	2015-03-25	Adéquat	2015-03-19	2015-03-25	Oui	Pas indiqué	Pas indiqué	Oui	Oui	Oui	Oui	Pas indiqué	Pas indiqué	Pas indiqué	Pas indiqué	Infection Semblable à la Grippe	No	No	15GP0576	Négatif	Missing
576	Boyambi	28	Kinshasa	Homme	RDC	39	No	Missing	Missing	Missing	Missing	Missing	2015-03-25	Adéquat	2015-03-21	2015-03-23	Oui	Pas indiqué	Pas indiqué	Oui	Oui	Oui	Oui	Pas indiqué	Pas indiqué	Pas indiqué	Pas indiqué	Infection Semblable à la Grippe	No	No	15GP0577	Négatif	Missing
577	Boyambi	36	Kinshasa	Femme	RDC	38.5	No	Missing	Missing	Missing	Missing	Missing	2015-03-25	Adéquat	2015-03-20	2015-03-23	Oui	Pas indiqué	Pas indiqué	Pas indiqué	Oui	Oui	Oui	Pas indiqué	Oui	Pas indiqué	Pas indiqué	Infection Semblable à la Grippe	No	No	15GP0578	Négatif	Missing
578	Boyambi	38	Kinshasa	Homme	RDC	38.2	No	Missing	Missing	Missing	Missing	Missing	2015-03-25	Adéquat	2015-03-20	2015-03-23	Oui	Pas indiqué	Pas indiqué	Oui	Oui	Oui	Oui	Pas indiqué	Pas indiqué	Oui	Pas indiqué	Infection Semblable à la Grippe	No	No	15GP0579	Négatif	Missing
579	Kenya	1	Katanga	Homme	RDC	38	No	Missing	Missing	Missing	Missing	Missing	2015-03-26	Adéquat	2015-03-07	2015-03-10	Oui	Non	Non	Non	Oui	Oui	Non	Oui	Non	Non	Oui	Infection Respiratoire Aiguë et Sévère	No	No	15GP0580	Négatif	Missing
580	Kenya	4	Katanga	Femme	RDC	39	No	Missing	Missing	Missing	Missing	Missing	2015-03-26	Adéquat	2015-03-05	2015-03-10	Oui	Non	Non	Non	Non	Oui	Oui	Non	Non	Non	Non	Infection Semblable à la Grippe	No	No	15GP0581	Négatif	Missing
581	Kenya	3	Katanga	Homme	RDC	38	No	Missing	Missing	Missing	Missing	Missing	2015-03-26	Adéquat	2015-03-09	2015-03-12	Oui	Non	Non	Non	Non	Oui	Oui	Non	Non	Non	Non	Infection Semblable à la Grippe	No	No	15GP0582	Négatif	Missing
582	Kenya	9	Katanga	Homme	RDC	38.5	No	Missing	Missing	Missing	Missing	Missing	2015-03-26	Adéquat	2015-03-07	2015-03-12	Oui	Pas indiqué	Pas indiqué	Pas indiqué	Pas indiqué	Oui	Oui	Pas indiqué	Pas indiqué	Pas indiqué	Missing	Infection Semblable à la Grippe	No	No	15GP0583	Négatif	Missing
583	Kenya	2	Katanga	Homme	RDC	38.5	Yes	Missing	Missing	Missing	Missing	Missing	2015-03-26	Adéquat	2015-03-11	2015-03-16	Oui	Non	Non	Non	Non	Oui	Oui	Non	Non	Non	Non	Infection Respiratoire Aiguë et Sévère	No	No	15GP0584	Négatif	Missing
584	Kalembe Lembe	6	Kinshasa	Homme	RDC	38.5	Yes	Non	Non	Non	Non	Missing	2015-03-26	Adéquat	2015-03-20	2015-03-26	Oui	Oui	Non	Non	Oui	Oui	Oui	Non	Non	Non	Non	Infection Respiratoire Aiguë et Sévère	No	No	15GP0585	Négatif	Missing
585	Kalembe Lembe	6	Kinshasa	Homme	RDC	39.2	Yes	Non	Non	Non	Pas indiqué	Missing	2015-03-26	Adéquat	2015-03-23	2015-03-26	Oui	Oui	Non	Non	Oui	Oui	Oui	Non	Non	Non	Non	Infection Respiratoire Aiguë et Sévère	No	No	15GP0586	Négatif	Missing
586	Kalembe Lembe	Missing	Kinshasa	Femme	RDC	38.6	Yes	Non	Non	Pas indiqué	Pas indiqué	Missing	2015-03-26	Adéquat	2015-03-20	2015-03-26	Oui	Oui	Non	Non	Oui	Oui	Oui	Non	Non	Non	Non	Infection Respiratoire Aiguë et Sévère	No	No	15GP0587	Négatif	Missing
587	Kalembe Lembe	7	Kinshasa	Homme	RDC	38.6	Yes	Non	Non	Pas indiqué	Pas indiqué	Missing	2015-03-26	Adéquat	2015-03-24	2015-03-26	Oui	Oui	Non	Non	Oui	Oui	Oui	Non	Non	Non	Non	Infection Respiratoire Aiguë et Sévère	No	No	15GP0588	Négatif	Missing
588	Kalembe Lembe	7	Kinshasa	Homme	RDC	40.2	Yes	Non	Non	Pas indiqué	Pas indiqué	Missing	2015-03-26	Adéquat	2015-03-21	2015-03-26	Oui	Oui	Non	Non	Oui	Oui	Oui	Non	Non	Non	Non	Infection Respiratoire Aiguë et Sévère	No	No	15GP0589	Négatif	Missing
589	Kalembe Lembe	17	Kinshasa	Homme	RDC	38.5	Yes	Non	Non	Pas indiqué	Pas indiqué	Missing	2015-03-26	Adéquat	2015-03-20	2015-03-26	Oui	Oui	Non	Non	Oui	Oui	Oui	Non	Non	Non	Non	Infection Respiratoire Aiguë et Sévère	No	No	15GP0590	Négatif	Missing
590	Kalembe Lembe	6	Kinshasa	Femme	RDC	40	Yes	Non	Non	Pas indiqué	Pas indiqué	Missing	2015-03-26	Adéquat	2015-03-20	2015-03-26	Oui	Oui	Non	Non	Oui	Oui	Oui	Non	Non	Non	Non	Infection Respiratoire Aiguë et Sévère	No	No	15GP0591	Négatif	Missing
591	Kalembe Lembe	9	Kinshasa	Homme	RDC	40	Yes	Non	Non	Pas indiqué	Pas indiqué	Missing	2015-03-26	Adéquat	2015-03-20	2015-03-26	Oui	Oui	Non	Non	Oui	Oui	Oui	Non	Non	Non	Non	Infection Respiratoire Aiguë et Sévère	No	No	15GP0592	Négatif	Missing
592	Kalembe Lembe	1	Kinshasa	Homme	RDC	40	No	Non	Non	Pas indiqué	Pas indiqué	Missing	2015-03-26	Adéquat	2015-03-22	2015-03-26	Oui	Oui	Non	Non	Oui	Oui	Oui	Non	Non	Non	Non	Infection Semblable à la Grippe	No	No	15GP0593	Négatif	Missing
593	RVA	30	Kinshasa	Femme	RDC	37.8	No	Pas indiqué	Pas indiqué	Pas indiqué	Pas indiqué	Missing	2015-03-26	Adéquat	2015-03-24	2015-03-26	Pas indiqué	Pas indiqué	Pas indiqué	Pas indiqué	Pas indiqué	Pas indiqué	Pas indiqué	Pas indiqué	Pas indiqué	Pas indiqué	Pas indiqué	Infection Semblable à la Grippe	No	No	15GP0594	Négatif	Missing
594	RVA	Missing	Kinshasa	Femme	RDC	38	No	Pas indiqué	Pas indiqué	Pas indiqué	Pas indiqué	Missing	2015-03-26	Adéquat	2015-03-24	2015-03-26	Pas indiqué	Pas indiqué	Pas indiqué	Pas indiqué	Pas indiqué	Pas indiqué	Pas indiqué	Pas indiqué	Pas indiqué	Pas indiqué	Pas indiqué	Infection Semblable à la Grippe	No	No	15GP0595	Négatif	Missing
595	Dipumba	3	Kasaî Oriental	Femme	RDC	39	No	Non	Non	Non	Non	Missing	2015-03-27	Adéquat	2015-03-22	2015-03-25	Oui	Pas indiqué	Pas indiqué	Pas indiqué	Pas indiqué	Oui	Oui	Pas indiqué	Oui	Oui	Pas indiqué	Infection Semblable à la Grippe	No	No	15GP0596	Négatif	Missing
596	Kingasani	11	Kinshasa	Femme	RDC	39	Yes	Non	Non	Non	Non	Missing	2015-03-27	Adéquat	2015-03-23	2015-03-26	Oui	Non	Non	Non	Non	Oui	Oui	Non	Non	Non	Non	Infection Respiratoire Aiguë et Sévère	No	No	15GP0597	Négatif	Missing
597	Boyambi	50	Kinshasa	Homme	RDC	38	No	Missing	Missing	Missing	Missing	Missing	2015-03-27	Adéquat	2015-03-21	2015-03-25	Oui	Pas indiqué	Pas indiqué	Oui	Oui	Oui	Oui	Pas indiqué	Pas indiqué	Pas indiqué	Pas indiqué	Infection Semblable à la Grippe	No	No	15GP0598	Négatif	Missing
598	Boyambi	36	Kinshasa	Femme	RDC	39	No	Missing	Missing	Missing	Missing	Missing	2015-03-27	Adéquat	2015-03-23	2015-03-25	Oui	Pas indiqué	Pas indiqué	Oui	Oui	Oui	Oui	Pas indiqué	Pas indiqué	Oui	Pas indiqué	Infection Semblable à la Grippe	No	No	15GP0599	Négatif	Missing
599	Boyambi	47	Kinshasa	Homme	RDC	38.5	No	Missing	Missing	Missing	Missing	Missing	2015-03-27	Adéquat	2015-03-21	2015-03-25	Oui	Pas indiqué	Pas indiqué	Oui	Oui	Oui	Oui	Pas indiqué	Oui	Pas indiqué	Pas indiqué	Infection Semblable à la Grippe	No	No	15GP0600	Négatif	Missing
600	Boyambi	43	Kinshasa	Homme	RDC	38	No	Missing	Missing	Missing	Missing	Missing	2015-03-27	Adéquat	2015-03-22	2015-03-25	Oui	Pas indiqué	Pas indiqué	Oui	Oui	Oui	Oui	Oui	Pas indiqué	Pas indiqué	Pas indiqué	Infection Semblable à la Grippe	No	No	15GP0601	Négatif	Missing
601	Boyambi	36	Kinshasa	Homme	RDC	39	No	Missing	Missing	Missing	Missing	Missing	2015-03-27	Adéquat	2015-03-22	2015-03-25	Oui	Pas indiqué	Pas indiqué	Oui	Oui	Oui	Oui	Pas indiqué	Pas indiqué	Pas indiqué	Pas indiqué	Infection Semblable à la Grippe	No	No	15GP0602	Négatif	Missing
602	Boyambi	46	Kinshasa	Homme	RDC	38	No	Missing	Missing	Missing	Missing	Missing	2015-03-27	Adéquat	2015-05-23	2015-03-25	Oui	Pas indiqué	Pas indiqué	Oui	Pas indiqué	Oui	Oui	Pas indiqué	Pas indiqué	Pas indiqué	Pas indiqué	Infection Semblable à la Grippe	No	No	15GP0603	Négatif	Missing
603	Boyambi	48	Kinshasa	Homme	RDC	38.2	No	Missing	Missing	Missing	Missing	Missing	2015-03-27	Adéquat	2015-03-22	2015-03-26	Oui	Pas indiqué	Pas indiqué	Pas indiqué	Pas indiqué	Oui	Oui	Pas indiqué	Pas indiqué	Pas indiqué	Pas indiqué	Infection Semblable à la Grippe	No	No	15GP0604	Négatif	Missing
604	Boyambi	25	Kinshasa	Homme	RDC	38.1	No	Missing	Missing	Missing	Missing	Missing	2015-03-27	Adéquat	2015-03-23	2015-03-26	Oui	Pas indiqué	Pas indiqué	Pas indiqué	Oui	Oui	Oui	Pas indiqué	Pas indiqué	Oui	Pas indiqué	Infection Semblable à la Grippe	No	No	15GP0605	Négatif	Missing
605	Boyambi	49	Kinshasa	Homme	RDC	40	No	Missing	Missing	Missing	Missing	Missing	2015-03-27	Adéquat	2015-03-24	2015-03-26	Oui	Pas indiqué	Pas indiqué	Pas indiqué	Pas indiqué	Oui	Oui	Pas indiqué	Pas indiqué	Oui	Pas indiqué	Infection Semblable à la Grippe	No	No	15GP0606	Négatif	Missing
606	Boyambi	44	Kinshasa	Femme	RDC	38.4	No	Missing	Missing	Missing	Missing	Missing	2015-03-27	Adéquat	2015-03-24	2015-03-26	Oui	Pas indiqué	Pas indiqué	Pas indiqué	Pas indiqué	Oui	Oui	Pas indiqué	Oui	Oui	Pas indiqué	Infection Semblable à la Grippe	No	No	15GP0607	Négatif	Missing
607	Boyambi	36	Kinshasa	Homme	RDC	38.5	No	Missing	Missing	Missing	Missing	Missing	2015-03-27	Adéquat	2015-03-23	2015-03-25	Oui	Pas indiqué	Pas indiqué	Oui	Oui	Oui	Oui	Pas indiqué	Pas indiqué	Pas indiqué	Pas indiqué	Infection Semblable à la Grippe	No	No	15GP0608	Négatif	Missing
608	Boyambi	22	Kinshasa	Femme	RDC	38.4	No	Missing	Missing	Missing	Missing	Missing	2015-03-27	Adéquat	2015-03-23	2015-03-26	Oui	Pas indiqué	Pas indiqué	Pas indiqué	Pas indiqué	Oui	Oui	Pas indiqué	Pas indiqué	Oui	Pas indiqué	Infection Semblable à la Grippe	No	No	15GP0609	Négatif	Missing
609	HGK	23	Kinshasa	Femme	RDC	40	No	Non	Non	Non	Non	Missing	2015-03-27	Adéquat	2015-03-23	2015-03-26	Oui	Oui	Non	Non	Oui	Oui	Non	Non	Non	Oui	Oui	Infection Respiratoire Aiguë et Sévère	No	No	15GP0610	Négatif	Missing
610	HGK	70	Kinshasa	Femme	RDC	38	No	Missing	Missing	Missing	Missing	Missing	2015-03-27	Adéquat	2015-03-22	2015-03-26	Oui	Non	Non	Oui	Oui	Oui	Oui	Non	Non	Non	Oui	Infection Semblable à la Grippe	No	No	15GP0611	Négatif	Missing
611	HGK	73	Kinshasa	Homme	RDC	39	Yes	Non	Non	Non	Non	Missing	2015-03-27	Adéquat	2015-03-22	2015-03-26	Oui	Oui	Non	Oui	Oui	Oui	Non	Oui	Non	Non	Oui	Infection Respiratoire Aiguë et Sévère	No	No	15GP0612	Négatif	Missing
612	HGK	65	Kinshasa	Homme	RDC	40	Yes	Non	Oui	Non	Non	Missing	2015-03-27	Adéquat	2015-03-24	2015-03-27	Oui	Oui	Non	Non	Oui	Oui	Non	Oui	Non	Oui	Oui	Infection Respiratoire Aiguë et Sévère	No	No	15GP0613	Négatif	Missing
613	HGK	40	Kinshasa	Homme	RDC	38	No	Missing	Missing	Missing	Missing	Missing	2015-03-27	Adéquat	2015-03-24	2015-03-27	Oui	Non	Non	Oui	Oui	Oui	Non	Oui	Non	Non	Non	Infection Semblable à la Grippe	No	No	15GP0614	Négatif	Missing
614	HGK	26	Kinshasa	Homme	RDC	38	No	Missing	Missing	Missing	Missing	Missing	2015-03-27	Adéquat	2015-03-25	2015-03-27	Oui	Non	Non	Non	Oui	Oui	Oui	Non	Non	Non	Non	Infection Semblable à la Grippe	No	No	15GP0615	Négatif	Missing
615	HGK	27	Kinshasa	Femme	RDC	39	Yes	Non	Oui	Non	Non	Missing	2015-03-27	Adéquat	2015-03-22	2015-03-27	Oui	Oui	Non	Non	Oui	Oui	Non	Oui	Non	Oui	Oui	Infection Respiratoire Aiguë et Sévère	No	No	15GP0616	Négatif	Missing
616	Matadi	6	Bas-Congo	Femme	RDC	39	Yes	Missing	Missing	Missing	Missing	Missing	2015-03-30	Adéquat	2015-03-22	2015-03-25	Oui	Oui	Non	Oui	Oui	Oui	Oui	Oui	Oui	Oui	Oui	Infection Respiratoire Aiguë et Sévère	No	No	15GP0617	Négatif	Missing
617	Matadi	39	Bas-Congo	Homme	RDC	39.6	Yes	Missing	Missing	Missing	Missing	Missing	2015-03-30	Adéquat	2015-03-21	2015-03-25	Oui	Oui	Non	Oui	Oui	Oui	Oui	Oui	Non	Non	Non	Infection Respiratoire Aiguë et Sévère	No	No	15GP0618	Négatif	Missing
618	Matadi	14	Bas-Congo	Femme	RDC	37.6	No	Missing	Missing	Missing	Missing	Missing	2015-03-30	Adéquat	2015-03-24	2015-03-25	Oui	Non	Non	Inconnu	Inconnu	Oui	Oui	Non	Non	Inconnu	Oui	Infection Semblable à la Grippe	No	No	15GP0619	Négatif	Missing
619	Matadi	8	Bas-Congo	Homme	RDC	Missing	Yes	Missing	Missing	Missing	Missing	Missing	2015-03-30	Adéquat	2015-03-23	2015-03-25	Oui	Oui	Non	Inconnu	Inconnu	Oui	Oui	Oui	Oui	Inconnu	Pas indiqué	Infection Respiratoire Aiguë et Sévère	No	No	15GP0620	Négatif	Missing
620	Matadi	8	Bas-Congo	Femme	RDC	38.6	No	Missing	Missing	Missing	Missing	Missing	2015-03-30	Adéquat	2015-03-21	2015-03-25	Oui	Oui	Non	Inconnu	Inconnu	Oui	Oui	Non	Non	Inconnu	Oui	Infection Respiratoire Aiguë et Sévère	No	No	15GP0621	Négatif	Missing
621	Kisanga	30	Katanga	Femme	RDC	38	No	Pas indiqué	Pas indiqué	Pas indiqué	Pas indiqué	Missing	2015-03-30	Adéquat	2015-03-21	2015-03-28	Oui	Pas indiqué	Pas indiqué	Pas indiqué	Pas indiqué	Oui	Oui	Pas indiqué	Pas indiqué	Pas indiqué	Pas indiqué	Infection Respiratoire Aiguë et Sévère	No	No	15GP0622	Négatif	Missing
622	Kisanga	42	Katanga	Homme	RDC	40	No	Pas indiqué	Pas indiqué	Pas indiqué	Pas indiqué	Missing	2015-03-30	Adéquat	2015-03-23	2015-03-27	Oui	Pas indiqué	Pas indiqué	Pas indiqué	Pas indiqué	Oui	Oui	Pas indiqué	Oui	Pas indiqué	Oui	Infection Respiratoire Aiguë et Sévère	No	No	15GP0623	Négatif	Missing
623	Kisanga	35	Katanga	Femme	RDC	38	Yes	Pas indiqué	Pas indiqué	Pas indiqué	Pas indiqué	Missing	2015-03-30	Adéquat	2015-03-25	2015-03-27	Oui	Pas indiqué	Pas indiqué	Pas indiqué	Pas indiqué	Oui	Oui	Pas indiqué	Pas indiqué	Pas indiqué	Oui	Infection Respiratoire Aiguë et Sévère	No	No	15GP0624	Négatif	Missing
624	Kisanga	20	Katanga	Femme	RDC	38	No	Pas indiqué	Pas indiqué	Pas indiqué	Pas indiqué	Missing	2015-03-30	Adéquat	2015-03-25	2015-03-28	Oui	Pas indiqué	Pas indiqué	Pas indiqué	Pas indiqué	Oui	Oui	Oui	Oui	Pas indiqué	Pas indiqué	Infection Respiratoire Aiguë et Sévère	No	No	15GP0625	Négatif	Missing
625	Kisanga	20	Katanga	Homme	RDC	37.6	Yes	Pas indiqué	Pas indiqué	Pas indiqué	Pas indiqué	Missing	2015-03-30	Adéquat	2015-03-22	2015-03-27	Pas indiqué	Pas indiqué	Pas indiqué	Pas indiqué	Pas indiqué	Oui	Oui	Pas indiqué	Pas indiqué	Pas indiqué	Pas indiqué	Infection Respiratoire Aiguë et Sévère	No	No	15GP0626	Négatif	Missing
626	Kisanga	4	Katanga	Femme	RDC	40	Yes	Pas indiqué	Pas indiqué	Pas indiqué	Pas indiqué	Missing	2015-03-30	Adéquat	2015-03-25	2015-03-27	Oui	Pas indiqué	Pas indiqué	Pas indiqué	Pas indiqué	Oui	Oui	Pas indiqué	Pas indiqué	Pas indiqué	Pas indiqué	Infection Respiratoire Aiguë et Sévère	No	No	15GP0627	Négatif	Missing
627	Kisanga	9	Katanga	Homme	RDC	39	No	Pas indiqué	Pas indiqué	Pas indiqué	Pas indiqué	Missing	2015-03-30	Adéquat	2015-03-26	2015-03-28	Oui	Pas indiqué	Pas indiqué	Pas indiqué	Pas indiqué	Oui	Oui	Pas indiqué	Pas indiqué	Pas indiqué	Pas indiqué	Infection Semblable à la Grippe	No	No	15GP0628	Type B	Missing
628	Kisanga	5	Katanga	Homme	RDC	39	No	Pas indiqué	Pas indiqué	Pas indiqué	Pas indiqué	Missing	2015-03-30	Adéquat	2015-03-26	2015-03-28	Oui	Pas indiqué	Pas indiqué	Pas indiqué	Pas indiqué	Oui	Oui	Pas indiqué	Pas indiqué	Pas indiqué	Pas indiqué	Infection Semblable à la Grippe	No	No	15GP0629	Négatif	Missing
629	Kisanga	7	Katanga	Homme	RDC	39	No	Pas indiqué	Pas indiqué	Pas indiqué	Pas indiqué	Missing	2015-03-30	Adéquat	2015-03-26	2015-03-28	Oui	Pas indiqué	Pas indiqué	Pas indiqué	Pas indiqué	Oui	Oui	Pas indiqué	Pas indiqué	Pas indiqué	Pas indiqué	Infection Semblable à la Grippe	No	No	15GP0630	Négatif	Missing
630	RVA	2	Kinshasa	Homme	RDC	37.8	No	Missing	Missing	Missing	Missing	Missing	2015-03-30	Adéquat	2015-03-27	2015-03-30	Oui	Non	Non	Non	Non	Oui	Oui	Non	Non	Non	Non	Infection Semblable à la Grippe	No	No	15GP0631	Négatif	Missing
631	RVA	1	Kinshasa	Femme	RDC	37.9	No	Missing	Missing	Missing	Missing	Missing	2015-03-30	Adéquat	2015-03-28	2015-03-30	Oui	Non	Non	Non	Non	Oui	Oui	Non	Non	Non	Non	Infection Semblable à la Grippe	No	No	15GP0632	Négatif	Missing
632	Kalembe Lembe	5	Kinshasa	Femme	RDC	39.3	No	Non	Non	Pas indiqué	Pas indiqué	Missing	2015-03-30	Adéquat	2015-03-29	2015-03-30	Oui	Oui	Non	Non	Oui	Oui	Oui	Non	Non	Non	Non	Infection Semblable à la Grippe	No	No	15GP0633	Type A	A (H1N1) Pandémique
633	Kalembe Lembe	8	Kinshasa	Homme	RDC	38.3	Yes	Non	Non	Pas indiqué	Pas indiqué	Missing	2015-03-30	Adéquat	2015-03-24	2015-03-30	Oui	Oui	Non	Non	Oui	Oui	Oui	Non	Non	Non	Non	Infection Respiratoire Aiguë et Sévère	No	No	15GP0634	Négatif	Missing
634	Kalembe Lembe	11	Kinshasa	Homme	RDC	38.5	Yes	Non	Non	Pas indiqué	Missing	Missing	2015-03-30	Adéquat	2015-03-24	2015-03-30	Oui	Oui	Pas indiqué	Pas indiqué	Oui	Oui	Oui	Non	Non	Non	Non	Infection Respiratoire Aiguë et Sévère	No	No	15GP0635	Négatif	Missing
635	Kalembe Lembe	5	Kinshasa	Femme	RDC	39	Yes	Non	Non	Pas indiqué	Pas indiqué	Missing	2015-03-30	Adéquat	2015-03-24	2015-03-30	Oui	Oui	Non	Non	Oui	Oui	Oui	Non	Non	Non	Non	Infection Respiratoire Aiguë et Sévère	No	No	15GP0636	Négatif	Missing
636	Kalembe Lembe	9	Kinshasa	Homme	RDC	39.3	Yes	Non	Non	Non	Non	Missing	2015-03-30	Adéquat	2015-03-24	2015-03-30	Oui	Oui	Non	Non	Oui	Oui	Oui	Non	Non	Non	Non	Infection Respiratoire Aiguë et Sévère	No	No	15GP0637	Négatif	Missing
637	Kalembe Lembe	10	Kinshasa	Femme	RDC	40	Yes	Non	Non	Pas indiqué	Pas indiqué	Missing	2015-03-30	Adéquat	2015-03-25	2015-03-30	Oui	Oui	Non	Non	Oui	Oui	Oui	Pas indiqué	Pas indiqué	Pas indiqué	Pas indiqué	Infection Respiratoire Aiguë et Sévère	No	No	15GP0638	Négatif	Missing
638	Kalembe Lembe	18	Kinshasa	Femme	RDC	39.2	Yes	Non	Non	Pas indiqué	Pas indiqué	Missing	2015-03-30	Adéquat	2015-03-26	2015-03-30	Oui	Oui	Non	Non	Oui	Oui	Oui	Non	Non	Non	Non	Infection Respiratoire Aiguë et Sévère	No	No	15GP0639	Négatif	Missing
639	Kalembe Lembe	22	Kinshasa	Femme	RDC	40	No	Non	Non	Pas indiqué	Pas indiqué	Missing	2015-03-30	Adéquat	2015-03-26	2015-03-30	Oui	Oui	Non	Non	Oui	Oui	Oui	Non	Non	Non	Non	Infection Respiratoire Aiguë et Sévère	No	No	15GP0640	Négatif	Missing
640	Kalembe Lembe	8	Kinshasa	Homme	RDC	38.5	No	Non	Non	Pas indiqué	Missing	Missing	2015-03-30	Adéquat	2015-03-27	2015-03-30	Oui	Oui	Non	Non	Oui	Oui	Oui	Non	Non	Non	Non	Infection Semblable à la Grippe	No	No	15GP0641	Négatif	Missing
641	Boyambi	46	Kinshasa	Femme	RDC	38.2	No	Missing	Missing	Missing	Missing	Missing	2015-03-30	Adéquat	2015-03-22	2015-03-27	Oui	Pas indiqué	Pas indiqué	Pas indiqué	Oui	Oui	Oui	Pas indiqué	Pas indiqué	Oui	Pas indiqué	Infection Semblable à la Grippe	No	No	15GP0642	Négatif	Missing
642	Boyambi	61	Kinshasa	Homme	RDC	38.5	No	Missing	Missing	Missing	Missing	Missing	2015-03-30	Adéquat	2015-03-25	2015-03-27	Pas indiqué	Pas indiqué	Pas indiqué	Pas indiqué	Pas indiqué	Pas indiqué	Pas indiqué	Pas indiqué	Pas indiqué	Pas indiqué	Pas indiqué	Infection Semblable à la Grippe	No	No	15GP0643	Négatif	Missing
643	Boyambi	56	Kinshasa	Homme	RDC	39	No	Missing	Missing	Missing	Missing	Missing	2015-03-30	Adéquat	2015-03-24	2015-03-27	Oui	Pas indiqué	Pas indiqué	Oui	Oui	Oui	Oui	Pas indiqué	Pas indiqué	Oui	Pas indiqué	Infection Semblable à la Grippe	No	No	15GP0644	Négatif	Missing
644	Boyambi	12	Kinshasa	Homme	RDC	38	No	Missing	Missing	Missing	Missing	Missing	2015-03-30	Adéquat	2015-03-23	2015-03-27	Oui	Pas indiqué	Pas indiqué	Pas indiqué	Oui	Oui	Oui	Pas indiqué	Pas indiqué	Oui	Pas indiqué	Infection Semblable à la Grippe	No	No	15GP0645	Négatif	Missing
645	Boyambi	58	Kinshasa	Homme	RDC	38.4	No	Missing	Missing	Missing	Missing	Missing	2015-03-30	Adéquat	2015-03-25	2015-03-27	Oui	Pas indiqué	Pas indiqué	Pas indiqué	Oui	Oui	Oui	Pas indiqué	Pas indiqué	Oui	Pas indiqué	Infection Semblable à la Grippe	No	No	15GP0646	Négatif	Missing
646	Boyambi	66	Kinshasa	Homme	RDC	38.2	No	Missing	Missing	Missing	Missing	Missing	2015-03-30	Adéquat	2015-03-28	2015-03-30	Oui	Pas indiqué	Pas indiqué	Oui	Oui	Oui	Oui	Pas indiqué	Pas indiqué	Pas indiqué	Pas indiqué	Infection Semblable à la Grippe	No	No	15GP0647	Négatif	Missing
647	Boyambi	35	Kinshasa	Femme	RDC	38.5	No	Missing	Missing	Missing	Missing	Missing	2015-03-30	Adéquat	2015-03-29	2015-03-30	Oui	Pas indiqué	Pas indiqué	Oui	Oui	Oui	Oui	Pas indiqué	Pas indiqué	Oui	Pas indiqué	Infection Semblable à la Grippe	No	No	15GP0648	Négatif	Missing
648	Boyambi	36	Kinshasa	Femme	RDC	40	No	Missing	Missing	Missing	Missing	Missing	2015-03-30	Adéquat	2015-03-27	2015-03-30	Oui	Pas indiqué	Pas indiqué	Pas indiqué	Oui	Oui	Oui	Pas indiqué	Pas indiqué	Oui	Pas indiqué	Infection Semblable à la Grippe	No	No	15GP0649	Négatif	Missing
649	Boyambi	35	Kinshasa	Homme	RDC	38.5	No	Missing	Missing	Missing	Missing	Missing	2015-03-30	Adéquat	2015-03-29	2015-03-30	Oui	Pas indiqué	Pas indiqué	Oui	Oui	Oui	Oui	Pas indiqué	Pas indiqué	Pas indiqué	Pas indiqué	Infection Semblable à la Grippe	No	No	15GP0650	Négatif	Missing
650	Boyambi	48	Kinshasa	Femme	RDC	38.5	No	Missing	Missing	Missing	Missing	Missing	2015-03-30	Adéquat	2015-03-28	2015-03-30	Oui	Pas indiqué	Pas indiqué	Oui	Oui	Oui	Oui	Pas indiqué	Pas indiqué	Oui	Pas indiqué	Infection Semblable à la Grippe	No	No	15GP0651	Négatif	Missing
651	Boyambi	2	Kinshasa	Homme	RDC	39	No	Missing	Missing	Missing	Missing	Missing	2015-03-30	Adéquat	2015-03-27	2015-03-30	Oui	Non	Non	Non	Non	Oui	Oui	Non	Non	Non	Oui	Infection Semblable à la Grippe	No	No	15GP0652	Négatif	Missing
652	Kingasani	5	Kinshasa	Homme	RDC	38	No	Non	Non	Non	Non	Missing	2015-03-31	Adéquat	2015-03-29	2015-03-31	Oui	Non	Non	Non	Non	Oui	Oui	Non	Non	Non	Non	Infection Semblable à la Grippe	No	No	15GP0653	Type B	Missing
653	Kenya	9	Katanga	Femme	RDC	38	No	Missing	Missing	Missing	Missing	Missing	2015-04-02	Adéquat	2015-03-20	2015-03-23	Oui	Non	Non	Non	Non	Oui	Oui	Non	Non	Non	Non	Infection Semblable à la Grippe	No	No	15GP0654	Type B	Missing
654	Kenya	3	Katanga	Homme	RDC	38	No	Missing	Missing	Missing	Missing	Missing	2015-04-02	Adéquat	2015-03-22	2015-03-25	Oui	Non	Non	Non	Non	Oui	Oui	Non	Non	Non	Non	Infection Semblable à la Grippe	No	No	15GP0655	Négatif	Missing
655	Kenya	18	Katanga	Femme	RDC	38	No	Missing	Missing	Missing	Missing	Missing	2015-04-02	Adéquat	2015-03-22	2015-03-25	Oui	Non	Non	Non	Non	Oui	Oui	Non	Non	Non	Non	Infection Semblable à la Grippe	No	No	15GP0656	Négatif	Missing
656	Kenya	1	Katanga	Femme	RDC	38	No	Missing	Missing	Missing	Missing	Missing	2015-04-02	Adéquat	2015-03-22	2015-03-25	Oui	Non	Non	Non	Non	Oui	Oui	Non	Non	Non	Non	Infection Semblable à la Grippe	No	No	15GP0657	Négatif	Missing
657	Kenya	2	Katanga	Femme	RDC	38	Yes	Missing	Missing	Missing	Missing	Missing	2015-04-02	Adéquat	2015-03-23	2015-03-26	Oui	Non	Non	Non	Non	Oui	Oui	Non	Non	Non	Non	Infection Respiratoire Aiguë et Sévère	No	No	15GP0658	Négatif	Missing
658	Kenya	1	Katanga	Homme	RDC	38	Yes	Missing	Missing	Missing	Missing	Missing	2015-04-02	Adéquat	2015-03-25	2015-03-26	Oui	Non	Non	Non	Non	Oui	Oui	Non	Non	Non	Non	Infection Respiratoire Aiguë et Sévère	No	No	15GP0659	Négatif	Missing
659	Kenya	11	Katanga	Homme	RDC	38.5	Yes	Missing	Missing	Missing	Missing	Missing	2015-04-02	Adéquat	2015-03-24	2015-03-26	Oui	Non	Non	Non	Non	Oui	Oui	Non	Non	Non	Non	Infection Respiratoire Aiguë et Sévère	No	No	15GP0660	Négatif	Missing
660	Kenya	11	Katanga	Femme	RDC	38	No	Missing	Missing	Missing	Missing	Missing	2015-04-02	Adéquat	2015-03-27	2015-03-31	Oui	Non	Non	Non	Non	Oui	Oui	Non	Non	Non	Non	Infection Respiratoire Aiguë et Sévère	No	No	15GP0661	Négatif	Missing
661	Kenya	7	Katanga	Homme	RDC	38.5	Yes	Missing	Missing	Missing	Missing	Missing	2015-04-02	Adéquat	2015-03-27	2015-03-31	Oui	Non	Non	Non	Non	Oui	Oui	Non	Non	Non	Oui	Infection Respiratoire Aiguë et Sévère	No	No	15GP0662	Négatif	Missing
662	Kenya	4	Katanga	Homme	RDC	40.2	Yes	Missing	Missing	Missing	Missing	Missing	2015-04-02	Adéquat	2015-03-27	2015-03-31	Oui	Non	Non	Non	Non	Oui	Oui	Non	Non	Non	Non	Infection Respiratoire Aiguë et Sévère	No	No	15GP0663	Négatif	Missing
663	RVA	1	Kinshasa	Femme	RDC	37.8	No	Missing	Missing	Missing	Missing	Missing	2015-04-02	Adéquat	2015-03-29	2015-03-31	Oui	Non	Non	Non	Non	Oui	Oui	Non	Non	Non	Non	Infection Semblable à la Grippe	No	No	15GP0664	Négatif	Missing
664	RVA	5	Kinshasa	Homme	RDC	38	No	Missing	Missing	Missing	Missing	Missing	2015-04-02	Adéquat	2015-03-28	2015-03-31	Oui	Non	Non	Non	Non	Oui	Oui	Non	Non	Non	Non	Infection Semblable à la Grippe	No	No	15GP0665	Négatif	Missing
665	RVA	3	Kinshasa	Femme	RDC	37.8	No	Non	Non	Non	Non	Missing	2015-04-02	Adéquat	2015-03-31	2015-04-01	Oui	Non	Non	Non	Non	Oui	Oui	Non	Non	Non	Non	Infection Semblable à la Grippe	No	No	15GP0666	Négatif	Missing
666	RVA	5	Kinshasa	Homme	RDC	37.9	No	Missing	Missing	Missing	Missing	Missing	2015-04-02	Adéquat	2015-03-31	2015-04-02	Oui	Non	Non	Non	Non	Oui	Oui	Non	Non	Non	Non	Infection Semblable à la Grippe	No	No	15GP0667	Négatif	Missing
667	RVA	7	Kinshasa	Homme	RDC	38	No	Missing	Missing	Missing	Missing	Missing	2015-04-02	Adéquat	2015-03-30	2015-04-02	Oui	Non	Non	Non	Non	Oui	Oui	Non	Non	Non	Non	Infection Semblable à la Grippe	No	No	15GP0668	Négatif	Missing
668	RVA	7	Kinshasa	Femme	RDC	38	No	Missing	Missing	Missing	Missing	Missing	2015-04-02	Adéquat	2015-03-28	2015-04-02	Oui	Non	Non	Non	Non	Oui	Oui	Non	Non	Non	Non	Infection Semblable à la Grippe	No	No	15GP0669	Négatif	Missing
669	RVA	11	Kinshasa	Homme	RDC	37.9	No	Missing	Missing	Missing	Missing	Missing	2015-04-02	Adéquat	2015-03-31	2015-04-02	Oui	Non	Non	Non	Non	Oui	Oui	Non	Non	Non	Non	Infection Semblable à la Grippe	No	No	15GP0670	Négatif	Missing
670	RVA	1	Kinshasa	Femme	RDC	37.8	No	Missing	Missing	Missing	Missing	Missing	2015-04-02	Adéquat	2015-03-30	2015-04-02	Oui	Non	Non	Non	Oui	Oui	Oui	Non	Non	Non	Non	Infection Semblable à la Grippe	No	No	15GP0671	Négatif	Missing
671	Kalembe Lembe	7	Kinshasa	Homme	RDC	39.6	Yes	Non	Non	Non	Non	Missing	2015-04-02	Adéquat	2015-03-30	2015-04-02	Oui	Oui	Non	Non	Oui	Oui	Oui	Non	Non	Non	Non	Infection Respiratoire Aiguë et Sévère	No	No	15GP0672	Négatif	Missing
672	Kalembe Lembe	10	Kinshasa	Homme	RDC	40	Yes	Non	Non	Pas indiqué	Pas indiqué	Missing	2015-04-02	Adéquat	2015-04-01	2015-04-02	Oui	Oui	Non	Non	Oui	Oui	Oui	Non	Non	Non	Non	Infection Respiratoire Aiguë et Sévère	No	No	15GP0673	Négatif	Missing
673	Kalembe Lembe	2	Kinshasa	Homme	RDC	38.5	Yes	Pas indiqué	Pas indiqué	Pas indiqué	Pas indiqué	Missing	2015-04-02	Adéquat	2015-03-30	2015-04-02	Oui	Oui	Non	Non	Oui	Oui	Oui	Non	Non	Non	Non	Infection Respiratoire Aiguë et Sévère	No	No	15GP0674	Négatif	Missing
674	Kalembe Lembe	8	Kinshasa	Homme	RDC	38.5	No	Non	Non	Pas indiqué	Pas indiqué	Missing	2015-04-02	Adéquat	2015-03-28	2015-04-02	Oui	Oui	Non	Non	Oui	Oui	Oui	Non	Non	Non	Non	Infection Semblable à la Grippe	No	No	15GP0675	Négatif	Missing
675	Kalembe Lembe	15	Kinshasa	Femme	RDC	39.5	No	Non	Non	Pas indiqué	Pas indiqué	Missing	2015-04-02	Adéquat	2015-03-28	2015-04-02	Oui	Oui	Non	Non	Oui	Oui	Oui	Non	Non	Non	Non	Infection Semblable à la Grippe	No	No	15GP0676	Négatif	Missing
676	Kalembe Lembe	16	Kinshasa	Homme	RDC	38.6	No	Non	Non	Non	Non	Missing	2015-04-02	Adéquat	2015-03-28	2015-04-02	Oui	Oui	Non	Non	Oui	Oui	Oui	Non	Non	Non	Non	Infection Semblable à la Grippe	No	No	15GP0677	Négatif	Missing
677	Boyambi	39	Kinshasa	Missing	RDC	39	No	Missing	Missing	Missing	Missing	Missing	2015-04-02	Adéquat	2015-03-28	2015-03-31	Oui	Pas indiqué	Pas indiqué	Oui	Oui	Oui	Oui	Oui	Pas indiqué	Oui	Pas indiqué	Infection Semblable à la Grippe	No	No	15GP0678	Négatif	Missing
678	Boyambi	49	Kinshasa	Femme	RDC	38.4	No	Missing	Missing	Missing	Missing	Missing	2015-04-02	Adéquat	2015-03-28	2015-03-31	Oui	Pas indiqué	Pas indiqué	Pas indiqué	Oui	Oui	Oui	Pas indiqué	Pas indiqué	Pas indiqué	Oui	Infection Semblable à la Grippe	No	No	15GP0679	Négatif	Missing
679	Boyambi	29	Kinshasa	Femme	RDC	38.4	No	Missing	Missing	Missing	Missing	Missing	2015-04-02	Adéquat	2015-03-29	2015-03-31	Oui	Pas indiqué	Pas indiqué	Oui	Oui	Oui	Oui	Pas indiqué	Pas indiqué	Pas indiqué	Pas indiqué	Infection Semblable à la Grippe	No	No	15GP0680	Négatif	Missing
680	Boyambi	29	Kinshasa	Femme	RDC	38.7	No	Missing	Missing	Missing	Missing	Missing	2015-04-02	Adéquat	2015-03-29	2015-03-31	Oui	Pas indiqué	Pas indiqué	Oui	Oui	Oui	Oui	Pas indiqué	Pas indiqué	Oui	Pas indiqué	Infection Semblable à la Grippe	No	No	15GP0681	Négatif	Missing
681	Boyambi	38	Kinshasa	Femme	RDC	38	No	Missing	Missing	Missing	Missing	Missing	2015-04-02	Adéquat	2015-03-28	2015-03-31	Oui	Pas indiqué	Pas indiqué	Oui	Oui	Oui	Oui	Pas indiqué	Pas indiqué	Oui	Oui	Infection Semblable à la Grippe	No	No	15GP0682	Type B	Missing
682	Boyambi	61	Kinshasa	Homme	RDC	38.8	No	Missing	Missing	Missing	Missing	Missing	2015-04-02	Adéquat	2015-03-27	2015-03-31	Oui	Pas indiqué	Pas indiqué	Pas indiqué	Pas indiqué	Oui	Oui	Pas indiqué	Pas indiqué	Pas indiqué	Pas indiqué	Infection Semblable à la Grippe	No	No	15GP0683	Négatif	Missing
683	Boyambi	57	Kinshasa	Femme	RDC	38.5	No	Missing	Missing	Missing	Missing	Missing	2015-04-02	Adéquat	2015-03-30	2015-04-02	Oui	Pas indiqué	Pas indiqué	Pas indiqué	Oui	Oui	Oui	Pas indiqué	Pas indiqué	Oui	Pas indiqué	Infection Semblable à la Grippe	No	No	15GP0684	Négatif	Missing
684	Boyambi	28	Kinshasa	Homme	RDC	38.5	No	Missing	Missing	Missing	Missing	Missing	2015-04-02	Adéquat	2015-03-29	2015-04-01	Oui	Pas indiqué	Pas indiqué	Oui	Oui	Oui	Oui	Pas indiqué	Pas indiqué	Oui	Pas indiqué	Infection Semblable à la Grippe	No	No	15GP0685	Négatif	Missing
685	Boyambi	21	Kinshasa	Femme	RDC	39	No	Missing	Missing	Missing	Missing	Missing	2015-04-02	Adéquat	2015-03-31	2015-04-02	Oui	Pas indiqué	Pas indiqué	Oui	Oui	Oui	Oui	Pas indiqué	Pas indiqué	Pas indiqué	Pas indiqué	Infection Semblable à la Grippe	No	No	15GP0686	Négatif	Missing
686	Boyambi	42	Kinshasa	Femme	RDC	40	No	Missing	Missing	Missing	Missing	Missing	2015-04-02	Adéquat	2015-03-30	2015-04-02	Oui	Pas indiqué	Pas indiqué	Oui	Pas indiqué	Oui	Pas indiqué	Oui	Pas indiqué	Oui	Pas indiqué	Infection Semblable à la Grippe	No	No	15GP0687	Négatif	Missing
687	Boyambi	45	Kinshasa	Femme	RDC	38.5	No	Missing	Missing	Missing	Missing	Missing	2015-04-02	Adéquat	Missing	2015-04-02	Oui	Pas indiqué	Pas indiqué	Oui	Oui	Oui	Oui	Pas indiqué	Pas indiqué	Oui	Pas indiqué	Infection Semblable à la Grippe	No	No	15GP0688	Négatif	Missing
688	Boyambi	37	Kinshasa	Femme	RDC	38.6	No	Missing	Missing	Missing	Missing	Missing	2015-04-02	Adéquat	2015-03-31	2015-04-02	Oui	Pas indiqué	Pas indiqué	Oui	Pas indiqué	Oui	Oui	Pas indiqué	Oui	Pas indiqué	Pas indiqué	Infection Semblable à la Grippe	No	No	15GP0689	Négatif	Missing
689	HGK	35	Kinshasa	Femme	RDC	40	Yes	Non	Non	Non	Non	Missing	2015-04-03	Adéquat	2015-03-29	2015-04-01	Oui	Oui	Non	Oui	Oui	Oui	Non	Oui	Non	Oui	Oui	Infection Respiratoire Aiguë et Sévère	No	No	15GP0690	Négatif	Missing
690	HGK	49	Kinshasa	Homme	RDC	39	No	Non	Non	Non	Non	Missing	2015-04-03	Adéquat	2015-03-28	2015-04-02	Oui	Oui	Non	Non	Oui	Oui	Non	Non	Non	Oui	Oui	Infection Respiratoire Aiguë et Sévère	No	No	15GP0691	Négatif	Missing
691	HGK	62	Kinshasa	Homme	RDC	38	No	Missing	Missing	Missing	Missing	Missing	2015-04-03	Adéquat	2015-03-31	2015-04-02	Oui	Non	Non	Oui	Oui	Oui	Oui	Non	Non	Non	Oui	Infection Semblable à la Grippe	No	No	15GP0692	Négatif	Missing
692	HGK	42	Kinshasa	Femme	RDC	39	Yes	Non	Non	Non	Non	Missing	2015-04-03	Adéquat	2015-03-29	2015-04-02	Oui	Oui	Non	Non	Oui	Oui	Non	Oui	Non	Oui	Oui	Infection Respiratoire Aiguë et Sévère	No	No	15GP0693	Négatif	Missing
693	Kingasani	3	Kinshasa	Homme	RDC	39.2	No	Non	Non	Non	Non	Missing	2015-04-03	Adéquat	2015-03-31	2015-04-02	Oui	Non	Non	Non	Non	Oui	Oui	Non	Non	Non	Non	Infection Respiratoire Aiguë et Sévère	No	No	15GP0694	Négatif	Missing
694	Kingasani	4	Kinshasa	Homme	RDC	38.4	Yes	Non	Non	Non	Non	Missing	2015-04-03	Adéquat	2015-03-29	2015-04-02	Oui	Non	Non	Non	Non	Oui	Oui	Non	Non	Non	Non	Infection Respiratoire Aiguë et Sévère	No	No	15GP0695	Négatif	Missing
695	Kingasani	8	Kinshasa	Femme	RDC	38.6	Yes	Non	Non	Non	Non	Missing	2015-04-03	Adéquat	2015-03-31	2015-04-02	Oui	Non	Non	Non	Non	Oui	Oui	Non	Non	Non	Non	Infection Respiratoire Aiguë et Sévère	No	No	15GP0696	Négatif	Missing
696	Kingasani	26	Kinshasa	Homme	RDC	38.4	Yes	Non	Non	Non	Non	Missing	2015-04-03	Adéquat	2015-04-01	2015-04-03	Oui	Non	Non	Non	Non	Oui	Oui	Non	Non	Non	Non	Infection Respiratoire Aiguë et Sévère	No	No	15GP0697	Négatif	Missing
697	Kingasani	11	Kinshasa	Homme	RDC	40	Yes	Non	Non	Non	Non	Missing	2015-04-03	Adéquat	2015-04-01	2015-04-03	Oui	Non	Non	Non	Non	Oui	Oui	Non	Non	Non	Non	Infection Respiratoire Aiguë et Sévère	No	No	15GP0698	Négatif	Missing
698	Kingasani	3	Kinshasa	Homme	RDC	39	No	Non	Non	Non	Non	Missing	2015-04-03	Adéquat	2015-04-01	2015-04-03	Oui	Non	Non	Non	Non	Oui	Oui	Non	Non	Non	Non	Infection Respiratoire Aiguë et Sévère	No	No	15GP0699	Type B	Missing
699	Kingasani	30	Kinshasa	Homme	RDC	38	Yes	Non	Non	Non	Non	Missing	2015-04-03	Adéquat	2015-03-31	2015-04-03	Oui	Non	Non	Non	Non	Oui	Oui	Non	Non	Non	Non	Infection Respiratoire Aiguë et Sévère	No	No	15GP0700	Négatif	Missing
700	Matadi	80	Bas-Congo	Femme	RDC	38	Yes	Missing	Missing	Missing	Missing	Missing	2015-04-06	Adéquat	2015-03-27	2015-03-30	Oui	Non	Oui	Oui	Oui	Oui	Non	Inconnu	Inconnu	Oui	Oui	Infection Respiratoire Aiguë et Sévère	No	No	15GP0701	Négatif	Missing
701	Matadi	12	Bas-Congo	Homme	RDC	39.8	Yes	Missing	Missing	Missing	Missing	Missing	2015-04-06	Adéquat	2015-03-28	2015-03-30	Oui	Oui	Non	Oui	Oui	Oui	Oui	Oui	Oui	Oui	Oui	Infection Respiratoire Aiguë et Sévère	No	No	15GP0702	Négatif	Missing
702	Matadi	13	Bas-Congo	Femme	RDC	39	Yes	Missing	Missing	Missing	Missing	Missing	2015-04-06	Adéquat	2015-03-28	2015-03-30	Oui	Oui	Non	Oui	Oui	Oui	Oui	Oui	Oui	Oui	Oui	Infection Respiratoire Aiguë et Sévère	No	No	15GP0703	Négatif	Missing
703	Matadi	13	Bas-Congo	Homme	RDC	39	Yes	Missing	Missing	Missing	Missing	Missing	2015-04-06	Adéquat	2015-03-30	2015-04-02	Oui	Oui	Non	Oui	Oui	Oui	Oui	Oui	Oui	Oui	Oui	Infection Respiratoire Aiguë et Sévère	No	No	15GP0704	Négatif	Missing
704	RVA	30	Kinshasa	Femme	RDC	37.8	No	Missing	Missing	Missing	Missing	Missing	2015-04-06	Adéquat	2015-04-03	2015-04-06	Oui	Non	Non	Non	Non	Oui	Oui	Non	Non	Non	Non	Infection Semblable à la Grippe	No	No	15GP0705	Négatif	Missing
705	RVA	1	Kinshasa	Homme	RDC	37.8	No	Missing	Missing	Missing	Missing	Missing	2015-04-06	Adéquat	2015-04-04	2015-04-06	Oui	Non	Non	Non	Non	Oui	Oui	Non	Non	Non	Non	Infection Semblable à la Grippe	No	No	15GP0706	Négatif	Missing
706	RVA	3	Kinshasa	Femme	RDC	37.8	No	Pas indiqué	Pas indiqué	Pas indiqué	Pas indiqué	Missing	2015-04-06	Adéquat	2015-04-05	2015-04-06	Pas indiqué	Pas indiqué	Pas indiqué	Pas indiqué	Pas indiqué	Pas indiqué	Pas indiqué	Pas indiqué	Pas indiqué	Pas indiqué	Pas indiqué	Infection Semblable à la Grippe	No	No	15GP0707	Négatif	Missing
707	RVA	1	Kinshasa	Femme	RDC	37.8	No	Missing	Missing	Missing	Missing	Missing	2015-04-06	Adéquat	2015-04-05	2015-04-06	Oui	Non	Non	Non	Non	Oui	Oui	Non	Non	Non	Non	Infection Semblable à la Grippe	No	No	15GP0708	Négatif	Missing
708	Kalembe Lembe	1	Kinshasa	Homme	RDC	38.9	Yes	Non	Non	Pas indiqué	Pas indiqué	Missing	2015-04-06	Adéquat	2015-03-31	2015-04-06	Oui	Oui	Non	Non	Oui	Oui	Oui	Non	Non	Non	Non	Infection Respiratoire Aiguë et Sévère	No	No	15GP0709	Négatif	Missing
709	Kalembe Lembe	4	Kinshasa	Homme	RDC	Missing	Yes	Non	Non	Pas indiqué	Pas indiqué	Missing	2015-04-06	Adéquat	Missing	2015-04-06	Oui	Oui	Non	Non	Oui	Oui	Oui	Non	Non	Non	Non	Infection Respiratoire Aiguë et Sévère	No	No	15GP0710	Négatif	Missing
710	Kalembe Lembe	1	Kinshasa	Homme	RDC	39.2	Yes	Non	Non	Pas indiqué	Pas indiqué	Missing	2015-04-06	Adéquat	2015-04-01	2015-04-06	Oui	Oui	Non	Non	Oui	Oui	Oui	Non	Non	Non	Non	Infection Respiratoire Aiguë et Sévère	No	No	15GP0711	Négatif	Missing
711	Kisanga	3	Katanga	Homme	RDC	Missing	No	Pas indiqué	Pas indiqué	Pas indiqué	Pas indiqué	Missing	2015-04-06	Adéquat	Missing	2015-03-20	Pas indiqué	Pas indiqué	Pas indiqué	Pas indiqué	Pas indiqué	Pas indiqué	Pas indiqué	Pas indiqué	Pas indiqué	Pas indiqué	Pas indiqué	Infection Semblable à la Grippe	No	No	15GP0712	Négatif	Missing
712	Kisanga	10	Katanga	Femme	RDC	Missing	No	Pas indiqué	Pas indiqué	Pas indiqué	Pas indiqué	Missing	2015-04-06	Adéquat	Missing	2015-03-20	Pas indiqué	Pas indiqué	Pas indiqué	Pas indiqué	Pas indiqué	Pas indiqué	Pas indiqué	Pas indiqué	Pas indiqué	Pas indiqué	Pas indiqué	Infection Semblable à la Grippe	No	No	15GP0713	Négatif	Missing
713	Kisanga	12	Katanga	Homme	RDC	Missing	No	Pas indiqué	Pas indiqué	Pas indiqué	Pas indiqué	Missing	2015-04-06	Adéquat	Missing	2015-04-20	Pas indiqué	Pas indiqué	Pas indiqué	Pas indiqué	Pas indiqué	Pas indiqué	Pas indiqué	Pas indiqué	Pas indiqué	Pas indiqué	Pas indiqué	Infection Semblable à la Grippe	No	No	15GP0714	Négatif	Missing
714	Kisanga	29	Katanga	Femme	RDC	Missing	No	Pas indiqué	Pas indiqué	Pas indiqué	Pas indiqué	Missing	2015-04-06	Adéquat	Missing	2015-03-20	Pas indiqué	Pas indiqué	Pas indiqué	Pas indiqué	Pas indiqué	Pas indiqué	Pas indiqué	Pas indiqué	Pas indiqué	Pas indiqué	Pas indiqué	Infection Semblable à la Grippe	No	No	15GP0715	Négatif	Missing
715	Kisanga	Missing	Katanga	Missing	RDC	Missing	No	Pas indiqué	Pas indiqué	Pas indiqué	Pas indiqué	Missing	2015-04-06	Adéquat	Missing	2015-03-20	Pas indiqué	Pas indiqué	Pas indiqué	Pas indiqué	Pas indiqué	Pas indiqué	Pas indiqué	Pas indiqué	Pas indiqué	Pas indiqué	Pas indiqué	Infection Semblable à la Grippe	No	No	15GP0716	Négatif	Missing
716	Kisanga	Missing	Katanga	Homme	RDC	Missing	No	Pas indiqué	Pas indiqué	Pas indiqué	Pas indiqué	Missing	2015-03-06	Adéquat	Missing	2015-03-20	Pas indiqué	Pas indiqué	Pas indiqué	Pas indiqué	Pas indiqué	Pas indiqué	Pas indiqué	Pas indiqué	Pas indiqué	Pas indiqué	Pas indiqué	Infection Semblable à la Grippe	No	No	15GP0717	Négatif	Missing
717	Kisanga	4	Katanga	Homme	RDC	Missing	No	Pas indiqué	Pas indiqué	Pas indiqué	Pas indiqué	Missing	2015-04-06	Adéquat	Missing	2015-03-20	Pas indiqué	Pas indiqué	Pas indiqué	Pas indiqué	Pas indiqué	Pas indiqué	Pas indiqué	Pas indiqué	Pas indiqué	Pas indiqué	Pas indiqué	Infection Semblable à la Grippe	No	No	15GP0718	Négatif	Missing
718	Kisanga	6	Katanga	Femme	RDC	38	No	Pas indiqué	Pas indiqué	Pas indiqué	Pas indiqué	Missing	2015-04-07	Adéquat	2015-03-31	2015-04-03	Oui	Pas indiqué	Pas indiqué	Pas indiqué	Pas indiqué	Oui	Oui	Pas indiqué	Pas indiqué	Pas indiqué	Pas indiqué	Infection Semblable à la Grippe	No	No	15GP0719	Négatif	Missing
719	Kisanga	6	Katanga	Homme	RDC	Missing	No	Pas indiqué	Pas indiqué	Pas indiqué	Pas indiqué	Missing	2015-04-07	Adéquat	Missing	2015-04-03	Pas indiqué	Pas indiqué	Pas indiqué	Pas indiqué	Pas indiqué	Pas indiqué	Pas indiqué	Pas indiqué	Pas indiqué	Pas indiqué	Pas indiqué	Infection Semblable à la Grippe	No	No	15GP0720	Négatif	Missing
720	Muanda	15	Bas-Congo	Femme	RDC	38.1	No	Non	Non	Pas indiqué	Pas indiqué	Missing	2015-04-07	Adéquat	2015-03-30	2015-04-01	Oui	Non	Non	Oui	Oui	Oui	Oui	Oui	Non	Oui	Non	Infection Semblable à la Grippe	No	No	15GP0721	Négatif	Missing
721	Muanda	5	Bas-Congo	Homme	RDC	39	No	Non	Non	Pas indiqué	Pas indiqué	Missing	2015-04-07	Adéquat	2015-03-30	2015-05-04	Oui	Non	Non	Inconnu	Inconnu	Oui	Oui	Inconnu	Inconnu	Inconnu	Oui	Infection Respiratoire Aiguë et Sévère	No	No	15GP0723	Négatif	Missing
722	Muanda	14	Bas-Congo	Femme	RDC	39	No	Non	Non	Pas indiqué	Pas indiqué	Missing	2015-04-07	Adéquat	2015-03-30	2015-04-01	Oui	Oui	Non	Inconnu	Inconnu	Oui	Oui	Inconnu	Oui	Inconnu	Oui	Infection Respiratoire Aiguë et Sévère	No	No	15GP0722	Négatif	Missing
723	Muanda	1	Bas-Congo	Homme	RDC	38.7	No	Non	Non	Pas indiqué	Pas indiqué	Missing	2015-04-07	Adéquat	2015-03-29	2015-04-02	Oui	Oui	Non	Inconnu	Inconnu	Oui	Oui	Inconnu	Non	Oui	Non	Infection Semblable à la Grippe	No	No	15GP0724	Négatif	Missing
724	Muanda	18	Bas-Congo	Homme	RDC	38.2	Yes	Non	Non	Non	Pas indiqué	Missing	2015-04-07	Adéquat	2015-04-02	2015-04-04	Oui	Non	Non	Inconnu	Inconnu	Oui	Oui	Inconnu	Oui	Inconnu	Oui	Infection Respiratoire Aiguë et Sévère	No	No	15GP0725	Négatif	Missing
725	Muanda	34	Bas-Congo	Femme	RDC	38.5	Yes	Non	Non	Pas indiqué	Pas indiqué	Missing	2015-04-07	Adéquat	2015-04-01	2015-04-04	Oui	Non	Non	Oui	Oui	Oui	Oui	Oui	Non	Oui	Oui	Infection Respiratoire Aiguë et Sévère	No	No	15GP0726	Négatif	Missing
726	Kingasani	14	Kinshasa	Femme	RDC	38	No	Non	Non	Non	Non	Missing	2015-04-07	Adéquat	2015-04-04	2015-04-07	Oui	Non	Non	Non	Non	Oui	Oui	Non	Non	Non	Non	Infection Semblable à la Grippe	No	No	15GP0727	Négatif	Missing
727	Kingasani	2	Kinshasa	Femme	RDC	39	Yes	Non	Non	Non	Non	Missing	2015-04-07	Adéquat	2015-04-02	2015-04-07	Oui	Non	Non	Non	Non	Oui	Oui	Non	Non	Non	Non	Infection Respiratoire Aiguë et Sévère	No	No	15GP0728	Négatif	Missing
728	Kingasani	15	Kinshasa	Femme	RDC	39	Yes	Non	Non	Non	Non	Missing	2015-04-07	Adéquat	2015-04-05	2015-04-07	Oui	Non	Non	Non	Non	Oui	Oui	Non	Non	Non	Non	Infection Respiratoire Aiguë et Sévère	No	No	15GP0729	Négatif	Missing
729	Kingasani	4	Kinshasa	Homme	RDC	38.6	Yes	Non	Non	Non	Non	Missing	2015-04-07	Adéquat	2015-04-03	2015-04-07	Oui	Non	Non	Non	Non	Oui	Oui	Non	Non	Non	Non	Infection Respiratoire Aiguë et Sévère	No	No	15GP0730	Négatif	Missing
730	RVA	11	Kinshasa	Homme	RDC	38	No	Missing	Missing	Missing	Missing	Missing	2015-04-09	Adéquat	2015-04-04	2015-04-08	Oui	Non	Non	Non	Non	Oui	Oui	Non	Non	Non	Non	Infection Semblable à la Grippe	No	No	15GP0731	Négatif	Missing
731	RVA	3	Kinshasa	Femme	RDC	38	No	Missing	Missing	Missing	Missing	Missing	2015-04-09	Adéquat	2015-04-06	2015-04-08	Oui	Non	Non	Non	Non	Oui	Oui	Non	Non	Non	Non	Infection Semblable à la Grippe	No	No	15GP0732	Négatif	Missing
732	RVA	1	Kinshasa	Femme	RDC	38	No	Missing	Missing	Missing	Missing	Missing	2015-04-09	Adéquat	2015-04-04	2015-04-08	Oui	Non	Non	Non	Non	Oui	Oui	Non	Non	Non	Non	Infection Semblable à la Grippe	No	No	15GP0733	Négatif	Missing
733	Boyambi	12	Kinshasa	Homme	RDC	38.5	No	Missing	Missing	Missing	Missing	Missing	2015-04-10	Adéquat	2015-04-04	2015-04-07	Oui	Pas indiqué	Pas indiqué	Pas indiqué	Oui	Oui	Oui	Pas indiqué	Pas indiqué	Oui	Pas indiqué	Infection Semblable à la Grippe	No	No	15GP0734	Négatif	Missing
734	Boyambi	34	Kinshasa	Homme	RDC	38.2	No	Missing	Missing	Missing	Missing	Missing	2015-04-10	Adéquat	2015-04-05	2015-04-07	Oui	Pas indiqué	Pas indiqué	Oui	Oui	Oui	Oui	Pas indiqué	Pas indiqué	Oui	Pas indiqué	Infection Semblable à la Grippe	No	No	15GP0735	Négatif	Missing
735	Boyambi	61	Kinshasa	Femme	RDC	38.6	No	Missing	Missing	Missing	Missing	Missing	2015-04-10	Adéquat	2015-04-03	2015-04-07	Oui	Pas indiqué	Pas indiqué	Oui	Oui	Oui	Oui	Pas indiqué	Pas indiqué	Pas indiqué	Pas indiqué	Infection Semblable à la Grippe	No	No	15GP0736	Négatif	Missing
736	Boyambi	54	Kinshasa	Femme	RDC	38.5	No	Missing	Missing	Missing	Missing	Missing	2015-04-10	Adéquat	2015-04-05	2015-04-07	Oui	Pas indiqué	Pas indiqué	Pas indiqué	Oui	Oui	Oui	Pas indiqué	Pas indiqué	Oui	Pas indiqué	Infection Semblable à la Grippe	No	No	15GP0737	Négatif	Missing
737	Boyambi	58	Kinshasa	Homme	RDC	38.4	No	Missing	Missing	Missing	Missing	Missing	2015-04-10	Adéquat	2015-04-04	2015-04-08	Oui	Pas indiqué	Pas indiqué	Oui	Oui	Oui	Oui	Pas indiqué	Pas indiqué	Oui	Pas indiqué	Infection Semblable à la Grippe	No	No	15GP0738	Négatif	Missing
738	Boyambi	25	Kinshasa	Homme	RDC	40	No	Pas indiqué	Pas indiqué	Non	Non	Autre	2015-04-10	Adéquat	2015-04-04	2015-04-08	Oui	Pas indiqué	Pas indiqué	Oui	Oui	Oui	Oui	Pas indiqué	Pas indiqué	Oui	Pas indiqué	Infection Semblable à la Grippe	No	No	15GP0739	Négatif	Missing
739	Boyambi	42	Kinshasa	Homme	RDC	38.3	No	Missing	Missing	Missing	Missing	Missing	2015-04-10	Adéquat	2015-04-06	2015-04-08	Oui	Pas indiqué	Pas indiqué	Pas indiqué	Oui	Oui	Oui	Pas indiqué	Pas indiqué	Oui	Pas indiqué	Infection Semblable à la Grippe	No	No	15GP0740	Négatif	Missing
740	Boyambi	35	Kinshasa	Femme	RDC	38.6	No	Missing	Missing	Missing	Missing	Missing	2015-04-10	Adéquat	2015-04-05	2015-04-08	Oui	Pas indiqué	Pas indiqué	Oui	Oui	Oui	Oui	Pas indiqué	Pas indiqué	Pas indiqué	Pas indiqué	Infection Semblable à la Grippe	No	No	15GP0741	Négatif	Missing
741	HGK	30	Kinshasa	Femme	RDC	38	No	Missing	Missing	Missing	Missing	Missing	2015-04-10	Adéquat	2015-04-05	2015-04-09	Oui	Non	Non	Oui	Oui	Oui	Oui	Non	Non	Non	Oui	Infection Semblable à la Grippe	No	No	15GP0742	Négatif	Missing
742	HGK	36	Kinshasa	Femme	RDC	40	Yes	Non	Non	Non	Non	Missing	2015-04-10	Adéquat	2015-04-06	2015-04-09	Oui	Oui	Non	Non	Oui	Oui	Non	Oui	Non	Oui	Oui	Infection Respiratoire Aiguë et Sévère	No	No	15GP0743	Négatif	Missing
743	HGK	70	Kinshasa	Homme	RDC	40.5	Yes	Non	Non	Non	Non	Missing	2015-04-10	Adéquat	2015-04-04	2015-04-09	Oui	Oui	Non	Non	Oui	Oui	Oui	Oui	Non	Oui	Oui	Infection Respiratoire Aiguë et Sévère	No	No	15GP0744	Négatif	Missing
744	HGK	42	Kinshasa	Femme	RDC	40	No	Oui	Oui	Non	Non	Autre	2015-04-10	Adéquat	2015-04-06	2015-04-09	Oui	Oui	Non	Non	Oui	Oui	Oui	Oui	Non	Oui	Oui	Infection Respiratoire Aiguë et Sévère	No	No	15GP0745	Négatif	Missing
745	HGK	18	Kinshasa	Homme	RDC	39	Yes	Non	Non	Non	Non	Missing	2015-04-10	Adéquat	2015-04-04	2015-04-09	Oui	Oui	Non	Oui	Oui	Oui	Non	Oui	Non	Non	Oui	Infection Respiratoire Aiguë et Sévère	No	No	15GP0746	Négatif	Missing
746	HGK	76	Kinshasa	Homme	RDC	38	No	Missing	Missing	Missing	Missing	Missing	2015-04-10	Adéquat	2015-04-05	2015-04-09	Oui	Non	Non	Oui	Oui	Oui	Oui	Oui	Non	Non	Oui	Infection Semblable à la Grippe	No	No	15GP0747	Négatif	Missing
747	Matadi	63	Bas-Congo	Femme	RDC	38	No	Missing	Missing	Missing	Missing	Missing	2015-04-13	Adéquat	2015-04-02	2015-04-06	Oui	Oui	Non	Oui	Oui	Oui	Oui	Non	Non	Oui	Oui	Infection Respiratoire Aiguë et Sévère	No	No	15GP0748	Négatif	Missing
748	Matadi	64	Bas-Congo	Homme	RDC	38.5	No	Pas indiqué	Pas indiqué	Pas indiqué	Pas indiqué	Missing	2015-04-13	Adéquat	2015-04-03	2015-04-06	Oui	Oui	Non	Oui	Oui	Oui	Oui	Non	Non	Oui	Oui	Infection Respiratoire Aiguë et Sévère	No	No	15GP0749	Négatif	Missing
749	Matadi	8	Bas-Congo	Homme	RDC	39	Yes	Missing	Missing	Missing	Missing	Missing	2015-04-13	Adéquat	2015-04-04	2015-04-06	Oui	Oui	Non	Inconnu	Inconnu	Oui	Oui	Pas indiqué	Oui	Inconnu	Oui	Infection Respiratoire Aiguë et Sévère	No	No	15GP0750	Négatif	Missing
750	Matadi	35	Bas-Congo	Homme	RDC	38	Yes	Missing	Missing	Missing	Missing	Missing	2015-04-13	Adéquat	2015-04-06	2015-04-08	Oui	Oui	Non	Oui	Oui	Oui	Oui	Oui	Oui	Oui	Oui	Infection Respiratoire Aiguë et Sévère	No	No	15GP0751	Négatif	Missing
751	Matadi	11	Bas-Congo	Femme	RDC	39	Yes	Missing	Missing	Missing	Missing	Missing	2015-04-13	Adéquat	2015-04-06	2015-04-08	Oui	Oui	Non	Inconnu	Inconnu	Oui	Oui	Inconnu	Oui	Inconnu	Oui	Infection Respiratoire Aiguë et Sévère	No	No	15GP0752	Négatif	Missing
752	Matadi	15	Bas-Congo	Femme	RDC	39	Yes	Pas indiqué	Pas indiqué	Pas indiqué	Pas indiqué	Missing	2015-04-13	Adéquat	2015-04-02	2015-04-06	Oui	Oui	Non	Oui	Oui	Oui	Oui	Oui	Oui	Oui	Oui	Infection Respiratoire Aiguë et Sévère	No	No	15GP0753	Négatif	Missing
753	Matadi	42	Bas-Congo	Homme	RDC	39	Yes	Missing	Missing	Missing	Missing	Missing	2015-04-13	Adéquat	2015-04-05	2015-04-07	Oui	Oui	Non	Oui	Oui	Oui	Oui	Non	Non	Oui	Oui	Infection Respiratoire Aiguë et Sévère	No	No	15GP0754	Négatif	Missing
754	Matadi	8	Bas-Congo	Femme	RDC	38.5	No	Missing	Missing	Missing	Missing	Missing	2015-04-13	Adéquat	2015-04-07	2015-04-08	Oui	Non	Non	Inconnu	Inconnu	Oui	Oui	Non	Non	Inconnu	Oui	Infection Semblable à la Grippe	No	No	15GP0755	Négatif	Missing
755	Matadi	18	Bas-Congo	Femme	RDC	38.6	No	Missing	Missing	Missing	Missing	Missing	2015-04-13	Adéquat	2015-04-06	2015-04-08	Oui	Non	Non	Inconnu	Inconnu	Oui	Oui	Non	Non	Inconnu	Oui	Infection Semblable à la Grippe	No	No	15GP0756	Négatif	Missing
756	Matadi	8	Bas-Congo	Femme	RDC	38	No	Pas indiqué	Pas indiqué	Pas indiqué	Pas indiqué	Missing	2015-04-13	Adéquat	2015-04-07	2015-04-08	Oui	Non	Non	Inconnu	Inconnu	Oui	Oui	Non	Non	Inconnu	Oui	Infection Semblable à la Grippe	No	No	15GP0757	Négatif	Missing
757	Matadi	4	Bas-Congo	Homme	RDC	38	No	Missing	Missing	Missing	Missing	Missing	2015-04-13	Adéquat	2015-04-09	2015-04-10	Oui	Non	Non	Oui	Oui	Oui	Oui	Non	Non	Oui	Non	Infection Semblable à la Grippe	No	No	15GP0758	Négatif	Missing
758	Matadi	8	Bas-Congo	Femme	RDC	38	No	Missing	Missing	Missing	Missing	Missing	2015-04-13	Adéquat	2015-04-09	2015-04-10	Oui	Non	Non	Inconnu	Inconnu	Oui	Oui	Non	Non	Inconnu	Oui	Infection Semblable à la Grippe	No	No	15GP0759	Négatif	Missing
759	Muanda	24	Bas-Congo	Femme	RDC	38.2	No	Non	Non	Pas indiqué	Pas indiqué	Missing	2015-04-13	Adéquat	2015-04-06	2015-04-08	Oui	Non	Non	Oui	Oui	Oui	Oui	Oui	Non	Oui	Non	Infection Semblable à la Grippe	No	No	15GP0760	Négatif	Missing
760	Muanda	4	Bas-Congo	Femme	RDC	38.9	Yes	Non	Non	Pas indiqué	Pas indiqué	Missing	2015-04-13	Adéquat	2015-04-06	2015-04-08	Oui	Oui	Non	Oui	Non	Oui	Oui	Pas indiqué	Oui	Non	Oui	Infection Respiratoire Aiguë et Sévère	No	No	15GP0761	Négatif	Missing
761	Muanda	27	Bas-Congo	Homme	RDC	38.6	No	Non	Non	Non	Pas indiqué	Missing	2015-04-13	Adéquat	2015-04-06	2015-04-09	Oui	Non	Non	Oui	Oui	Oui	Oui	Oui	Non	Oui	Non	Infection Semblable à la Grippe	No	No	15GP0762	Négatif	Missing
762	Muanda	58	Bas-Congo	Femme	RDC	39	No	Non	Non	Non	Non	Missing	2015-04-13	Adéquat	2015-04-07	2015-04-09	Oui	Oui	Non	Oui	Oui	Oui	Oui	Non	Non	Oui	Oui	Infection Semblable à la Grippe	No	No	15GP0763	Négatif	Missing
763	Muanda	11	Bas-Congo	Femme	RDC	39.3	Yes	Non	Non	Pas indiqué	Pas indiqué	Missing	2015-04-13	Adéquat	2015-04-06	2015-04-09	Oui	Oui	Non	Inconnu	Inconnu	Oui	Oui	Non	Inconnu	Oui	Oui	Infection Respiratoire Aiguë et Sévère	No	No	15GP0764	Négatif	Missing
764	Muanda	5	Bas-Congo	Femme	RDC	38.6	No	Non	Non	Non	Non	Missing	2015-04-13	Adéquat	2015-04-08	2015-04-09	Oui	Oui	Non	Oui	Oui	Oui	Oui	Non	Oui	Non	Oui	Infection Semblable à la Grippe	No	No	15GP0765	Négatif	Missing
765	Muanda	6	Bas-Congo	Homme	RDC	38.7	No	Non	Non	Non	Non	Missing	2015-04-14	Adéquat	2015-04-07	2015-04-10	Oui	Non	Non	Inconnu	Inconnu	Oui	Oui	Inconnu	Oui	Inconnu	Oui	Infection Respiratoire Aiguë et Sévère	No	No	15GP0766	Négatif	Missing
766	Muanda	3	Bas-Congo	Homme	RDC	39.1	Yes	Non	Non	Non	Non	Missing	2015-04-13	Adéquat	2015-04-08	2015-04-10	Oui	Non	Oui	Inconnu	Inconnu	Oui	Oui	Inconnu	Non	Inconnu	Oui	Infection Respiratoire Aiguë et Sévère	No	No	15GP0767	Négatif	Missing
767	Kalembe Lembe	7	Kinshasa	Homme	RDC	40	Yes	Non	Non	Pas indiqué	Pas indiqué	Missing	2015-04-13	Adéquat	2015-03-07	2015-04-13	Oui	Oui	Non	Non	Oui	Oui	Oui	Pas indiqué	Pas indiqué	Pas indiqué	Pas indiqué	Infection Respiratoire Aiguë et Sévère	No	No	15GP0768	Négatif	Missing
768	Kalembe Lembe	3	Kinshasa	Femme	RDC	38.5	No	Non	Non	Pas indiqué	Pas indiqué	Missing	2015-04-13	Adéquat	2015-04-07	2015-04-13	Oui	Oui	Non	Non	Oui	Oui	Oui	Non	Non	Non	Non	Infection Respiratoire Aiguë et Sévère	No	No	15GP0769	Négatif	Missing
769	Kalembe Lembe	Missing	Kinshasa	Missing	RDC	40	Yes	Non	Non	Pas indiqué	Pas indiqué	Missing	2015-04-13	Adéquat	2015-04-07	2015-04-13	Oui	Oui	Non	Non	Oui	Oui	Oui	Non	Non	Non	Non	Infection Respiratoire Aiguë et Sévère	No	No	15GP0770	Négatif	Missing
770	Kalembe Lembe	20	Kinshasa	Homme	RDC	Missing	Yes	Non	Non	Pas indiqué	Pas indiqué	Missing	2015-04-13	Adéquat	2015-04-08	2015-04-13	Oui	Oui	Non	Non	Oui	Oui	Oui	Non	Non	Non	Non	Infection Respiratoire Aiguë et Sévère	No	No	15GP0771	Négatif	Missing
771	Kalembe Lembe	6	Kinshasa	Femme	RDC	38.5	Yes	Non	Non	Pas indiqué	Pas indiqué	Missing	2015-04-13	Adéquat	2015-04-07	2015-04-13	Oui	Oui	Non	Non	Oui	Oui	Oui	Non	Non	Non	Non	Infection Respiratoire Aiguë et Sévère	No	No	15GP0772	Négatif	Missing
772	Kalembe Lembe	7	Kinshasa	Homme	RDC	35	No	Non	Non	Pas indiqué	Pas indiqué	Missing	2015-04-13	Adéquat	2015-04-07	2015-04-13	Oui	Oui	Non	Non	Oui	Oui	Oui	Non	Non	Non	Non	Infection Semblable à la Grippe	No	No	15GP0773	Négatif	Missing
773	Kalembe Lembe	9	Kinshasa	Homme	RDC	38.6	No	Non	Non	Pas indiqué	Pas indiqué	Missing	2015-04-13	Adéquat	2015-04-08	2015-04-13	Oui	Oui	Non	Non	Oui	Oui	Oui	Non	Non	Non	Non	Infection Respiratoire Aiguë et Sévère	No	No	15GP0774	Négatif	Missing
774	Kalembe Lembe	7	Kinshasa	Femme	RDC	38.5	Yes	Non	Non	Pas indiqué	Pas indiqué	Missing	2015-04-13	Adéquat	2015-04-08	2015-04-13	Oui	Oui	Non	Non	Oui	Oui	Oui	Non	Non	Non	Non	Infection Respiratoire Aiguë et Sévère	No	No	15GP0775	Négatif	Missing
775	Kalembe Lembe	14	Kinshasa	Femme	RDC	40	No	Non	Non	Non	Non	Missing	2015-04-13	Adéquat	2015-04-09	2015-04-13	Oui	Oui	Non	Non	Oui	Oui	Oui	Non	Non	Non	Non	Infection Semblable à la Grippe	No	No	15GP0776	Négatif	Missing
776	Kalembe Lembe	4	Kinshasa	Femme	RDC	39	No	Non	Non	Non	Non	Missing	2015-04-13	Adéquat	2015-04-11	2015-04-13	Oui	Oui	Non	Non	Oui	Oui	Oui	Non	Non	Non	Non	Infection Semblable à la Grippe	No	No	15GP0777	Négatif	Missing
777	RVA	1	Kinshasa	Homme	RDC	38	No	Missing	Missing	Missing	Missing	Missing	2015-04-13	Adéquat	2015-04-10	2015-04-13	Oui	Non	Non	Non	Non	Oui	Oui	Non	Non	Non	Non	Infection Semblable à la Grippe	No	No	15GP0778	Type A	A (H1N1) Pandémique
778	RVA	18	Kinshasa	Homme	RDC	37.8	No	Missing	Missing	Missing	Missing	Missing	2015-04-13	Adéquat	2015-04-11	2015-04-13	Oui	Non	Non	Non	Non	Oui	Oui	Non	Non	Non	Non	Infection Semblable à la Grippe	No	No	15GP0779	Négatif	Missing
779	RVA	5	Kinshasa	Homme	RDC	38	No	Missing	Missing	Missing	Missing	Missing	2015-04-13	Adéquat	2015-04-11	2015-04-13	Oui	Non	Non	Non	Non	Oui	Oui	Non	Non	Non	Non	Infection Semblable à la Grippe	No	No	15GP0780	Type A	A (H1N1) Pandémique
780	Kenya	3	Katanga	Homme	RDC	38	Yes	Missing	Missing	Missing	Missing	Missing	2015-04-14	Adéquat	2015-04-03	2015-04-07	Oui	Non	Non	Non	Non	Oui	Oui	Non	Non	Non	Non	Infection Respiratoire Aiguë et Sévère	No	No	15GP0781	Négatif	Missing
781	Kenya	2	Katanga	Homme	RDC	38.5	No	Missing	Missing	Missing	Missing	Missing	2015-04-14	Adéquat	2015-04-04	2015-04-07	Oui	Non	Non	Non	Non	Oui	Oui	Non	Oui	Non	Non	Infection Semblable à la Grippe	No	No	15GP0782	Type B	Missing
782	Kenya	19	Katanga	Femme	RDC	38.5	Yes	Missing	Missing	Missing	Missing	Missing	2015-04-14	Adéquat	2015-04-05	2015-04-07	Oui	Non	Non	Non	Non	Oui	Oui	Non	Non	Non	Non	Infection Respiratoire Aiguë et Sévère	No	No	15GP0783	Négatif	Missing
783	Kenya	10	Katanga	Femme	RDC	38.5	No	Missing	Missing	Missing	Missing	Missing	2015-04-14	Adéquat	2015-04-05	2015-04-08	Oui	Non	Non	Non	Non	Oui	Oui	Non	Non	Non	Non	Infection Semblable à la Grippe	No	No	15GP0784	Négatif	Missing
784	Kingasani	20	Kinshasa	Homme	RDC	38	No	Non	Non	Non	Non	Missing	2015-04-15	Adéquat	2015-04-10	2015-04-13	Oui	Non	Non	Non	Non	Oui	Oui	Non	Non	Non	Non	Infection Semblable à la Grippe	No	No	15GP0785	Négatif	Missing
785	Kingasani	3	Kinshasa	Femme	RDC	39	Yes	Non	Non	Missing	Missing	Missing	2015-04-15	Adéquat	2015-04-11	2015-04-14	Oui	Non	Non	Non	Non	Oui	Oui	Non	Non	Non	Non	Infection Respiratoire Aiguë et Sévère	No	No	15GP0786	Négatif	Missing
786	Kingasani	5	Kinshasa	Homme	RDC	38	Yes	Non	Non	Non	Non	Missing	2015-04-15	Adéquat	2015-04-10	2015-04-14	Oui	Non	Non	Non	Non	Oui	Oui	Non	Non	Non	Non	Infection Respiratoire Aiguë et Sévère	No	No	15GP0787	Négatif	Missing
787	Kingasani	6	Kinshasa	Homme	RDC	38	No	Non	Non	Non	Non	Missing	2015-04-15	Adéquat	2015-04-10	2015-04-14	Oui	Non	Non	Non	Non	Oui	Oui	Non	Non	Non	Non	Infection Semblable à la Grippe	No	No	15GP0788	Négatif	Missing
788	Kingasani	13	Kinshasa	Homme	RDC	39	Yes	Non	Non	Non	Non	Missing	2015-04-17	Adéquat	2015-04-15	2015-04-17	Oui	Non	Non	Non	Non	Oui	Oui	Non	Non	Non	Non	Infection Respiratoire Aiguë et Sévère	No	No	15GP0789	Négatif	Missing
789	HGK	26	Kinshasa	Femme	RDC	38.9	Yes	Non	Oui	Non	Non	Missing	2015-04-17	Adéquat	2015-04-12	2015-04-17	Oui	Pas indiqué	Pas indiqué	Oui	Pas indiqué	Oui	Oui	Oui	Pas indiqué	Oui	Oui	Infection Respiratoire Aiguë et Sévère	No	No	15GP0790	Négatif	Missing
790	HGK	66	Kinshasa	Femme	RDC	39	Yes	Non	Non	Non	Non	Missing	2015-04-17	Adéquat	2015-04-14	2015-04-17	Oui	Pas indiqué	Pas indiqué	Oui	Pas indiqué	Oui	Pas indiqué	Pas indiqué	Oui	Oui	Oui	Infection Respiratoire Aiguë et Sévère	No	No	15GP0791	Négatif	Missing
791	HGK	78	Kinshasa	Femme	RDC	39	Yes	Non	Non	Non	Non	Missing	2015-04-17	Adéquat	2015-04-11	2015-04-17	Oui	Pas indiqué	Pas indiqué	Oui	Pas indiqué	Oui	Oui	Oui	Pas indiqué	Oui	Oui	Infection Respiratoire Aiguë et Sévère	No	No	15GP0792	Négatif	Missing
792	HGK	63	Kinshasa	Homme	RDC	38.1	Yes	Non	Oui	Non	Non	Missing	2015-04-17	Adéquat	2015-04-13	2015-04-17	Oui	Pas indiqué	Pas indiqué	Oui	Oui	Pas indiqué	Pas indiqué	Oui	Pas indiqué	Oui	Oui	Infection Respiratoire Aiguë et Sévère	No	No	15GP0793	Négatif	Missing
793	Dipumba	2	Kasaî Oriental	Homme	RDC	38.6	No	Non	Non	Non	Non	Missing	2015-04-18	Adéquat	2015-04-10	2015-04-14	Oui	Pas indiqué	Pas indiqué	Pas indiqué	Pas indiqué	Oui	Oui	Oui	Oui	Pas indiqué	Oui	Infection Semblable à la Grippe	No	No	15GP0794	Négatif	Missing
794	Matadi	22	Bas-Congo	Femme	RDC	38.6	Yes	Pas indiqué	Pas indiqué	Pas indiqué	Pas indiqué	Missing	2015-04-18	Adéquat	2015-04-11	2015-04-14	Oui	Oui	Non	Oui	Oui	Oui	Non	Oui	Non	Oui	Oui	Infection Respiratoire Aiguë et Sévère	No	No	15GP0795	Négatif	Missing
795	Matadi	9	Bas-Congo	Homme	RDC	39	Yes	Missing	Missing	Missing	Missing	Missing	2015-04-18	Adéquat	2015-04-12	2015-04-14	Oui	Oui	Non	Oui	Oui	Oui	Non	Non	Non	Oui	Oui	Infection Respiratoire Aiguë et Sévère	No	No	15GP0796	Négatif	Missing
796	Matadi	12	Bas-Congo	Homme	RDC	38	No	Missing	Missing	Missing	Missing	Missing	2015-04-18	Adéquat	2015-04-11	2015-04-14	Oui	Non	Non	Inconnu	Inconnu	Oui	Oui	Non	Non	Inconnu	Oui	Infection Semblable à la Grippe	No	No	15GP0797	Négatif	Missing
797	Matadi	16	Bas-Congo	Homme	RDC	38	No	Missing	Missing	Missing	Missing	Missing	2015-04-18	Adéquat	2015-04-13	2015-04-15	Oui	Non	Non	Inconnu	Inconnu	Oui	Pas indiqué	Pas indiqué	Pas indiqué	Pas indiqué	Pas indiqué	Infection Semblable à la Grippe	No	No	15GP0798	Négatif	Missing
798	Matadi	39	Bas-Congo	Femme	RDC	39	Yes	Missing	Missing	Missing	Missing	Missing	2015-04-18	Adéquat	2015-04-11	2015-04-15	Oui	Oui	Non	Oui	Oui	Oui	Oui	Oui	Oui	Oui	Oui	Infection Respiratoire Aiguë et Sévère	No	No	15GP0799	Négatif	Missing
799	Kalembe Lembe	11	Kinshasa	Femme	RDC	39.5	No	Non	Non	Pas indiqué	Pas indiqué	Missing	2015-04-20	Adéquat	2015-04-14	2015-04-20	Oui	Oui	Non	Non	Oui	Oui	Oui	Non	Non	Non	Non	Infection Semblable à la Grippe	No	No	15GP0800	Négatif	Missing
800	Kalembe Lembe	5	Kinshasa	Homme	RDC	39.9	No	Non	Non	Pas indiqué	Pas indiqué	Missing	2015-04-20	Adéquat	2015-04-14	2015-04-20	Oui	Oui	Non	Non	Oui	Oui	Oui	Non	Non	Non	Non	Infection Semblable à la Grippe	No	No	15GP0801	Négatif	Missing
801	Kalembe Lembe	4	Kinshasa	Femme	RDC	39.2	No	Non	Non	Pas indiqué	Pas indiqué	Missing	2015-04-20	Adéquat	2015-04-14	2015-04-20	Oui	Oui	Non	Non	Oui	Oui	Oui	Non	Non	Non	Non	Infection Semblable à la Grippe	No	No	15GP0802	Négatif	Missing
802	Kalembe Lembe	4	Kinshasa	Homme	RDC	38.5	No	Non	Non	Pas indiqué	Pas indiqué	Missing	2015-04-20	Adéquat	2015-04-16	2015-04-20	Oui	Oui	Non	Non	Oui	Oui	Oui	Non	Non	Non	Non	Infection Semblable à la Grippe	No	No	15GP0803	Négatif	Missing
803	Kalembe Lembe	9	Kinshasa	Homme	RDC	38.5	Yes	Non	Non	Pas indiqué	Pas indiqué	Missing	2015-04-20	Adéquat	2015-04-17	2015-04-20	Oui	Oui	Non	Non	Oui	Oui	Oui	Non	Non	Non	Non	Infection Respiratoire Aiguë et Sévère	No	No	15GP0804	Négatif	Missing
804	Kalembe Lembe	10	Kinshasa	Homme	RDC	38.5	Yes	Non	Non	Pas indiqué	Pas indiqué	Missing	2015-04-20	Adéquat	2015-04-14	2015-04-20	Oui	Oui	Non	Non	Oui	Oui	Oui	Non	Non	Non	Non	Infection Respiratoire Aiguë et Sévère	No	No	15GP0805	Négatif	Missing
805	Kalembe Lembe	23	Kinshasa	Homme	RDC	39.5	Yes	Non	Non	Pas indiqué	Pas indiqué	Missing	2015-04-20	Adéquat	2015-04-17	2015-04-20	Oui	Oui	Non	Non	Oui	Oui	Oui	Non	Non	Non	Non	Infection Respiratoire Aiguë et Sévère	No	No	15GP0806	Négatif	Missing
806	Kalembe Lembe	8	Kinshasa	Homme	RDC	38.5	Yes	Non	Non	Pas indiqué	Pas indiqué	Missing	2015-04-20	Adéquat	2015-04-18	2015-04-20	Oui	Oui	Non	Non	Oui	Oui	Oui	Non	Non	Non	Non	Infection Respiratoire Aiguë et Sévère	No	No	15GP0807	Négatif	Missing
807	Kalembe Lembe	5	Kinshasa	Femme	RDC	38.5	Yes	Non	Non	Non	Non	Missing	2015-04-20	Adéquat	2015-04-18	2015-04-20	Oui	Oui	Non	Non	Oui	Oui	Oui	Non	Non	Non	Non	Infection Respiratoire Aiguë et Sévère	No	No	15GP0808	Négatif	Missing
808	RVA	9	Kinshasa	Homme	RDC	38	No	Missing	Missing	Missing	Missing	Missing	2015-04-20	Adéquat	2015-04-16	2015-04-20	Oui	Non	Non	Non	Non	Oui	Oui	Non	Non	Non	Non	Infection Semblable à la Grippe	No	No	15GP0809	Négatif	Missing
809	RVA	8	Kinshasa	Homme	RDC	39	No	Missing	Missing	Missing	Missing	Missing	2015-04-20	Adéquat	2015-04-18	2015-04-20	Oui	Non	Non	Non	Non	Oui	Oui	Non	Non	Non	Non	Infection Semblable à la Grippe	No	No	15GP0810	Négatif	Missing
810	Kisanga	6	Katanga	Femme	RDC	38	No	Pas indiqué	Pas indiqué	Pas indiqué	Pas indiqué	Missing	2015-04-21	Adéquat	2015-04-12	2015-04-18	Oui	Pas indiqué	Pas indiqué	Pas indiqué	Pas indiqué	Pas indiqué	Pas indiqué	Pas indiqué	Pas indiqué	Pas indiqué	Pas indiqué	Infection Semblable à la Grippe	No	No	15GP0811	Négatif	Missing
811	Kisanga	15	Katanga	Femme	RDC	39	Yes	Pas indiqué	Pas indiqué	Pas indiqué	Pas indiqué	Missing	2015-04-21	Adéquat	2015-04-15	2015-04-18	Pas indiqué	Pas indiqué	Pas indiqué	Pas indiqué	Pas indiqué	Pas indiqué	Pas indiqué	Pas indiqué	Pas indiqué	Pas indiqué	Pas indiqué	Infection Respiratoire Aiguë et Sévère	No	No	15GP0812	Négatif	Missing
812	Kisanga	14	Katanga	Femme	RDC	39	No	Pas indiqué	Pas indiqué	Pas indiqué	Pas indiqué	Missing	2015-04-21	Adéquat	2015-04-15	2015-04-18	Pas indiqué	Pas indiqué	Pas indiqué	Pas indiqué	Pas indiqué	Pas indiqué	Pas indiqué	Pas indiqué	Pas indiqué	Pas indiqué	Pas indiqué	Infection Respiratoire Aiguë et Sévère	No	No	15GP0813	Négatif	Missing
813	Kisanga	30	Katanga	Femme	RDC	40	Yes	Pas indiqué	Pas indiqué	Pas indiqué	Pas indiqué	Missing	2015-04-21	Adéquat	2015-04-15	2015-04-18	Oui	Pas indiqué	Pas indiqué	Pas indiqué	Pas indiqué	Oui	Oui	Pas indiqué	Pas indiqué	Pas indiqué	Oui	Infection Respiratoire Aiguë et Sévère	No	No	15GP0814	Négatif	Missing
814	Kisanga	5	Katanga	Homme	RDC	39	Yes	Pas indiqué	Pas indiqué	Pas indiqué	Pas indiqué	Missing	2015-04-21	Adéquat	2015-04-15	2015-04-18	Oui	Pas indiqué	Pas indiqué	Pas indiqué	Pas indiqué	Oui	Oui	Pas indiqué	Pas indiqué	Pas indiqué	Pas indiqué	Infection Respiratoire Aiguë et Sévère	No	No	15GP0815	Négatif	Missing
815	Kisanga	6	Katanga	Femme	RDC	40	No	Pas indiqué	Pas indiqué	Pas indiqué	Pas indiqué	Missing	2015-04-21	Adéquat	2015-04-17	2015-04-18	Oui	Pas indiqué	Pas indiqué	Pas indiqué	Pas indiqué	Oui	Oui	Pas indiqué	Pas indiqué	Pas indiqué	Pas indiqué	Infection Respiratoire Aiguë et Sévère	No	No	15GP0816	Négatif	Missing
816	Kisanga	10	Katanga	Homme	RDC	38	Yes	Pas indiqué	Pas indiqué	Pas indiqué	Pas indiqué	Missing	2015-04-21	Adéquat	2015-04-16	2015-04-18	Pas indiqué	Pas indiqué	Pas indiqué	Pas indiqué	Pas indiqué	Pas indiqué	Pas indiqué	Pas indiqué	Pas indiqué	Pas indiqué	Pas indiqué	Infection Respiratoire Aiguë et Sévère	No	No	15GP0817	Négatif	Missing
817	Kisanga	3	Katanga	Homme	RDC	38.5	Yes	Pas indiqué	Pas indiqué	Pas indiqué	Pas indiqué	Missing	2015-04-21	Adéquat	2015-04-17	2015-04-18	Oui	Pas indiqué	Pas indiqué	Pas indiqué	Pas indiqué	Pas indiqué	Pas indiqué	Pas indiqué	Pas indiqué	Pas indiqué	Oui	Infection Respiratoire Aiguë et Sévère	No	No	15GP0818	Négatif	Missing
818	Kisanga	9	Katanga	Femme	RDC	38	Yes	Pas indiqué	Pas indiqué	Pas indiqué	Pas indiqué	Missing	2015-04-21	Adéquat	2015-04-18	2015-04-18	Pas indiqué	Pas indiqué	Pas indiqué	Pas indiqué	Pas indiqué	Pas indiqué	Pas indiqué	Pas indiqué	Pas indiqué	Pas indiqué	Pas indiqué	Infection Respiratoire Aiguë et Sévère	No	No	15GP0819	Type B	Missing
819	Kisanga	68	Katanga	Femme	RDC	38	Yes	Pas indiqué	Pas indiqué	Pas indiqué	Pas indiqué	Missing	2015-04-21	Adéquat	2015-04-18	2015-04-18	Oui	Pas indiqué	Pas indiqué	Pas indiqué	Pas indiqué	Pas indiqué	Pas indiqué	Pas indiqué	Pas indiqué	Pas indiqué	Pas indiqué	Infection Respiratoire Aiguë et Sévère	No	No	15GP0820	Négatif	Missing
820	Kisanga	38	Katanga	Homme	RDC	38	No	Pas indiqué	Pas indiqué	Pas indiqué	Pas indiqué	Missing	2015-04-21	Adéquat	2015-04-18	2015-04-19	Oui	Pas indiqué	Pas indiqué	Pas indiqué	Pas indiqué	Pas indiqué	Pas indiqué	Pas indiqué	Pas indiqué	Pas indiqué	Pas indiqué	Infection Respiratoire Aiguë et Sévère	No	No	15GP0821	Négatif	Missing
821	Kisanga	34	Katanga	Femme	RDC	38.5	Yes	Pas indiqué	Pas indiqué	Pas indiqué	Pas indiqué	Missing	2015-04-21	Adéquat	2015-04-18	2015-04-19	Pas indiqué	Pas indiqué	Pas indiqué	Pas indiqué	Pas indiqué	Pas indiqué	Pas indiqué	Pas indiqué	Pas indiqué	Pas indiqué	Pas indiqué	Infection Respiratoire Aiguë et Sévère	No	No	15GP0822	Négatif	Missing
822	Muanda	40	Bas-Congo	Femme	RDC	39	Yes	Non	Non	Pas indiqué	Pas indiqué	Missing	2015-04-21	Adéquat	2015-04-14	2015-04-15	Oui	Non	Non	Oui	Oui	Oui	Oui	Oui	Non	Oui	Oui	Infection Respiratoire Aiguë et Sévère	No	No	15GP0823	Négatif	Missing
823	Muanda	1	Bas-Congo	Femme	RDC	38.7	Yes	Non	Non	Pas indiqué	Pas indiqué	Missing	2015-04-21	Adéquat	2015-04-14	2015-04-15	Oui	Oui	Non	Inconnu	Inconnu	Oui	Oui	Inconnu	Oui	Inconnu	Oui	Infection Respiratoire Aiguë et Sévère	No	No	15GP0824	Négatif	Missing
824	Muanda	2	Bas-Congo	Homme	RDC	38.2	No	Non	Non	Non	Missing	Missing	2015-04-21	Adéquat	2015-04-10	2015-04-15	Oui	Non	Non	Inconnu	Inconnu	Oui	Oui	Inconnu	Inconnu	Inconnu	Inconnu	Infection Semblable à la Grippe	No	No	15GP0825	Négatif	Missing
825	Muanda	15	Bas-Congo	Homme	RDC	38.9	Yes	Non	Non	Non	Non	Missing	2015-04-21	Adéquat	2015-04-12	2015-04-15	Oui	Non	Non	Inconnu	Inconnu	Oui	Oui	Inconnu	Inconnu	Inconnu	Oui	Infection Respiratoire Aiguë et Sévère	No	No	15GP0826	Négatif	Missing
826	Muanda	1	Bas-Congo	Femme	RDC	38.5	Yes	Non	Non	Non	Non	Missing	2015-04-21	Adéquat	2015-04-10	2015-04-15	Oui	Non	Non	Inconnu	Inconnu	Oui	Oui	Non	Inconnu	Oui	Oui	Infection Respiratoire Aiguë et Sévère	No	No	15GP0827	Négatif	Missing
827	Muanda	22	Bas-Congo	Homme	RDC	38.6	No	Non	Non	Non	Non	Missing	2015-04-21	Adéquat	2015-04-13	2015-04-15	Oui	Oui	Non	Oui	Oui	Oui	Oui	Oui	Non	Oui	Oui	Infection Semblable à la Grippe	No	No	15GP0828	Négatif	Missing
828	Muanda	14	Bas-Congo	Homme	RDC	39	Yes	Non	Non	Pas indiqué	Pas indiqué	Missing	2015-04-21	Adéquat	2015-04-14	2015-04-17	Oui	Non	Non	Inconnu	Inconnu	Oui	Oui	Non	Inconnu	Oui	Non	Infection Respiratoire Aiguë et Sévère	No	No	15GP0829	Négatif	Missing
829	Kingasani	8	Kinshasa	Homme	RDC	38	Yes	Non	Non	Non	Non	Missing	2015-04-21	Adéquat	2015-04-15	2015-04-21	Oui	Non	Non	Non	Non	Oui	Oui	Non	Non	Non	Non	Infection Respiratoire Aiguë et Sévère	No	No	15GP0830	Négatif	Missing
830	Kingasani	4	Kinshasa	Homme	RDC	39.8	Yes	Non	Non	Non	Non	Missing	2015-04-21	Adéquat	Missing	2015-04-21	Oui	Non	Non	Non	Non	Oui	Oui	Non	Non	Non	Non	Infection Respiratoire Aiguë et Sévère	No	No	15GP0831	Négatif	Missing
831	Kingasani	5	Kinshasa	Femme	RDC	39	Yes	Non	Non	Non	Non	Missing	2015-04-21	Adéquat	2015-04-16	2015-04-21	Oui	Non	Non	Non	Non	Oui	Oui	Non	Non	Non	Non	Infection Respiratoire Aiguë et Sévère	No	No	15GP0832	Négatif	Missing
832	Goma	1	Nord6Kivu	Homme	RDC	Missing	No	Pas indiqué	Pas indiqué	Pas indiqué	Pas indiqué	Missing	2015-04-23	Adéquat	2015-04-20	2015-04-21	Oui	Pas indiqué	Pas indiqué	Pas indiqué	Pas indiqué	Pas indiqué	Oui	Pas indiqué	Pas indiqué	Pas indiqué	Pas indiqué	Infection Semblable à la Grippe	No	No	15GP0833	Négatif	Missing
833	Goma	35	Nord6Kivu	Homme	RDC	Missing	No	Pas indiqué	Pas indiqué	Pas indiqué	Pas indiqué	Missing	2015-04-23	Adéquat	2015-04-18	2015-04-20	Oui	Pas indiqué	Pas indiqué	Pas indiqué	Pas indiqué	Oui	Oui	Pas indiqué	Pas indiqué	Oui	Pas indiqué	Infection Semblable à la Grippe	No	No	15GP0834	Négatif	Missing
834	Goma	9	Nord6Kivu	Homme	RDC	Missing	No	Pas indiqué	Pas indiqué	Pas indiqué	Pas indiqué	Missing	2015-04-23	Adéquat	2015-04-17	2015-04-20	Oui	Pas indiqué	Pas indiqué	Pas indiqué	Pas indiqué	Oui	Oui	Pas indiqué	Pas indiqué	Pas indiqué	Pas indiqué	Infection Semblable à la Grippe	No	No	15GP0835	Négatif	Missing
835	RVA	30	Kinshasa	Homme	RDC	37.8	No	Missing	Missing	Missing	Missing	Missing	2015-04-23	Adéquat	2015-04-20	2015-04-24	Oui	Non	Non	Non	Non	Oui	Oui	Pas indiqué	Pas indiqué	Pas indiqué	Pas indiqué	Infection Semblable à la Grippe	No	No	15GP0836	Négatif	Missing
836	RVA	6	Kinshasa	Homme	RDC	37.2	No	Missing	Missing	Missing	Missing	Missing	2015-04-23	Adéquat	2015-04-21	2015-04-22	Oui	Non	Non	Non	Non	Oui	Oui	Non	Non	Non	Non	Infection Semblable à la Grippe	No	No	15GP0837	Type A	A (H1N1) Pandémique
837	RVA	5	Kinshasa	Femme	RDC	37.8	No	Missing	Missing	Missing	Missing	Missing	2015-04-23	Adéquat	2015-04-20	2015-04-22	Oui	Non	Non	Non	Non	Oui	Oui	Non	Non	Non	Non	Infection Semblable à la Grippe	No	No	15GP0838	Type A	A (H1N1) Pandémique
838	RVA	3	Kinshasa	Femme	RDC	37.8	No	Missing	Missing	Missing	Missing	Missing	2015-04-23	Adéquat	2015-04-21	2015-04-22	Oui	Non	Non	Non	Non	Oui	Oui	Non	Non	Non	Non	Infection Semblable à la Grippe	No	No	15GP0839	Type A	A (H1N1) Pandémique
839	Kalembe Lembe	14	Kinshasa	Femme	RDC	39.3	Yes	Non	Non	Pas indiqué	Pas indiqué	Missing	2015-04-23	Adéquat	2015-04-17	2015-04-23	Oui	Oui	Non	Non	Oui	Oui	Oui	Non	Non	Non	Non	Infection Respiratoire Aiguë et Sévère	No	No	15GP0840	Type A	A (H1N1) Pandémique
840	Kalembe Lembe	10	Kinshasa	Homme	RDC	38.6	Yes	Non	Non	Pas indiqué	Pas indiqué	Missing	2015-04-23	Adéquat	2015-04-17	2015-04-23	Oui	Oui	Non	Non	Oui	Oui	Oui	Non	Non	Non	Non	Infection Respiratoire Aiguë et Sévère	No	No	15GP0841	Type A	Non S/Typable
841	Kalembe Lembe	2	Kinshasa	Femme	RDC	Missing	No	Non	Non	Non	Non	Missing	2015-04-23	Adéquat	Missing	2015-04-23	Oui	Oui	Non	Non	Oui	Oui	Oui	Non	Non	Non	Non	Infection Respiratoire Aiguë et Sévère	No	No	15GP0842	Négatif	Missing
842	Kalembe Lembe	10	Kinshasa	Femme	RDC	38.5	Yes	Non	Non	Pas indiqué	Pas indiqué	Missing	2015-04-23	Adéquat	2015-04-18	2015-04-23	Oui	Oui	Non	Non	Oui	Oui	Oui	Non	Non	Non	Non	Infection Respiratoire Aiguë et Sévère	No	No	15GP0843	Négatif	Missing
843	Kalembe Lembe	15	Kinshasa	Femme	RDC	38.5	Yes	Non	Non	Pas indiqué	Pas indiqué	Missing	2015-04-23	Adéquat	2015-04-18	2015-04-23	Oui	Oui	Non	Non	Oui	Oui	Oui	Non	Non	Non	Non	Infection Respiratoire Aiguë et Sévère	No	No	15GP0844	Négatif	Missing
844	Kalembe Lembe	11	Kinshasa	Femme	RDC	38.5	Yes	Non	Non	Pas indiqué	Pas indiqué	Missing	2015-04-23	Adéquat	2015-04-17	2015-04-23	Oui	Oui	Non	Non	Oui	Oui	Oui	Non	Non	Non	Non	Infection Respiratoire Aiguë et Sévère	No	No	15GP0845	Négatif	Missing
845	Kalembe Lembe	5	Kinshasa	Femme	RDC	38.5	Yes	Non	Non	Pas indiqué	Pas indiqué	Missing	2015-04-23	Adéquat	2015-04-21	2015-04-23	Oui	Oui	Non	Non	Oui	Oui	Oui	Non	Non	Non	Non	Infection Respiratoire Aiguë et Sévère	No	No	15GP0846	Négatif	Missing
846	Kalembe Lembe	1	Kinshasa	Homme	RDC	38.5	No	Non	Non	Pas indiqué	Pas indiqué	Missing	2015-04-23	Adéquat	2015-04-17	2015-04-23	Oui	Oui	Non	Non	Oui	Oui	Oui	Non	Non	Non	Non	Infection Semblable à la Grippe	No	No	15GP0847	Négatif	Missing
847	Kalembe Lembe	3	Kinshasa	Femme	RDC	38.5	No	Non	Non	Pas indiqué	Pas indiqué	Missing	2015-04-23	Adéquat	2015-04-18	2015-04-23	Oui	Oui	Non	Non	Oui	Oui	Oui	Non	Non	Non	Non	Infection Semblable à la Grippe	No	No	15GP0848	Négatif	Missing
848	Kalembe Lembe	16	Kinshasa	Femme	RDC	38.5	No	Non	Non	Pas indiqué	Pas indiqué	Missing	2015-04-23	Adéquat	2015-04-18	2015-04-23	Oui	Oui	Non	Non	Oui	Oui	Oui	Non	Non	Non	Non	Infection Semblable à la Grippe	No	No	15GP0849	Négatif	Missing
849	Kalembe Lembe	4	Kinshasa	Femme	RDC	38.5	No	Non	Non	Pas indiqué	Pas indiqué	Missing	2015-04-23	Adéquat	2015-04-18	2015-04-23	Oui	Oui	Non	Non	Oui	Oui	Oui	Non	Non	Non	Non	Infection Semblable à la Grippe	No	No	15GP0850	Négatif	Missing
850	Dipumba	28	Kasaî Oriental	Homme	RDC	38.1	No	Non	Non	Non	Non	Autre	2015-04-24	Adéquat	2015-04-21	2015-04-23	Oui	Non	Non	Oui	Non	Oui	Oui	Non	Oui	Oui	Oui	Infection Semblable à la Grippe	No	No	15GP0851	Négatif	Missing
851	HGK	37	Kinshasa	Homme	RDC	38.7	Yes	Non	Non	Non	Non	Missing	2015-04-24	Adéquat	2015-04-21	2015-04-24	Oui	Oui	Pas indiqué	Oui	Oui	Oui	Pas indiqué	Oui	Pas indiqué	Oui	Oui	Infection Respiratoire Aiguë et Sévère	No	No	15GP0852	Négatif	Missing
852	HGK	60	Kinshasa	Femme	RDC	39	Yes	Oui	Non	Non	Non	Missing	2015-04-24	Adéquat	2015-04-18	2015-04-24	Oui	Oui	Pas indiqué	Oui	Oui	Oui	Pas indiqué	Pas indiqué	Pas indiqué	Oui	Oui	Infection Respiratoire Aiguë et Sévère	No	No	15GP0853	Négatif	Missing
853	HGK	14	Kinshasa	Homme	RDC	38.3	No	Missing	Missing	Missing	Missing	Missing	2015-04-24	Adéquat	2015-04-22	2015-04-24	Oui	Pas indiqué	Pas indiqué	Oui	Oui	Oui	Oui	Pas indiqué	Pas indiqué	Oui	Oui	Infection Semblable à la Grippe	No	No	15GP0854	Négatif	Missing
854	HGK	66	Kinshasa	Homme	RDC	39	Yes	Non	Non	Non	Non	Missing	2015-04-24	Adéquat	2015-04-17	2015-04-24	Oui	Oui	Pas indiqué	Oui	Pas indiqué	Oui	Pas indiqué	Oui	Pas indiqué	Oui	Oui	Infection Respiratoire Aiguë et Sévère	No	No	15GP0855	Négatif	Missing
855	HGK	24	Kinshasa	Homme	RDC	38.2	Yes	Non	Oui	Non	Non	Missing	2015-04-24	Adéquat	2015-04-20	2015-04-24	Oui	Oui	Pas indiqué	Oui	Pas indiqué	Oui	Pas indiqué	Pas indiqué	Pas indiqué	Oui	Oui	Infection Respiratoire Aiguë et Sévère	No	No	15GP0856	Négatif	Missing
856	Kingasani	5	Kinshasa	Homme	RDC	39	Yes	Non	Non	Non	Non	Missing	2015-04-24	Adéquat	2015-04-18	2015-04-22	Oui	Non	Non	Non	Non	Oui	Oui	Non	Non	Non	Non	Infection Respiratoire Aiguë et Sévère	No	No	15GP0857	Négatif	Missing
857	Kingasani	1	Kinshasa	Femme	RDC	38	No	Non	Non	Non	Non	Missing	2015-04-24	Adéquat	Missing	2015-04-24	Oui	Non	Non	Non	Non	Oui	Oui	Non	Non	Non	Non	Infection Semblable à la Grippe	No	No	15GP0858	Négatif	Missing
858	Kingasani	20	Kinshasa	Femme	RDC	39	Yes	Non	Non	Non	Non	Missing	2015-04-24	Adéquat	2015-04-21	2015-04-24	Oui	Non	Non	Non	Non	Oui	Oui	Non	Non	Non	Non	Infection Respiratoire Aiguë et Sévère	No	No	15GP0859	Négatif	Missing
859	Boyambi	31	Kinshasa	Homme	RDC	38.5	No	Pas indiqué	Pas indiqué	Non	Non	Missing	2015-04-25	Adéquat	2015-04-21	2015-04-24	Oui	Pas indiqué	Pas indiqué	Oui	Pas indiqué	Oui	Oui	Pas indiqué	Pas indiqué	Pas indiqué	Pas indiqué	Infection Semblable à la Grippe	No	No	15GP0860	Négatif	Missing
860	Boyambi	18	Kinshasa	Homme	RDC	39	No	Pas indiqué	Pas indiqué	Non	Non	Missing	2015-04-25	Adéquat	2015-04-21	2015-04-24	Oui	Pas indiqué	Pas indiqué	Oui	Pas indiqué	Oui	Oui	Pas indiqué	Pas indiqué	Oui	Pas indiqué	Infection Semblable à la Grippe	No	No	15GP0861	Négatif	Missing
861	Boyambi	47	Kinshasa	Homme	RDC	38.4	No	Missing	Missing	Missing	Missing	Autre	2015-04-25	Adéquat	2015-04-22	2015-04-24	Oui	Pas indiqué	Pas indiqué	Oui	Oui	Oui	Oui	Pas indiqué	Pas indiqué	Pas indiqué	Pas indiqué	Infection Semblable à la Grippe	No	No	15GP0862	Négatif	Missing
862	Boyambi	27	Kinshasa	Homme	RDC	38.7	No	Missing	Missing	Missing	Missing	Missing	2015-04-25	Adéquat	2015-04-20	2015-04-24	Oui	Pas indiqué	Pas indiqué	Oui	Oui	Oui	Oui	Pas indiqué	Pas indiqué	Oui	Pas indiqué	Infection Semblable à la Grippe	No	No	15GP0863	Négatif	Missing
863	Boyambi	23	Kinshasa	Homme	RDC	38.1	No	Missing	Missing	Missing	Missing	Missing	2015-04-25	Adéquat	2015-04-22	2015-04-24	Oui	Pas indiqué	Pas indiqué	Oui	Pas indiqué	Oui	Oui	Pas indiqué	Pas indiqué	Oui	Pas indiqué	Infection Semblable à la Grippe	No	No	15GP0864	Négatif	Missing
864	Kenya	1	Katanga	Homme	RDC	38	No	Pas indiqué	Pas indiqué	Pas indiqué	Pas indiqué	Missing	2015-04-28	Adéquat	2015-04-22	2015-04-25	Oui	Non	Non	Non	Non	Oui	Oui	Non	Non	Non	Oui	Infection Respiratoire Aiguë et Sévère	No	No	15GP0865	Type B	Missing
865	Kenya	21	Katanga	Femme	RDC	39	Yes	Missing	Missing	Missing	Missing	Missing	2015-04-28	Adéquat	2015-04-17	2015-04-22	Oui	Non	Oui	Non	Non	Oui	Oui	Non	Oui	Non	Oui	Infection Respiratoire Aiguë et Sévère	No	No	15GP0866	Négatif	Missing
866	Kenya	11	Katanga	Homme	RDC	38	Yes	Missing	Missing	Missing	Missing	Missing	2015-04-28	Adéquat	2015-04-21	2015-04-22	Oui	Non	Non	Non	Non	Oui	Oui	Non	Oui	Non	Oui	Infection Respiratoire Aiguë et Sévère	No	No	15GP0867	Négatif	Missing
867	Matadi	7	Bas-Congo	Homme	RDC	39	Yes	Missing	Missing	Missing	Missing	Missing	2015-04-28	Adéquat	2015-04-22	2015-04-24	Oui	Oui	Non	Inconnu	Inconnu	Oui	Oui	Inconnu	Oui	Inconnu	Oui	Infection Respiratoire Aiguë et Sévère	No	No	15GP0868	Négatif	Missing
868	Matadi	14	Bas-Congo	Homme	RDC	39	Yes	Missing	Missing	Missing	Missing	Missing	2015-04-28	Adéquat	2015-04-22	2015-04-24	Oui	Oui	Non	Inconnu	Inconnu	Non	Oui	Non	Non	Inconnu	Oui	Infection Respiratoire Aiguë et Sévère	No	No	15GP0869	Négatif	Missing
869	Matadi	26	Bas-Congo	Homme	RDC	38.6	Yes	Missing	Missing	Missing	Missing	Missing	2015-04-28	Adéquat	2015-04-22	2015-04-24	Oui	Oui	Non	Inconnu	Inconnu	Oui	Oui	Inconnu	Oui	Inconnu	Oui	Infection Respiratoire Aiguë et Sévère	No	No	15GP0870	Négatif	Missing
870	Matadi	8	Bas-Congo	Homme	RDC	39	Yes	Missing	Missing	Missing	Missing	Missing	2015-04-28	Adéquat	2015-04-23	2015-04-24	Oui	Oui	Non	Inconnu	Inconnu	Oui	Oui	Inconnu	Oui	Inconnu	Oui	Infection Respiratoire Aiguë et Sévère	No	No	15GP0871	Négatif	Missing
871	Matadi	8	Bas-Congo	Homme	RDC	38	No	Missing	Missing	Missing	Missing	Missing	2015-04-28	Adéquat	2015-04-21	2015-04-24	Oui	Oui	Non	Inconnu	Inconnu	Oui	Oui	Inconnu	Non	Inconnu	Pas indiqué	Infection Semblable à la Grippe	No	No	15GP0872	Négatif	Missing
872	Kalembe Lembe	2	Kinshasa	Femme	RDC	38.5	Yes	Non	Non	Non	Non	Missing	2015-04-29	Adéquat	2015-04-25	2015-04-27	Oui	Oui	Non	Non	Oui	Oui	Oui	Non	Non	Non	Non	Infection Respiratoire Aiguë et Sévère	No	No	15GP0873	Négatif	Missing
873	Kalembe Lembe	11	Kinshasa	Homme	RDC	38.5	Yes	Non	Non	Pas indiqué	Pas indiqué	Missing	2015-04-28	Adéquat	2015-04-21	2015-04-27	Oui	Oui	Non	Non	Oui	Oui	Oui	Non	Non	Non	Non	Infection Respiratoire Aiguë et Sévère	No	No	15GP0874	Négatif	Missing
874	Kalembe Lembe	8	Kinshasa	Missing	RDC	38.5	Yes	Non	Non	Pas indiqué	Pas indiqué	Missing	2015-04-28	Adéquat	2015-04-22	2015-04-27	Oui	Oui	Non	Non	Oui	Oui	Oui	Non	Non	Non	Non	Infection Respiratoire Aiguë et Sévère	No	No	15GP0875	Négatif	Missing
875	Kalembe Lembe	19	Kinshasa	Femme	RDC	39.5	Yes	Non	Non	Pas indiqué	Pas indiqué	Missing	2015-04-28	Adéquat	2015-04-21	2015-02-27	Oui	Oui	Non	Non	Oui	Oui	Oui	Non	Non	Non	Non	Infection Respiratoire Aiguë et Sévère	No	No	15GP0876	Négatif	Missing
876	Kalembe Lembe	9	Kinshasa	Homme	RDC	39.6	Yes	Non	Non	Pas indiqué	Pas indiqué	Missing	2015-04-28	Adéquat	2015-04-22	2015-04-27	Oui	Oui	Non	Non	Oui	Oui	Oui	Non	Non	Non	Non	Infection Respiratoire Aiguë et Sévère	No	No	15GP0877	Type A	A (H1N1) Pandémique
877	Kalembe Lembe	9	Kinshasa	Homme	RDC	38.5	Yes	Non	Non	Pas indiqué	Pas indiqué	Missing	2015-04-28	Adéquat	2015-04-24	2015-04-27	Oui	Oui	Non	Non	Oui	Oui	Oui	Non	Non	Non	Non	Infection Respiratoire Aiguë et Sévère	No	No	15GP0878	Négatif	Missing
878	Kalembe Lembe	18	Kinshasa	Homme	RDC	38.5	No	Non	Non	Pas indiqué	Pas indiqué	Missing	2015-04-28	Adéquat	2015-04-25	2015-04-27	Oui	Oui	Non	Non	Oui	Oui	Oui	Non	Non	Non	Non	Infection Respiratoire Aiguë et Sévère	No	No	15GP0879	Négatif	Missing
879	Kalembe Lembe	1	Kinshasa	Femme	RDC	38.5	Yes	Non	Non	Pas indiqué	Pas indiqué	Missing	2015-04-28	Adéquat	2015-04-25	2015-04-27	Oui	Oui	Non	Non	Oui	Oui	Oui	Non	Non	Non	Non	Infection Respiratoire Aiguë et Sévère	No	No	15GP0880	Négatif	Missing
880	RVA	1	Kinshasa	Homme	RDC	37.8	No	Missing	Missing	Missing	Missing	Missing	2015-04-29	Adéquat	2015-04-26	2015-04-27	Oui	Non	Non	Non	Non	Oui	Oui	Non	Non	Non	Non	Infection Semblable à la Grippe	No	No	15GP0881	Négatif	Missing
881	RVA	6	Kinshasa	Homme	RDC	38	No	Missing	Missing	Missing	Missing	Missing	2015-04-29	Adéquat	2015-04-24	2015-04-27	Oui	Non	Non	Non	Non	Oui	Oui	Non	Non	Non	Non	Infection Semblable à la Grippe	No	No	15GP0882	Type B	Missing
882	RVA	1	Kinshasa	Femme	RDC	37.8	No	Missing	Missing	Missing	Missing	Missing	2015-04-29	Adéquat	2015-04-26	2015-04-27	Oui	Non	Non	Non	Non	Oui	Oui	Non	Non	Non	Non	Infection Semblable à la Grippe	No	No	15GP0883	Négatif	Missing
883	RVA	10	Kinshasa	Homme	RDC	38	No	Missing	Missing	Missing	Missing	Missing	2015-04-29	Adéquat	2015-04-26	2015-04-27	Oui	Non	Non	Non	Non	Oui	Oui	Non	Non	Non	Non	Infection Semblable à la Grippe	No	No	15GP0884	Négatif	Missing
884	RVA	8	Kinshasa	Femme	RDC	38.3	No	Non	Non	Non	Non	Missing	2015-04-29	Adéquat	2015-04-26	2015-04-29	Oui	Non	Non	Non	Non	Oui	Oui	Non	Non	Non	Non	Infection Semblable à la Grippe	No	No	15GP0885	Négatif	Missing
885	RVA	6	Kinshasa	Femme	RDC	38	No	Non	Non	Non	Non	Missing	2015-04-29	Adéquat	2015-04-27	2015-04-29	Oui	Non	Non	Non	Non	Oui	Oui	Non	Non	Non	Non	Infection Semblable à la Grippe	No	No	15GP0886	Négatif	Missing
886	RVA	2	Kinshasa	Femme	RDC	37.8	No	Non	Non	Non	Non	Missing	2015-04-29	Adéquat	2015-04-27	2015-04-29	Oui	Non	Non	Non	Non	Oui	Oui	Non	Non	Non	Non	Infection Semblable à la Grippe	No	No	15GP0887	Négatif	Missing
887	RVA	4	Kinshasa	Femme	RDC	37.8	No	Non	Non	Non	Non	Missing	2015-04-29	Adéquat	2015-04-27	2015-04-29	Oui	Non	Non	Non	Non	Oui	Oui	Non	Non	Non	Non	Infection Semblable à la Grippe	No	No	15GP0888	Négatif	Missing
888	Boyambi	40	Kinshasa	Femme	RDC	38.4	No	Missing	Missing	Missing	Missing	Missing	2015-04-30	Adéquat	2015-04-26	2015-04-30	Oui	Pas indiqué	Pas indiqué	Oui	Pas indiqué	Oui	Oui	Pas indiqué	Pas indiqué	Oui	Pas indiqué	Infection Semblable à la Grippe	No	No	15GP0889	Type B	Missing
889	Boyambi	55	Kinshasa	Femme	RDC	38.4	No	Missing	Missing	Missing	Missing	Missing	2015-04-30	Adéquat	2015-04-27	2015-04-29	Oui	Pas indiqué	Pas indiqué	Pas indiqué	Oui	Oui	Oui	Pas indiqué	Pas indiqué	Oui	Pas indiqué	Infection Semblable à la Grippe	No	No	15GP0890	Négatif	Missing
890	Boyambi	38	Kinshasa	Femme	RDC	39	No	Missing	Missing	Missing	Missing	Missing	2015-04-30	Adéquat	2015-04-28	2015-04-29	Oui	Pas indiqué	Pas indiqué	Oui	Pas indiqué	Oui	Oui	Pas indiqué	Oui	Oui	Pas indiqué	Infection Semblable à la Grippe	No	No	15GP0891	Négatif	Missing
891	Boyambi	50	Kinshasa	Femme	RDC	38.6	No	Missing	Missing	Missing	Missing	Missing	2015-04-30	Adéquat	2015-04-25	2015-04-29	Oui	Pas indiqué	Pas indiqué	Oui	Oui	Pas indiqué	Oui	Pas indiqué	Pas indiqué	Oui	Pas indiqué	Infection Semblable à la Grippe	No	No	15GP0892	Négatif	Missing
892	Boyambi	48	Kinshasa	Femme	RDC	38.6	No	Missing	Missing	Missing	Missing	Missing	2015-04-30	Adéquat	2015-04-27	2015-04-29	Oui	Pas indiqué	Pas indiqué	Oui	Oui	Oui	Oui	Pas indiqué	Pas indiqué	Oui	Pas indiqué	Infection Semblable à la Grippe	No	No	15GP0893	Type B	Missing
893	Boyambi	39	Kinshasa	Homme	RDC	38.2	No	Missing	Missing	Missing	Missing	Missing	2015-04-30	Adéquat	2015-04-26	2015-04-29	Oui	Pas indiqué	Pas indiqué	Oui	Pas indiqué	Oui	Pas indiqué	Pas indiqué	Pas indiqué	Pas indiqué	Oui	Infection Semblable à la Grippe	No	No	15GP0894	Type B	Missing
894	Boyambi	34	Kinshasa	Homme	RDC	38.2	No	Missing	Missing	Missing	Missing	Missing	2015-04-30	Adéquat	2015-04-28	2015-04-30	Oui	Pas indiqué	Pas indiqué	Oui	Oui	Oui	Oui	Pas indiqué	Pas indiqué	Pas indiqué	Pas indiqué	Infection Semblable à la Grippe	No	No	15GP0895	Négatif	Missing
895	Boyambi	22	Kinshasa	Homme	RDC	38.7	No	Missing	Missing	Missing	Missing	Missing	2015-04-30	Adéquat	2015-04-28	2015-04-30	Oui	Pas indiqué	Pas indiqué	Oui	Oui	Oui	Oui	Pas indiqué	Pas indiqué	Pas indiqué	Pas indiqué	Infection Semblable à la Grippe	No	No	15GP0896	Négatif	Missing
896	Boyambi	47	Kinshasa	Homme	RDC	38.6	No	Missing	Missing	Missing	Missing	Missing	2015-04-30	Adéquat	2015-04-26	2015-04-30	Oui	Pas indiqué	Pas indiqué	Pas indiqué	Pas indiqué	Pas indiqué	Pas indiqué	Pas indiqué	Pas indiqué	Pas indiqué	Pas indiqué	Infection Semblable à la Grippe	No	No	15GP0897	Négatif	Missing
897	Boyambi	43	Kinshasa	Femme	RDC	39	No	Missing	Missing	Missing	Missing	Missing	2015-04-30	Adéquat	2015-04-28	2015-04-30	Pas indiqué	Pas indiqué	Pas indiqué	Pas indiqué	Pas indiqué	Pas indiqué	Pas indiqué	Pas indiqué	Pas indiqué	Pas indiqué	Pas indiqué	Infection Semblable à la Grippe	No	No	15GP0898	Négatif	Missing
898	Kalembe Lembe	6	Kinshasa	Homme	RDC	40.6	Yes	Non	Non	Pas indiqué	Pas indiqué	Missing	2015-04-30	Adéquat	2015-04-24	2015-04-30	Oui	Oui	Non	Non	Oui	Oui	Oui	Non	Non	Non	Non	Infection Respiratoire Aiguë et Sévère	No	No	15GP0899	Négatif	Missing
899	Kalembe Lembe	5	Kinshasa	Femme	RDC	40	Yes	Non	Non	Pas indiqué	Pas indiqué	Missing	2015-04-30	Adéquat	2015-04-28	2015-04-30	Oui	Oui	Non	Non	Oui	Oui	Oui	Non	Non	Non	Non	Infection Respiratoire Aiguë et Sévère	No	No	15GP0900	Négatif	Missing
900	Kalembe Lembe	3	Kinshasa	Femme	RDC	39	Yes	Non	Non	Pas indiqué	Pas indiqué	Missing	2015-04-30	Adéquat	2015-04-26	2015-04-30	Oui	Oui	Non	Non	Oui	Oui	Oui	Non	Non	Non	Non	Infection Respiratoire Aiguë et Sévère	No	No	15GP0901	Type A	A (H1N1) Pandémique
901	Kalembe Lembe	5	Kinshasa	Homme	RDC	38.5	No	Non	Non	Non	Non	Missing	2015-04-30	Adéquat	2015-04-25	2015-04-30	Oui	Oui	Non	Non	Oui	Oui	Oui	Non	Non	Non	Non	Infection Semblable à la Grippe	No	No	15GP0902	Type A	A (H1N1) Pandémique
902	Kalembe Lembe	4	Kinshasa	Homme	RDC	39	No	Non	Non	Non	Non	Missing	2015-04-30	Adéquat	2015-04-27	2015-04-30	Oui	Oui	Non	Non	Oui	Oui	Oui	Non	Non	Non	Non	Infection Semblable à la Grippe	No	No	15GP0903	Négatif	Missing
903	Kingasani	10	Kinshasa	Homme	RDC	38	Yes	Non	Non	Non	Non	Missing	2015-04-30	Adéquat	2015-04-24	2015-04-28	Oui	Non	Non	Non	Non	Oui	Oui	Non	Non	Non	Non	Infection Respiratoire Aiguë et Sévère	No	No	15GP0904	Négatif	Missing
904	Kingasani	17	Kinshasa	Homme	RDC	39	No	Non	Non	Non	Non	Missing	2015-04-30	Adéquat	2015-04-27	2015-04-28	Oui	Non	Non	Non	Non	Oui	Oui	Non	Non	Non	Non	Infection Semblable à la Grippe	No	No	15GP0905	Négatif	Missing
905	Kingasani	14	Kinshasa	Homme	RDC	38	Yes	Non	Non	Non	Non	Missing	2015-04-30	Adéquat	2015-04-24	2015-04-28	Oui	Non	Non	Non	Non	Oui	Oui	Non	Non	Non	Non	Infection Respiratoire Aiguë et Sévère	No	No	15GP0906	Négatif	Missing
906	Kingasani	20	Kinshasa	Homme	RDC	38	No	Non	Non	Non	Non	Missing	2015-04-30	Adéquat	2015-04-27	2015-04-29	Oui	Non	Non	Non	Non	Oui	Oui	Non	Non	Non	Non	Infection Semblable à la Grippe	No	No	15GP0907	Négatif	Missing
907	HGK	33	Kinshasa	Homme	RDC	40	Yes	Non	Oui	Non	Non	Missing	2015-04-30	Adéquat	2015-04-26	2015-04-29	Oui	Oui	Non	Non	Oui	Oui	Oui	Oui	Non	Oui	Oui	Infection Respiratoire Aiguë et Sévère	No	No	15GP0908	Négatif	Missing
908	HGK	38	Kinshasa	Homme	RDC	38	No	Missing	Missing	Missing	Missing	Missing	2015-04-30	Adéquat	2015-04-27	2015-04-29	Oui	Non	Non	Non	Oui	Oui	Oui	Non	Non	Non	Oui	Infection Semblable à la Grippe	No	No	15GP0909	Négatif	Missing
909	HGK	68	Kinshasa	Femme	RDC	39	Yes	Non	Non	Non	Non	Missing	2015-04-30	Adéquat	2015-04-25	2015-04-29	Oui	Oui	Non	Oui	Oui	Oui	Non	Oui	Non	Non	Oui	Infection Respiratoire Aiguë et Sévère	No	No	15GP0910	Négatif	Missing
910	HGK	60	Kinshasa	Homme	RDC	39	Yes	Non	Non	Non	Non	Missing	2015-04-30	Adéquat	2015-04-25	2015-04-30	Oui	Oui	Non	Non	Oui	Oui	Non	Oui	Non	Oui	Oui	Infection Respiratoire Aiguë et Sévère	No	No	15GP0911	Négatif	Missing
911	HGK	73	Kinshasa	Homme	RDC	38	No	Missing	Missing	Missing	Missing	Missing	2015-04-30	Adéquat	2015-04-27	2015-04-30	Oui	Non	Non	Non	Oui	Oui	Oui	Non	Non	Oui	Non	Infection Semblable à la Grippe	No	No	15GP0912	Négatif	Missing
912	Kalembe Lembe	2	Kinshasa	Homme	RDC	39.6	Yes	Non	Non	Pas indiqué	Pas indiqué	Missing	2015-05-04	Adéquat	2015-05-01	2015-05-04	Oui	Oui	Non	Non	Oui	Oui	Oui	Non	Non	Non	Non	Infection Respiratoire Aiguë et Sévère	No	No	15GP0913	Négatif	Missing
913	Kalembe Lembe	3	Kinshasa	Homme	RDC	39.5	Yes	Non	Non	Pas indiqué	Pas indiqué	Missing	2015-05-04	Adéquat	2015-05-01	2015-05-04	Oui	Oui	Non	Non	Oui	Oui	Oui	Non	Non	Non	Non	Infection Respiratoire Aiguë et Sévère	No	No	15GP0914	Négatif	Missing
914	Kalembe Lembe	6	Kinshasa	Homme	RDC	40	Yes	Non	Non	Pas indiqué	Pas indiqué	Missing	2015-05-04	Adéquat	2015-04-29	2015-05-04	Oui	Oui	Non	Non	Oui	Oui	Oui	Non	Non	Non	Non	Infection Respiratoire Aiguë et Sévère	No	No	15GP0915	Négatif	Missing
915	Kalembe Lembe	6	Kinshasa	Homme	RDC	39	Yes	Non	Non	Pas indiqué	Pas indiqué	Missing	2015-05-04	Adéquat	2015-05-03	2015-05-04	Oui	Oui	Non	Non	Oui	Oui	Oui	Non	Non	Non	Non	Infection Respiratoire Aiguë et Sévère	No	No	15GP0916	Négatif	Missing
916	Kalembe Lembe	8	Kinshasa	Femme	RDC	40	Yes	Non	Non	Non	Non	Missing	2015-05-04	Adéquat	2015-04-30	2015-05-04	Oui	Oui	Non	Non	Oui	Oui	Oui	Non	Non	Non	Non	Infection Respiratoire Aiguë et Sévère	No	No	15GP0917	Négatif	Missing
917	Kalembe Lembe	10	Kinshasa	Femme	RDC	39	Yes	Non	Non	Pas indiqué	Pas indiqué	Missing	2015-05-04	Adéquat	Missing	2015-05-04	Oui	Oui	Non	Non	Oui	Oui	Oui	Non	Non	Non	Non	Infection Respiratoire Aiguë et Sévère	No	No	15GP0918	Négatif	Missing
918	Kalembe Lembe	5	Kinshasa	Femme	RDC	39	No	Non	Non	Pas indiqué	Pas indiqué	Missing	2015-05-04	Adéquat	2015-04-29	2015-05-04	Oui	Oui	Non	Non	Oui	Oui	Oui	Non	Non	Non	Non	Infection Semblable à la Grippe	No	No	15GP0919	Négatif	Missing
919	Kisanga	7	Katanga	Femme	RDC	38	No	Pas indiqué	Pas indiqué	Pas indiqué	Pas indiqué	Missing	2015-04-05	Adéquat	2015-04-24	2015-04-30	Oui	Pas indiqué	Pas indiqué	Pas indiqué	Pas indiqué	Oui	Oui	Pas indiqué	Pas indiqué	Pas indiqué	Oui	Infection Respiratoire Aiguë et Sévère	No	No	15GP0920	Négatif	Missing
920	Kisanga	18	Katanga	Femme	RDC	38.6	Yes	Pas indiqué	Pas indiqué	Pas indiqué	Pas indiqué	Missing	2015-05-05	Adéquat	2015-04-26	2015-05-01	Oui	Pas indiqué	Pas indiqué	Pas indiqué	Pas indiqué	Oui	Oui	Pas indiqué	Pas indiqué	Pas indiqué	Oui	Infection Respiratoire Aiguë et Sévère	No	No	15GP0921	Négatif	Missing
921	Kisanga	3	Katanga	Homme	RDC	39	Yes	Pas indiqué	Pas indiqué	Pas indiqué	Pas indiqué	Missing	2015-05-05	Adéquat	2015-04-30	2015-05-02	Oui	Pas indiqué	Oui	Pas indiqué	Pas indiqué	Oui	Oui	Pas indiqué	Pas indiqué	Pas indiqué	Oui	Infection Respiratoire Aiguë et Sévère	No	No	15GP0922	Négatif	Missing
922	Kisanga	10	Katanga	Homme	RDC	38	Yes	Pas indiqué	Pas indiqué	Pas indiqué	Pas indiqué	Missing	2015-05-05	Adéquat	2015-04-30	2015-05-02	Oui	Pas indiqué	Pas indiqué	Pas indiqué	Oui	Oui	Oui	Pas indiqué	Pas indiqué	Pas indiqué	Pas indiqué	Infection Respiratoire Aiguë et Sévère	No	No	15GP0923	Négatif	Missing
923	Kingasani	12	Kinshasa	Femme	RDC	38	No	Non	Non	Pas indiqué	Pas indiqué	Missing	2015-05-05	Adéquat	2015-04-30	2015-05-04	Oui	Non	Non	Non	Non	Oui	Oui	Non	Non	Non	Non	Infection Semblable à la Grippe	No	No	15GP0924	Type B	Missing
924	Kingasani	27	Kinshasa	Femme	RDC	39	Yes	Non	Non	Non	Non	Missing	2015-05-05	Adéquat	2015-05-02	2015-05-04	Oui	Non	Non	Non	Non	Oui	Oui	Non	Non	Non	Non	Infection Respiratoire Aiguë et Sévère	No	No	15GP0925	Négatif	Missing
925	Kingasani	9	Kinshasa	Femme	RDC	38	Yes	Non	Non	Non	Non	Missing	2015-05-05	Adéquat	Missing	2015-05-05	Oui	Non	Non	Non	Non	Oui	Oui	Non	Non	Non	Non	Infection Respiratoire Aiguë et Sévère	No	No	15GP0926	Négatif	Missing
926	Goma	7	Nord6Kivu	Homme	RDC	37	No	Pas indiqué	Pas indiqué	Pas indiqué	Pas indiqué	Missing	2015-05-06	Adéquat	2015-05-02	2015-05-04	Oui	Pas indiqué	Pas indiqué	Oui	Pas indiqué	Oui	Oui	Pas indiqué	Pas indiqué	Pas indiqué	Pas indiqué	Infection Semblable à la Grippe	No	No	15GP0927	Type A	H3N2
927	Boyambi	56	Kinshasa	Homme	RDC	39	No	Missing	Missing	Missing	Missing	Missing	2015-05-08	Adéquat	2015-05-01	2015-05-04	Oui	Non	Non	Oui	Oui	Oui	Oui	Non	Non	Non	Non	Infection Semblable à la Grippe	No	No	15GP0928	Type B	Missing
928	Boyambi	53	Kinshasa	Homme	RDC	39	No	Missing	Missing	Missing	Missing	Missing	2015-05-08	Adéquat	2015-05-02	2015-05-04	Oui	Oui	Non	Oui	Oui	Oui	Oui	Non	Non	Non	Oui	Infection Semblable à la Grippe	No	No	15GP0929	Négatif	Missing
929	Boyambi	66	Kinshasa	Homme	RDC	38.4	No	Missing	Missing	Missing	Missing	Missing	2015-05-08	Adéquat	2015-05-02	2015-05-04	Oui	Oui	Non	Non	Oui	Oui	Oui	Non	Oui	Non	Non	Infection Semblable à la Grippe	No	No	15GP0930	Négatif	Missing
930	Boyambi	62	Kinshasa	Femme	RDC	38.5	No	Missing	Missing	Missing	Missing	Missing	2015-05-08	Adéquat	2015-05-01	2015-05-04	Oui	Pas indiqué	Pas indiqué	Oui	Oui	Oui	Oui	Pas indiqué	Pas indiqué	Pas indiqué	Pas indiqué	Infection Semblable à la Grippe	No	No	15GP0931	Négatif	Missing
931	Boyambi	37	Kinshasa	Homme	RDC	38.5	No	Missing	Missing	Missing	Missing	Missing	2015-05-08	Adéquat	2015-05-02	2015-05-04	Oui	Pas indiqué	Pas indiqué	Oui	Oui	Oui	Oui	Pas indiqué	Pas indiqué	Oui	Pas indiqué	Infection Semblable à la Grippe	No	No	15GP0932	Négatif	Missing
932	Boyambi	35	Kinshasa	Homme	RDC	38.1	No	Missing	Missing	Missing	Missing	Missing	2015-05-08	Adéquat	2015-05-02	2015-05-04	Oui	Pas indiqué	Pas indiqué	Oui	Pas indiqué	Oui	Oui	Pas indiqué	Pas indiqué	Oui	Pas indiqué	Infection Semblable à la Grippe	No	No	15GP0933	Négatif	Missing
933	Boyambi	40	Kinshasa	Homme	RDC	39	No	Missing	Missing	Missing	Missing	Missing	2015-05-08	Adéquat	2015-05-05	2015-05-07	Oui	Pas indiqué	Pas indiqué	Oui	Oui	Oui	Oui	Pas indiqué	Pas indiqué	Pas indiqué	Pas indiqué	Infection Semblable à la Grippe	No	No	15GP0934	Négatif	Missing
934	Boyambi	45	Kinshasa	Homme	RDC	38.5	No	Missing	Missing	Missing	Missing	Missing	2015-05-08	Adéquat	2015-05-04	2015-05-07	Oui	Pas indiqué	Pas indiqué	Oui	Oui	Pas indiqué	Oui	Pas indiqué	Pas indiqué	Oui	Pas indiqué	Infection Semblable à la Grippe	No	No	15GP0935	Type B	Missing
935	Boyambi	42	Kinshasa	Femme	RDC	38.7	No	Missing	Missing	Missing	Missing	Missing	2015-05-08	Adéquat	2015-05-05	2015-05-07	Oui	Pas indiqué	Pas indiqué	Oui	Oui	Oui	Oui	Pas indiqué	Pas indiqué	Pas indiqué	Pas indiqué	Infection Semblable à la Grippe	No	No	15GP0936	Négatif	Missing
936	Boyambi	50	Kinshasa	Femme	RDC	Missing	No	Missing	Missing	Missing	Missing	Missing	2015-05-08	Adéquat	2015-05-04	2015-05-07	Oui	Pas indiqué	Pas indiqué	Oui	Oui	Oui	Oui	Pas indiqué	Pas indiqué	Oui	Pas indiqué	Infection Semblable à la Grippe	No	No	15GP0937	Négatif	Missing
937	Boyambi	38	Kinshasa	Femme	RDC	39	No	Missing	Missing	Missing	Missing	Missing	2015-05-08	Adéquat	2015-05-05	2015-05-07	Oui	Pas indiqué	Pas indiqué	Oui	Pas indiqué	Oui	Oui	Pas indiqué	Oui	Oui	Pas indiqué	Infection Semblable à la Grippe	No	No	15GP0938	Type A	A (H1N1) Pandémique
938	Kingasani	5	Kinshasa	Homme	RDC	38	No	Non	Non	Non	Non	Missing	2015-05-08	Adéquat	Missing	2015-05-08	Oui	Non	Non	Non	Non	Oui	Oui	Non	Non	Non	Non	Infection Semblable à la Grippe	No	No	15GP0939	Négatif	Missing
939	HGK	28	Kinshasa	Homme	RDC	40	Yes	Non	Non	Non	Non	Missing	2015-05-08	Adéquat	2015-05-01	2015-05-06	Oui	Oui	Pas indiqué	Pas indiqué	Oui	Oui	Pas indiqué	Oui	Pas indiqué	Pas indiqué	Oui	Infection Respiratoire Aiguë et Sévère	No	No	15GP0940	Négatif	Missing
940	HGK	35	Kinshasa	Homme	RDC	38	No	Missing	Missing	Missing	Missing	Missing	2015-05-08	Adéquat	2015-05-04	2015-05-06	Oui	Non	Non	Non	Oui	Oui	Oui	Oui	Non	Non	Non	Infection Semblable à la Grippe	No	No	15GP0941	Négatif	Missing
941	HGK	19	Kinshasa	Femme	RDC	39	Yes	Non	Oui	Non	Non	Missing	2015-05-08	Adéquat	2015-05-01	2015-05-06	Oui	Oui	Non	Non	Oui	Oui	Oui	Oui	Non	Non	Oui	Infection Respiratoire Aiguë et Sévère	No	No	15GP0942	Négatif	Missing
942	HGK	40	Kinshasa	Homme	RDC	38	No	Missing	Missing	Missing	Missing	Missing	2015-05-08	Adéquat	2015-05-05	2015-05-07	Oui	Non	Non	Non	Oui	Oui	Oui	Non	Non	Oui	Oui	Infection Semblable à la Grippe	No	No	15GP0943	Négatif	Missing
943	HGK	40	Kinshasa	Homme	RDC	40	Yes	Non	Non	Non	Non	Missing	2015-05-08	Adéquat	2015-05-04	2015-05-07	Oui	Oui	Non	Non	Oui	Oui	Non	Oui	Non	Oui	Oui	Infection Respiratoire Aiguë et Sévère	No	No	15GP0944	Négatif	Missing
944	Matadi	19	Bas-Congo	Homme	RDC	39.6	Yes	Missing	Missing	Missing	Missing	Missing	2015-05-09	Adéquat	2015-05-02	2015-05-05	Oui	Oui	Non	Inconnu	Inconnu	Oui	Non	Non	Non	Inconnu	Oui	Infection Respiratoire Aiguë et Sévère	No	No	15GP0945	Négatif	Missing
945	Matadi	8	Bas-Congo	Homme	RDC	39	Yes	Missing	Missing	Missing	Missing	Missing	2015-05-09	Adéquat	2015-05-02	2015-05-05	Oui	Oui	Non	Inconnu	Inconnu	Oui	Oui	Inconnu	Non	Oui	Oui	Infection Respiratoire Aiguë et Sévère	No	No	15GP0946	Négatif	Missing
946	Matadi	2	Bas-Congo	Femme	RDC	38.6	Yes	Missing	Missing	Missing	Missing	Missing	2015-05-09	Adéquat	2015-05-03	2015-05-05	Oui	Oui	Non	Inconnu	Inconnu	Oui	Oui	Oui	Oui	Inconnu	Oui	Infection Respiratoire Aiguë et Sévère	No	No	15GP0947	Négatif	Missing
947	Matadi	16	Bas-Congo	Homme	RDC	38.9	No	Missing	Missing	Missing	Missing	Missing	2015-05-09	Adéquat	2015-05-03	2015-05-06	Oui	Non	Non	Inconnu	Inconnu	Oui	Oui	Non	Non	Inconnu	Oui	Infection Semblable à la Grippe	No	No	15GP0948	Négatif	Missing
948	Matadi	24	Bas-Congo	Femme	RDC	39	Yes	Missing	Missing	Missing	Missing	Missing	2015-05-09	Adéquat	2015-05-03	2015-05-06	Oui	Oui	Non	Inconnu	Inconnu	Oui	Oui	Non	Non	Inconnu	Oui	Infection Respiratoire Aiguë et Sévère	No	No	15GP0949	Type B	Missing
949	Matadi	3	Bas-Congo	Homme	RDC	39	Yes	Missing	Missing	Missing	Missing	Missing	2015-05-09	Adéquat	2015-05-03	2015-05-06	Oui	Oui	Non	Inconnu	Inconnu	Oui	Oui	Non	Non	Inconnu	Oui	Infection Respiratoire Aiguë et Sévère	No	No	15GP0950	Négatif	Missing
950	Matadi	5	Bas-Congo	Homme	RDC	39	Yes	Missing	Missing	Missing	Missing	Missing	2015-05-09	Adéquat	2015-05-05	2015-05-07	Oui	Oui	Non	Inconnu	Inconnu	Oui	Oui	Non	Non	Oui	Non	Infection Respiratoire Aiguë et Sévère	No	No	15GP0951	Négatif	Missing
951	Matadi	19	Bas-Congo	Homme	RDC	40	No	Missing	Missing	Missing	Missing	Missing	2015-05-09	Adéquat	2015-05-06	2015-05-07	Oui	Oui	Non	Inconnu	Inconnu	Oui	Oui	Pas indiqué	Pas indiqué	Inconnu	Oui	Infection Respiratoire Aiguë et Sévère	No	No	15GP0952	Négatif	Missing
952	Boyambi	33	Kinshasa	Homme	RDC	39	No	Missing	Missing	Missing	Missing	Missing	2015-05-11	Adéquat	2015-05-05	2015-05-08	Oui	Oui	Non	Oui	Oui	Oui	Oui	Non	Non	Non	Non	Infection Semblable à la Grippe	No	No	15GP0953	Négatif	Missing
953	Boyambi	35	Kinshasa	Homme	RDC	38.4	No	Missing	Missing	Missing	Missing	Missing	2015-05-11	Adéquat	2015-05-03	2015-05-08	Oui	Oui	Non	Oui	Oui	Oui	Oui	Oui	Oui	Non	Oui	Infection Semblable à la Grippe	No	No	15GP0954	Négatif	Missing
954	Boyambi	37	Kinshasa	Homme	RDC	39.4	No	Missing	Missing	Missing	Missing	Missing	2015-05-11	Adéquat	2015-05-04	2015-05-08	Oui	Non	Non	Non	Oui	Oui	Oui	Non	Non	Non	Non	Infection Semblable à la Grippe	No	No	15GP0955	Négatif	Missing
955	Boyambi	33	Kinshasa	Homme	RDC	38.6	No	Missing	Missing	Missing	Missing	Missing	2015-05-11	Adéquat	2015-05-06	2015-05-08	Oui	Non	Non	Non	Oui	Oui	Oui	Oui	Oui	Non	Non	Infection Semblable à la Grippe	No	No	15GP0956	Négatif	Missing
956	Boyambi	25	Kinshasa	Homme	RDC	39	Yes	Missing	Missing	Missing	Missing	Missing	2015-05-11	Adéquat	Missing	2015-05-08	Pas indiqué	Pas indiqué	Pas indiqué	Pas indiqué	Pas indiqué	Pas indiqué	Pas indiqué	Pas indiqué	Pas indiqué	Pas indiqué	Pas indiqué	Infection Semblable à la Grippe	No	No	15GP0957	Négatif	Missing
957	Boyambi	54	Kinshasa	Homme	RDC	38.2	No	Missing	Missing	Missing	Missing	Missing	2015-05-11	Adéquat	2015-05-07	2015-05-11	Oui	Pas indiqué	Pas indiqué	Oui	Oui	Oui	Oui	Pas indiqué	Pas indiqué	Oui	Pas indiqué	Infection Semblable à la Grippe	No	No	15GP0958	Négatif	Missing
958	Boyambi	36	Kinshasa	Femme	RDC	39	Yes	Missing	Missing	Missing	Missing	Missing	2015-05-11	Adéquat	Missing	2015-05-11	Oui	Pas indiqué	Pas indiqué	Oui	Oui	Oui	Oui	Pas indiqué	Pas indiqué	Pas indiqué	Pas indiqué	Infection Semblable à la Grippe	No	No	15GP0959	Négatif	Missing
959	Kingasani	2	Kinshasa	Femme	RDC	38	Yes	Non	Non	Non	Non	Missing	2015-05-12	Adéquat	2015-05-08	2015-05-12	Oui	Non	Non	Non	Non	Oui	Oui	Non	Non	Non	Non	Infection Respiratoire Aiguë et Sévère	No	No	15GP0960	Négatif	Missing
960	RVA	3	Kinshasa	Homme	RDC	38.4	No	Non	Non	Non	Non	Missing	2015-05-13	Adéquat	2015-05-05	2015-05-09	Oui	Non	Non	Non	Non	Oui	Oui	Non	Non	Non	Non	Infection Semblable à la Grippe	No	No	15GP0961	Négatif	Missing
961	RVA	4	Kinshasa	Homme	RDC	38.4	No	Non	Non	Non	Non	Missing	2015-05-13	Adéquat	2015-05-07	2015-05-11	Oui	Non	Non	Non	Non	Oui	Oui	Non	Non	Non	Non	Infection Semblable à la Grippe	No	No	15GP0962	Négatif	Missing
962	RVA	6	Kinshasa	Homme	RDC	37	No	Non	Non	Non	Non	Missing	2015-05-13	Adéquat	2015-05-08	2015-05-11	Non	Non	Non	Non	Non	Oui	Oui	Non	Non	Non	Non	Infection Semblable à la Grippe	No	No	15GP0963	Négatif	Missing
963	RVA	5	Kinshasa	Homme	RDC	37.8	No	Non	Non	Non	Non	Missing	2015-05-13	Adéquat	2015-05-09	2015-05-11	Oui	Non	Non	Non	Non	Oui	Oui	Non	Non	Non	Non	Infection Semblable à la Grippe	No	No	15GP0964	Type A	A (H1N1) Pandémique
964	Muanda	5	Bas-Congo	Femme	RDC	38.9	Yes	Non	Non	Non	Non	Missing	2015-05-15	Adéquat	2015-05-09	2015-05-12	Oui	Oui	Non	Oui	Oui	Oui	Oui	Non	Oui	Non	Oui	Infection Respiratoire Aiguë et Sévère	No	No	15GP0966	Négatif	Missing
965	Muanda	36	Bas-Congo	Homme	RDC	38.4	No	Non	Non	Non	Non	Missing	2015-05-15	Adéquat	2015-05-10	2015-05-13	Oui	Non	Non	Oui	Oui	Oui	Oui	Oui	Non	Oui	Oui	Infection Semblable à la Grippe	No	No	15GP0967	Négatif	Missing
966	Muanda	30	Bas-Congo	Femme	RDC	38.7	Yes	Non	Non	Non	Non	Missing	2015-05-15	Adéquat	2015-05-09	2015-05-13	Oui	Oui	Non	Oui	Oui	Oui	Oui	Oui	Oui	Oui	Oui	Infection Respiratoire Aiguë et Sévère	No	No	15GP0968	Négatif	Missing
967	Muanda	40	Bas-Congo	Femme	RDC	38.5	No	Non	Non	Pas indiqué	Pas indiqué	Missing	2015-05-15	Adéquat	2015-05-10	2015-05-13	Oui	Non	Non	Oui	Oui	Oui	Oui	Oui	Non	Oui	Non	Infection Semblable à la Grippe	No	No	15GP0971	Négatif	Missing
968	Muanda	14	Bas-Congo	Homme	RDC	38.7	No	Non	Non	Non	Non	Missing	2015-05-15	Adéquat	2015-05-10	2015-05-13	Oui	Non	Non	Oui	Oui	Oui	Oui	Oui	Non	Oui	Non	Infection Semblable à la Grippe	No	No	15GP0972	Négatif	Missing
969	Muanda	7	Bas-Congo	Homme	RDC	38.5	No	Non	Non	Non	Non	Missing	2015-05-15	Adéquat	2015-05-11	2015-05-13	Oui	Non	Non	Non	Non	Oui	Oui	Non	Oui	Non	Non	Infection Semblable à la Grippe	No	No	15GP0973	Négatif	Missing
970	HGK	61	Kinshasa	Homme	RDC	38	No	Missing	Missing	Missing	Missing	Missing	2015-05-15	Adéquat	2015-05-12	2015-05-14	Oui	Non	Non	Oui	Oui	Oui	Oui	Non	Non	Oui	Oui	Infection Semblable à la Grippe	No	No	15GP0974	Négatif	Missing
971	HGK	26	Kinshasa	Homme	RDC	39	Yes	Non	Non	Non	Non	Missing	2015-05-15	Adéquat	2015-05-09	2015-05-14	Oui	Oui	Non	Oui	Oui	Oui	Non	Non	Non	Non	Oui	Infection Respiratoire Aiguë et Sévère	No	No	15GP0975	Négatif	Missing
972	HGK	40	Kinshasa	Homme	RDC	38	No	Missing	Missing	Missing	Missing	Missing	2015-05-15	Adéquat	2015-05-10	2015-05-14	Oui	Non	Non	Non	Oui	Oui	Oui	Oui	Non	Non	Oui	Infection Semblable à la Grippe	No	No	15GP0976	Négatif	Missing
973	HGK	59	Kinshasa	Femme	RDC	40	No	Non	Non	Non	Non	Missing	2015-05-15	Adéquat	2015-05-09	2015-05-14	Oui	Oui	Non	Oui	Oui	Oui	Non	Oui	Non	Non	Oui	Infection Respiratoire Aiguë et Sévère	No	No	15GP0977	Négatif	Missing
974	HGK	48	Kinshasa	Femme	RDC	39	No	Oui	Non	Non	Non	Missing	2015-05-15	Adéquat	2015-05-12	2015-05-15	Oui	Oui	Non	Non	Oui	Oui	Oui	Oui	Non	Oui	Oui	Infection Respiratoire Aiguë et Sévère	No	No	15GP0978	Négatif	Missing
975	HGK	58	Kinshasa	Homme	RDC	38.5	No	Missing	Missing	Missing	Missing	Missing	2015-05-15	Adéquat	2015-05-12	2015-05-15	Oui	Non	Non	Oui	Oui	Oui	Non	Oui	Non	Non	Non	Infection Semblable à la Grippe	No	No	15GP0979	Négatif	Missing
976	HGK	22	Kinshasa	Femme	RDC	40	Yes	Non	Oui	Non	Non	Missing	2015-05-15	Adéquat	2015-05-10	2015-05-15	Oui	Oui	Pas indiqué	Pas indiqué	Oui	Oui	Pas indiqué	Oui	Pas indiqué	Oui	Oui	Infection Respiratoire Aiguë et Sévère	No	No	15GP0980	Négatif	Missing
977	Kingasani	8	Kinshasa	Homme	RDC	38	Yes	Non	Non	Non	Non	Missing	2015-05-15	Adéquat	2015-05-09	2015-05-13	Oui	Non	Non	Non	Non	Oui	Oui	Non	Non	Non	Non	Infection Respiratoire Aiguë et Sévère	No	No	15GP0981	Type A	A (H1N1) Pandémique
978	Kingasani	20	Kinshasa	Homme	RDC	39	Yes	Non	Non	Non	Non	Missing	2015-05-15	Adéquat	2015-05-10	2015-05-13	Oui	Non	Non	Non	Non	Oui	Oui	Non	Non	Non	Non	Infection Respiratoire Aiguë et Sévère	No	No	15GP0982	Négatif	Missing
979	Kingasani	14	Kinshasa	Femme	RDC	38.6	Yes	Non	Non	Non	Non	Missing	2015-05-15	Adéquat	2015-05-06	2015-05-13	Oui	Non	Non	Non	Non	Oui	Oui	Non	Non	Non	Non	Infection Respiratoire Aiguë et Sévère	No	No	15GP0983	Négatif	Missing
980	Kingasani	4	Kinshasa	Femme	RDC	38.4	Yes	Non	Non	Non	Non	Missing	2015-05-15	Adéquat	2015-05-10	2015-05-13	Oui	Non	Non	Non	Non	Oui	Oui	Non	Non	Non	Non	Infection Respiratoire Aiguë et Sévère	No	No	15GP0984	Type A	A (H1N1) Pandémique
981	Kingasani	6	Kinshasa	Homme	RDC	38	Yes	Non	Non	Non	Non	Missing	2015-05-15	Adéquat	2015-05-09	2015-05-14	Oui	Non	Non	Non	Non	Oui	Oui	Non	Non	Non	Non	Infection Respiratoire Aiguë et Sévère	No	No	15GP0985	Négatif	Missing
982	Kingasani	3	Kinshasa	Femme	RDC	39	Yes	Non	Non	Non	Non	Missing	2015-05-15	Adéquat	2015-05-11	2015-05-14	Oui	Non	Non	Non	Non	Oui	Oui	Non	Non	Non	Non	Infection Respiratoire Aiguë et Sévère	No	No	15GP0986	Type B	Missing
983	Muanda	5	Bas-Congo	Femme	RDC	38.9	Yes	Non	Non	Non	Non	Missing	2015-05-15	Adéquat	2015-05-11	2015-05-13	Oui	Oui	Non	Oui	Oui	Oui	Oui	Non	Non	Non	Oui	Infection Respiratoire Aiguë et Sévère	No	No	15GP0970	Négatif	Missing
984	Muanda	4	Bas-Congo	Homme	RDC	39.1	Yes	Non	Non	Non	Non	Missing	2015-05-15	Adéquat	2015-05-10	2015-05-13	Oui	Non	Non	Oui	Non	Oui	Oui	Non	Oui	Non	Oui	Infection Respiratoire Aiguë et Sévère	No	No	15GP0969	Négatif	Missing
985	Muanda	43	Bas-Congo	Homme	RDC	39	No	Non	Non	Non	Non	Missing	2015-05-15	Adéquat	2015-05-09	2015-05-12	Oui	Non	Non	Oui	Oui	Oui	Oui	Oui	Non	Oui	Non	Infection Semblable à la Grippe	No	No	15GP0965	Négatif	Missing
986	Kalembe Lembe	6	Kinshasa	Homme	RDC	38.5	Yes	Non	Non	Pas indiqué	Pas indiqué	Missing	2015-05-18	Adéquat	2015-05-12	2015-05-18	Oui	Oui	Non	Non	Oui	Oui	Oui	Non	Non	Non	Non	Infection Respiratoire Aiguë et Sévère	No	No	15GP0987	Type A	A (H1N1) Pandémique
987	Matadi	43	Bas-Congo	Homme	RDC	37.8	No	Missing	Missing	Missing	Missing	Missing	2015-05-19	Adéquat	2015-05-10	2015-05-12	Oui	Non	Non	Oui	Oui	Oui	Oui	Non	Non	Oui	Non	Infection Semblable à la Grippe	No	No	15GP0997	Négatif	Missing
988	Matadi	14	Bas-Congo	Femme	RDC	38	No	Missing	Missing	Missing	Missing	Missing	2015-05-19	Adéquat	2015-05-11	2015-05-12	Oui	Non	Non	Inconnu	Inconnu	Oui	Oui	Non	Non	Inconnu	Oui	Infection Semblable à la Grippe	No	No	15GP0998	Négatif	Missing
989	Matadi	23	Bas-Congo	Homme	RDC	39.6	No	Missing	Missing	Missing	Missing	Missing	2015-05-19	Adéquat	2015-05-11	2015-05-13	Oui	Oui	Non	Inconnu	Inconnu	Oui	Oui	Non	Non	Inconnu	Oui	Infection Respiratoire Aiguë et Sévère	No	No	15GP0999	Négatif	Missing
990	Matadi	11	Bas-Congo	Femme	RDC	38.8	No	Missing	Missing	Missing	Missing	Missing	2015-05-19	Adéquat	2015-05-11	2015-05-13	Oui	Non	Non	Inconnu	Inconnu	Oui	Oui	Non	Non	Non	Oui	Infection Semblable à la Grippe	No	No	15GP1000	Négatif	Missing
991	Matadi	3	Bas-Congo	Homme	RDC	39.1	No	Missing	Missing	Missing	Missing	Missing	2015-05-19	Adéquat	2015-05-10	2015-05-13	Oui	Oui	Non	Inconnu	Inconnu	Oui	Oui	Non	Non	Oui	Oui	Infection Respiratoire Aiguë et Sévère	No	No	15GP1001	Négatif	Missing
992	Matadi	4	Bas-Congo	Femme	RDC	38.6	No	Missing	Missing	Missing	Missing	Missing	2015-05-19	Adéquat	2015-05-10	2015-05-13	Oui	Oui	Non	Inconnu	Inconnu	Oui	Oui	Non	Non	Oui	Oui	Infection Respiratoire Aiguë et Sévère	No	No	15GP1002	Négatif	Missing
993	Matadi	3	Bas-Congo	Homme	RDC	39	Yes	Missing	Missing	Missing	Missing	Missing	2015-05-19	Adéquat	2015-05-12	2015-05-14	Oui	Oui	Non	Oui	Oui	Oui	Oui	Inconnu	Non	Oui	Oui	Infection Respiratoire Aiguë et Sévère	No	No	15GP1003	Négatif	Missing
994	Matadi	9	Bas-Congo	Homme	RDC	40	Yes	Missing	Missing	Missing	Missing	Missing	2015-05-19	Adéquat	2015-05-12	2015-05-14	Oui	Oui	Non	Oui	Oui	Oui	Pas indiqué	Non	Non	Oui	Oui	Infection Respiratoire Aiguë et Sévère	No	No	15GP1004	Négatif	Missing
995	Kingasani	14	Kinshasa	Femme	RDC	39	No	Non	Non	Non	Non	Missing	2015-05-19	Adéquat	2015-05-15	2015-05-19	Oui	Non	Non	Non	Non	Oui	Oui	Non	Non	Non	Non	Infection Respiratoire Aiguë et Sévère	No	No	15GP1005	Type A	A (H1N1) Pandémique
996	Kingasani	18	Kinshasa	Femme	RDC	38.4	No	Non	Non	Non	Non	Missing	2015-05-19	Adéquat	Missing	2015-05-19	Oui	Non	Non	Non	Non	Oui	Oui	Non	Non	Non	Non	Infection Semblable à la Grippe	No	No	15GP1006	Négatif	Missing
997	Kingasani	4	Kinshasa	Femme	RDC	38	No	Non	Non	Non	Non	Missing	2015-05-19	Adéquat	2015-05-16	2015-05-19	Oui	Non	Non	Non	Non	Oui	Oui	Non	Non	Non	Non	Infection Semblable à la Grippe	No	No	15GP1007	Négatif	Missing
998	RVA	9	Kinshasa	Homme	RDC	38	No	Missing	Missing	Missing	Missing	Missing	2015-05-19	Adéquat	2015-05-15	2015-05-19	Oui	Non	Non	Non	Non	Oui	Oui	Non	Non	Non	Non	Infection Semblable à la Grippe	No	No	15GP1008	Type A	A (H1N1) Pandémique
999	RVA	3	Kinshasa	Femme	RDC	37.8	No	Missing	Missing	Missing	Missing	Missing	2015-05-19	Adéquat	2015-05-17	2015-05-19	Oui	Non	Non	Non	Non	Oui	Oui	Non	Non	Non	Non	Infection Semblable à la Grippe	No	No	15GP1009	Type A	A (H1N1) Pandémique
1000	RVA	4	Kinshasa	Femme	RDC	37.8	No	Missing	Missing	Missing	Missing	Missing	2015-05-19	Adéquat	2015-05-14	2015-05-19	Oui	Non	Non	Non	Non	Oui	Oui	Non	Non	Non	Non	Infection Semblable à la Grippe	No	No	15GP1010	Type A	A (H1N1) Pandémique
1001	RVA	18	Kinshasa	Femme	RDC	38.5	No	Missing	Missing	Missing	Missing	Missing	2015-05-19	Adéquat	2015-05-18	2015-05-19	Oui	Non	Non	Non	Non	Oui	Oui	Non	Non	Non	Non	Infection Semblable à la Grippe	No	No	15GP1011	Type A	A (H1N1) Pandémique
1002	HGK	11	Kinshasa	Homme	RDC	40	No	Non	Oui	Non	Non	Missing	2015-05-20	Adéquat	2015-05-14	2015-05-19	Oui	Oui	Non	Oui	Oui	Oui	Oui	Oui	Non	Oui	Oui	Infection Respiratoire Aiguë et Sévère	No	No	15GP1012	Négatif	Missing
1003	HGK	16	Kinshasa	Femme	RDC	40	No	Non	Oui	Non	Non	Missing	2015-05-20	Adéquat	2015-05-16	2015-05-19	Oui	Oui	Non	Non	Oui	Oui	Oui	Oui	Non	Non	Oui	Infection Respiratoire Aiguë et Sévère	No	No	15GP1013	Négatif	Missing
1004	HGK	17	Kinshasa	Homme	RDC	40	Yes	Non	Oui	Non	Non	Missing	2015-05-20	Adéquat	2015-05-14	2015-05-19	Oui	Oui	Non	Non	Oui	Oui	Oui	Oui	Non	Non	Oui	Infection Respiratoire Aiguë et Sévère	No	No	15GP1014	Négatif	Missing
1005	HGK	54	Kinshasa	Homme	RDC	40	No	Non	Non	Non	Non	Missing	2015-05-20	Adéquat	2015-05-17	2015-05-20	Oui	Oui	Non	Oui	Oui	Oui	Non	Oui	Non	Non	Oui	Infection Respiratoire Aiguë et Sévère	No	No	15GP1015	Négatif	Missing
1006	HGK	38	Kinshasa	Femme	RDC	38	No	Missing	Missing	Missing	Missing	Missing	2015-05-20	Adéquat	2015-05-18	2015-05-20	Oui	Non	Non	Non	Oui	Oui	Oui	Non	Oui	Non	Non	Infection Semblable à la Grippe	No	No	15GP1016	Négatif	Missing
1007	HGK	25	Kinshasa	Femme	RDC	39	No	Oui	Non	Non	Non	Missing	2015-05-20	Adéquat	2015-05-15	2015-05-20	Oui	Oui	Pas indiqué	Pas indiqué	Oui	Oui	Oui	Oui	Pas indiqué	Pas indiqué	Pas indiqué	Infection Respiratoire Aiguë et Sévère	No	No	15GP1017	Type A	A (H1N1) Pandémique
1008	HGK	34	Kinshasa	Femme	RDC	38	No	Missing	Missing	Missing	Missing	Missing	2015-05-20	Adéquat	2015-05-17	2015-05-20	Oui	Non	Non	Non	Oui	Oui	Oui	Oui	Non	Oui	Non	Infection Semblable à la Grippe	No	No	15GP1018	Négatif	Missing
1009	HGK	42	Kinshasa	Homme	RDC	39	No	Non	Non	Non	Non	Missing	2015-05-20	Adéquat	2015-05-16	2015-05-20	Oui	Oui	Non	Non	Oui	Oui	Oui	Oui	Non	Non	Oui	Infection Respiratoire Aiguë et Sévère	No	No	15GP1019	Négatif	Missing
1010	Kalembe Lembe	2	Kinshasa	Femme	RDC	38	Yes	Non	Non	Pas indiqué	Pas indiqué	Missing	2015-05-21	Adéquat	2015-05-15	2015-05-21	Oui	Oui	Non	Non	Oui	Oui	Oui	Non	Non	Non	Non	Infection Respiratoire Aiguë et Sévère	No	No	15GP1020	Négatif	Missing
1011	Kalembe Lembe	22	Kinshasa	Femme	RDC	38.6	Yes	Non	Non	Pas indiqué	Pas indiqué	Missing	2015-05-21	Adéquat	2015-05-18	2015-05-21	Oui	Oui	Non	Non	Oui	Oui	Oui	Non	Non	Non	Non	Infection Respiratoire Aiguë et Sévère	No	No	15GP1021	Négatif	Missing
1012	Kalembe Lembe	11	Kinshasa	Homme	RDC	39	No	Non	Non	Pas indiqué	Pas indiqué	Missing	2015-05-21	Adéquat	2015-05-15	2015-05-21	Oui	Oui	Non	Non	Oui	Oui	Oui	Non	Non	Non	Non	Infection Respiratoire Aiguë et Sévère	No	No	15GP1022	Négatif	Missing
1013	Kalembe Lembe	5	Kinshasa	Femme	RDC	40	No	Non	Non	Pas indiqué	Pas indiqué	Missing	2015-05-21	Adéquat	2015-05-18	2015-05-21	Oui	Oui	Non	Non	Oui	Oui	Oui	Non	Non	Non	Non	Infection Respiratoire Aiguë et Sévère	No	No	15GP1023	Type A	A (H1N1) Pandémique
1014	Kalembe Lembe	13	Kinshasa	Homme	RDC	39.3	No	Non	Non	Pas indiqué	Pas indiqué	Missing	2015-05-21	Adéquat	2015-05-15	2015-05-21	Oui	Oui	Non	Non	Oui	Oui	Oui	Non	Non	Non	Non	Infection Respiratoire Aiguë et Sévère	No	No	15GP1024	Négatif	Missing
1015	Kalembe Lembe	8	Kinshasa	Homme	RDC	38.6	Yes	Non	Non	Pas indiqué	Pas indiqué	Missing	2015-05-21	Adéquat	2015-05-15	2015-05-21	Oui	Oui	Non	Non	Oui	Oui	Oui	Non	Non	Non	Non	Infection Respiratoire Aiguë et Sévère	No	No	15GP1025	Négatif	Missing
1016	Kalembe Lembe	2	Kinshasa	Homme	RDC	39.3	Yes	Non	Non	Pas indiqué	Pas indiqué	Missing	2015-05-21	Adéquat	2015-05-15	2015-05-21	Oui	Oui	Non	Non	Oui	Oui	Oui	Non	Non	Non	Non	Infection Respiratoire Aiguë et Sévère	No	No	15GP1026	Négatif	Missing
1017	Kalembe Lembe	15	Kinshasa	Homme	RDC	39.3	No	Non	Non	Pas indiqué	Pas indiqué	Missing	2015-05-21	Adéquat	2015-05-15	2015-05-21	Oui	Oui	Non	Non	Oui	Oui	Oui	Non	Non	Non	Non	Infection Semblable à la Grippe	No	No	15GP1027	Type A	A (H1N1) Pandémique
1018	Kalembe Lembe	5	Kinshasa	Femme	RDC	39.2	No	Non	Non	Pas indiqué	Pas indiqué	Missing	2015-05-21	Adéquat	2015-05-15	2015-05-21	Oui	Oui	Non	Non	Oui	Oui	Oui	Non	Non	Non	Non	Infection Semblable à la Grippe	No	No	15GP1028	Type A	A (H1N1) Pandémique
1019	Kalembe Lembe	4	Kinshasa	Femme	RDC	38	No	Non	Non	Pas indiqué	Pas indiqué	Missing	2015-05-21	Adéquat	2015-05-18	2015-05-21	Oui	Oui	Non	Non	Oui	Oui	Oui	Non	Non	Non	Non	Infection Semblable à la Grippe	No	No	15GP1029	Type A	A (H1N1) Pandémique
1020	Kalembe Lembe	23	Kinshasa	Femme	RDC	40	No	Non	Non	Pas indiqué	Pas indiqué	Missing	2015-05-21	Adéquat	2015-05-15	2015-05-21	Oui	Oui	Non	Non	Oui	Oui	Oui	Non	Non	Non	Non	Infection Semblable à la Grippe	No	No	15GP1030	Négatif	Missing
1021	Boyambi	28	Kinshasa	Femme	RDC	39	No	Missing	Missing	Missing	Missing	Missing	2015-05-21	Adéquat	2015-05-17	2015-05-20	Oui	Oui	Non	Oui	Oui	Oui	Non	Non	Non	Non	Non	Infection Semblable à la Grippe	No	No	15GP1031	Négatif	Missing
1022	Boyambi	53	Kinshasa	Femme	RDC	40	No	Missing	Missing	Missing	Missing	Missing	2015-05-21	Adéquat	2015-05-15	2015-05-20	Oui	Non	Non	Oui	Oui	Oui	Oui	Non	Non	Non	Oui	Infection Semblable à la Grippe	No	No	15GP1032	Négatif	Missing
1023	Boyambi	56	Kinshasa	Femme	RDC	39.4	No	Non	Non	Non	Non	Missing	2015-05-21	Adéquat	2015-05-17	2015-05-20	Oui	Non	Non	Non	Oui	Oui	Oui	Non	Non	Oui	Oui	Infection Semblable à la Grippe	No	No	15GP1033	Négatif	Missing
1024	Boyambi	27	Kinshasa	Homme	RDC	38.8	No	Missing	Missing	Missing	Missing	Missing	2015-05-21	Adéquat	2015-05-18	2015-05-20	Oui	Oui	Non	Oui	Oui	Oui	Oui	Non	Non	Non	Oui	Infection Semblable à la Grippe	No	No	15GP1034	Négatif	Missing
1025	Boyambi	40	Kinshasa	Homme	RDC	39.2	No	Missing	Missing	Missing	Missing	Missing	2015-05-21	Adéquat	2015-05-15	2015-05-20	Oui	Non	Non	Non	Oui	Oui	Oui	Non	Non	Non	Non	Infection Semblable à la Grippe	No	No	15GP1035	Négatif	Missing
1026	Boyambi	34	Kinshasa	Homme	RDC	39.4	No	Missing	Missing	Missing	Missing	Missing	2015-05-21	Adéquat	2015-05-16	2015-05-20	Oui	Oui	Non	Oui	Oui	Oui	Oui	Non	Non	Non	Non	Infection Semblable à la Grippe	No	No	15GP1036	Négatif	Missing
1027	Boyambi	57	Kinshasa	Femme	RDC	39	No	Missing	Missing	Missing	Missing	Missing	2015-05-21	Adéquat	2015-05-13	2015-05-18	Oui	Oui	Non	Non	Oui	Oui	Oui	Non	Non	Non	Non	Infection Semblable à la Grippe	No	No	15GP1037	Négatif	Missing
1028	Boyambi	42	Kinshasa	Homme	RDC	38.7	No	Missing	Missing	Missing	Missing	Missing	2015-05-21	Adéquat	2015-05-14	2015-05-18	Oui	Non	Non	Oui	Oui	Oui	Oui	Non	Non	Non	Oui	Infection Semblable à la Grippe	No	No	15GP1038	Négatif	Missing
1029	Boyambi	56	Kinshasa	Femme	RDC	40	No	Missing	Missing	Missing	Missing	Missing	2015-05-21	Adéquat	2015-05-15	2015-05-18	Oui	Non	Non	Oui	Oui	Oui	Oui	Non	Non	Non	Non	Infection Semblable à la Grippe	No	No	15GP1039	Négatif	Missing
1030	Boyambi	32	Kinshasa	Homme	RDC	38.4	No	Missing	Missing	Missing	Missing	Missing	2015-05-21	Adéquat	2015-05-16	2015-05-19	Oui	Non	Non	Oui	Oui	Oui	Oui	Non	Non	Non	Non	Infection Semblable à la Grippe	No	No	15GP1040	Négatif	Missing
1031	Boyambi	39	Kinshasa	Homme	RDC	39.4	No	Missing	Missing	Missing	Missing	Missing	2015-05-21	Adéquat	2015-05-15	2015-05-19	Oui	Non	Non	Oui	Oui	Oui	Oui	Non	Non	Non	Non	Infection Semblable à la Grippe	No	No	15GP1041	Négatif	Missing
1032	Boyambi	55	Kinshasa	Femme	RDC	39.4	No	Missing	Missing	Missing	Missing	Missing	2015-05-21	Adéquat	2015-05-15	2015-05-19	Oui	Oui	Non	Oui	Oui	Oui	Oui	Non	Non	Non	Oui	Infection Semblable à la Grippe	No	No	15GP1042	Négatif	Missing
1033	Kingasani	4	Kinshasa	Homme	RDC	38.4	Yes	Non	Non	Non	Non	Missing	2015-05-22	Adéquat	2015-05-15	2015-05-20	Oui	Non	Non	Non	Non	Oui	Oui	Non	Non	Non	Non	Infection Respiratoire Aiguë et Sévère	No	No	15GP1043	Type A	A (H1N1) Pandémique
1034	Kingasani	7	Kinshasa	Femme	RDC	35	Yes	Non	Non	Non	Non	Missing	2015-05-22	Adéquat	2015-05-16	2015-05-20	Oui	Non	Non	Non	Non	Oui	Oui	Non	Non	Non	Non	Infection Respiratoire Aiguë et Sévère	No	No	15GP1044	Type A	A (H1N1) Pandémique
1035	Kingasani	4	Kinshasa	Femme	RDC	38.4	Yes	Non	Non	Non	Non	Missing	2015-05-22	Adéquat	2015-05-17	2015-05-20	Oui	Non	Non	Non	Non	Oui	Oui	Non	Non	Non	Non	Infection Respiratoire Aiguë et Sévère	No	No	15GP1045	Type A	A (H1N1) Pandémique
1036	Kingasani	1	Kinshasa	Homme	RDC	38.8	No	Non	Non	Non	Non	Missing	2015-05-22	Adéquat	2015-05-15	2015-05-30	Oui	Non	Non	Non	Non	Oui	Oui	Non	Non	Non	Non	Infection Semblable à la Grippe	No	No	15GP1046	Type A	A (H1N1) Pandémique
1037	Kingasani	13	Kinshasa	Femme	RDC	39.2	No	Non	Non	Non	Non	Missing	2015-05-22	Adéquat	2015-05-19	2015-05-20	Oui	Non	Non	Non	Non	Oui	Oui	Non	Non	Non	Non	Infection Semblable à la Grippe	No	No	15GP1047	Type A	A (H1N1) Pandémique
1038	Kingasani	16	Kinshasa	Femme	RDC	39	No	Non	Non	Non	Non	Missing	2015-05-22	Adéquat	2015-05-20	2015-05-22	Oui	Non	Non	Non	Non	Oui	Oui	Oui	Non	Non	Non	Infection Semblable à la Grippe	No	No	15GP1048	Négatif	Missing
1039	Kingasani	Missing	Kinshasa	Missing	RDC	38.4	Yes	Non	Non	Non	Non	Missing	2015-05-22	Adéquat	2015-05-19	2015-05-22	Oui	Non	Non	Non	Non	Oui	Oui	Oui	Oui	Non	Non	Infection Respiratoire Aiguë et Sévère	No	No	15GP1049	Type A	A (H1N1) Pandémique
1040	Kalembe Lembe	2	Kinshasa	Femme	RDC	38.5	No	Non	Non	Pas indiqué	Pas indiqué	Missing	2015-05-25	Adéquat	2015-05-20	2015-05-25	Oui	Oui	Non	Non	Oui	Oui	Oui	Pas indiqué	Pas indiqué	Pas indiqué	Pas indiqué	Infection Semblable à la Grippe	No	No	15GP1050	Négatif	Missing
1041	Kalembe Lembe	5	Kinshasa	Femme	RDC	39.5	Yes	Non	Non	Pas indiqué	Pas indiqué	Missing	2015-05-25	Adéquat	2015-05-19	2015-05-25	Oui	Oui	Non	Non	Oui	Oui	Oui	Non	Non	Non	Non	Infection Respiratoire Aiguë et Sévère	No	No	15GP1051	Type A	A (H1N1) Pandémique
1042	Kalembe Lembe	5	Kinshasa	Homme	RDC	38.5	Yes	Non	Non	Pas indiqué	Pas indiqué	Missing	2015-05-25	Adéquat	2015-05-19	2015-05-25	Oui	Oui	Non	Non	Oui	Oui	Oui	Non	Non	Non	Non	Infection Respiratoire Aiguë et Sévère	No	No	15GP1052	Négatif	Missing
1043	Kalembe Lembe	3	Kinshasa	Homme	RDC	38.5	No	Non	Non	Pas indiqué	Pas indiqué	Missing	2015-05-25	Adéquat	2015-05-19	2015-05-25	Oui	Oui	Non	Non	Oui	Oui	Oui	Non	Non	Non	Non	Infection Semblable à la Grippe	No	No	15GP1053	Type A	A (H1N1) Pandémique
1044	Kalembe Lembe	7	Kinshasa	Homme	RDC	39.6	Yes	Non	Non	Pas indiqué	Pas indiqué	Missing	2015-05-25	Adéquat	2015-05-23	2015-05-25	Oui	Oui	Non	Non	Oui	Oui	Oui	Non	Non	Non	Non	Infection Respiratoire Aiguë et Sévère	No	No	15GP1054	Négatif	Missing
1045	Kalembe Lembe	29	Kinshasa	Femme	RDC	38.5	Yes	Non	Non	Pas indiqué	Pas indiqué	Missing	2015-05-25	Adéquat	2015-05-22	2015-05-25	Oui	Oui	Non	Non	Oui	Oui	Oui	Non	Non	Non	Non	Infection Respiratoire Aiguë et Sévère	No	No	15GP1055	Type A	A (H1N1) Pandémique
1046	Kalembe Lembe	5	Kinshasa	Femme	RDC	39	No	Non	Non	Pas indiqué	Pas indiqué	Missing	2015-05-25	Adéquat	2015-05-19	2015-05-25	Oui	Oui	Non	Non	Oui	Oui	Oui	Non	Non	Non	Non	Infection Semblable à la Grippe	No	No	15GP1056	Type A	A (H1N1) Pandémique
1047	Kalembe Lembe	15	Kinshasa	Homme	RDC	39	No	Non	Non	Pas indiqué	Pas indiqué	Missing	2015-05-25	Adéquat	2015-05-22	2015-05-25	Oui	Oui	Non	Non	Oui	Oui	Oui	Non	Non	Non	Non	Infection Semblable à la Grippe	No	No	15GP1057	Type A	A (H1N1) Pandémique
1048	Kalembe Lembe	4	Kinshasa	Femme	RDC	38.6	No	Non	Non	Pas indiqué	Pas indiqué	Missing	2015-05-25	Adéquat	2015-05-20	2015-05-25	Oui	Oui	Non	Non	Oui	Oui	Oui	Non	Non	Non	Non	Infection Semblable à la Grippe	No	No	15GP1058	Type A	A (H1N1) Pandémique
1049	Kalembe Lembe	29	Kinshasa	Femme	RDC	39.5	No	Non	Non	Pas indiqué	Pas indiqué	Missing	2015-05-25	Adéquat	2015-05-20	2015-05-25	Oui	Oui	Non	Non	Oui	Oui	Oui	Non	Non	Non	Non	Infection Semblable à la Grippe	No	No	15GP1059	Type A	A (H1N1) Pandémique
1050	Matadi	20	Bas-Congo	Homme	RDC	38	No	Missing	Missing	Missing	Missing	Missing	2015-05-26	Adéquat	2015-05-18	2015-05-19	Oui	Non	Non	Inconnu	Inconnu	Oui	Oui	Non	Oui	Inconnu	Oui	Infection Semblable à la Grippe	No	No	15GP1060	Négatif	Missing
1051	Matadi	4	Bas-Congo	Femme	RDC	39	No	Missing	Missing	Missing	Missing	Missing	2015-05-26	Adéquat	2015-05-17	2015-05-19	Oui	Non	Non	Oui	Oui	Oui	Non	Non	Non	Oui	Oui	Infection Semblable à la Grippe	No	No	15GP1061	Négatif	Missing
1052	Matadi	12	Bas-Congo	Homme	RDC	Missing	No	Missing	Missing	Missing	Missing	Missing	2015-05-26	Adéquat	2015-05-17	2015-05-19	Oui	Oui	Non	Inconnu	Inconnu	Oui	Oui	Inconnu	Oui	Inconnu	Oui	Infection Respiratoire Aiguë et Sévère	No	No	15GP1062	Négatif	Missing
1053	Matadi	7	Bas-Congo	Femme	RDC	39	Yes	Missing	Missing	Missing	Missing	Missing	2015-05-26	Adéquat	2015-05-16	2015-05-19	Oui	Oui	Oui	Inconnu	Inconnu	Oui	Oui	Inconnu	Oui	Inconnu	Oui	Infection Respiratoire Aiguë et Sévère	No	No	15GP1063	Négatif	Missing
1054	Matadi	3	Bas-Congo	Femme	RDC	37.7	No	Missing	Missing	Missing	Missing	Missing	2015-05-26	Adéquat	2015-05-21	2015-05-22	Oui	Non	Non	Inconnu	Inconnu	Oui	Oui	Non	Non	Inconnu	Oui	Infection Semblable à la Grippe	No	No	15GP1064	Négatif	Missing
1055	Matadi	4	Bas-Congo	Homme	RDC	38	No	Missing	Missing	Missing	Missing	Missing	2015-05-26	Adéquat	2015-05-20	2015-05-22	Oui	Non	Non	Inconnu	Inconnu	Oui	Oui	Inconnu	Oui	Inconnu	Oui	Infection Semblable à la Grippe	No	No	15GP1065	Négatif	Missing
1056	Matadi	29	Bas-Congo	Femme	RDC	38.6	Yes	Pas indiqué	Pas indiqué	Pas indiqué	Pas indiqué	Missing	2015-05-26	Adéquat	2015-05-19	2015-05-22	Oui	Oui	Non	Oui	Oui	Oui	Oui	Oui	Oui	Oui	Oui	Infection Respiratoire Aiguë et Sévère	No	No	15GP1066	Négatif	Missing
1057	Matadi	50	Bas-Congo	Femme	RDC	38	Yes	Missing	Missing	Missing	Missing	Missing	2015-05-26	Adéquat	2015-05-19	2015-05-22	Oui	Oui	Non	Oui	Oui	Oui	Oui	Oui	Pas indiqué	Oui	Oui	Infection Respiratoire Aiguë et Sévère	No	No	15GP1067	Négatif	Missing
1058	Matadi	10	Bas-Congo	Femme	RDC	0.8	No	Missing	Missing	Missing	Missing	Missing	2015-05-26	Adéquat	2015-05-20	2015-05-22	Oui	Oui	Non	Inconnu	Inconnu	Oui	Oui	Pas indiqué	Oui	Inconnu	Oui	Infection Respiratoire Aiguë et Sévère	No	No	15GP1068	Négatif	Missing
1059	Kingasani	27	Kinshasa	Homme	RDC	38	No	Non	Non	Non	Non	Missing	2015-05-26	Adéquat	2015-05-22	2015-05-25	Oui	Non	Non	Non	Non	Oui	Oui	Non	Non	Non	Non	Infection Semblable à la Grippe	No	No	15GP1069	Type A	A (H1N1) Pandémique
1060	Kingasani	26	Kinshasa	Femme	RDC	39	No	Non	Non	Non	Non	Missing	2015-05-26	Adéquat	2015-05-23	2015-05-25	Oui	Non	Non	Non	Non	Oui	Oui	Non	Non	Non	Non	Infection Semblable à la Grippe	No	No	15GP1070	Type A	A (H1N1) Pandémique
1061	Kingasani	7	Kinshasa	Homme	RDC	38.4	Yes	Non	Non	Non	Non	Missing	2015-05-26	Adéquat	2015-05-21	2015-05-25	Oui	Non	Non	Non	Non	Oui	Oui	Non	Non	Non	Non	Infection Respiratoire Aiguë et Sévère	No	No	15GP1071	Négatif	Missing
1062	Kingasani	4	Kinshasa	Homme	RDC	39	Yes	Non	Non	Non	Non	Missing	2015-05-26	Adéquat	2015-05-23	2015-05-25	Oui	Non	Non	Non	Non	Oui	Oui	Non	Non	Non	Non	Infection Respiratoire Aiguë et Sévère	No	No	15GP1072	Type A	A (H1N1) Pandémique
1063	Kingasani	6	Kinshasa	Femme	RDC	40	Yes	Non	Non	Non	Non	Missing	2015-05-26	Adéquat	2015-05-23	2015-05-25	Oui	Non	Non	Non	Non	Oui	Oui	Non	Non	Non	Non	Infection Respiratoire Aiguë et Sévère	No	No	15GP1073	Négatif	Missing
1064	Kingasani	2	Kinshasa	Homme	RDC	39.4	No	Non	Non	Non	Non	Missing	2015-05-26	Adéquat	2015-05-22	2015-05-26	Oui	Non	Non	Non	Non	Oui	Oui	Non	Non	Non	Non	Infection Semblable à la Grippe	No	No	15GP1074	Négatif	Missing
1065	HGK	16	Kinshasa	Femme	RDC	38.4	No	Missing	Missing	Missing	Missing	Missing	2015-05-27	Adéquat	2015-05-24	2015-05-27	Oui	Non	Non	Oui	Oui	Oui	Oui	Non	Oui	Oui	Oui	Infection Semblable à la Grippe	No	No	15GP1075	Négatif	Missing
1066	HGK	26	Kinshasa	Homme	RDC	39	Yes	Non	Oui	Non	Non	Missing	2015-05-27	Adéquat	2015-05-22	2015-05-27	Oui	Oui	Non	Oui	Non	Oui	Non	Non	Oui	Oui	Oui	Infection Respiratoire Aiguë et Sévère	No	No	15GP1076	Négatif	Missing
1067	HGK	31	Kinshasa	Homme	RDC	38.1	Yes	Pas indiqué	Oui	Pas indiqué	Pas indiqué	Missing	2015-05-27	Adéquat	2015-05-23	2015-05-27	Oui	Oui	Pas indiqué	Oui	Pas indiqué	Oui	Pas indiqué	Oui	Pas indiqué	Oui	Oui	Infection Respiratoire Aiguë et Sévère	No	No	15GP1077	Négatif	Missing
1068	HGK	16	Kinshasa	Femme	RDC	38	Yes	Non	Non	Non	Non	Missing	2015-05-27	Adéquat	2015-05-21	2015-05-27	Oui	Oui	Pas indiqué	Oui	Oui	Oui	Pas indiqué	Pas indiqué	Oui	Oui	Oui	Infection Respiratoire Aiguë et Sévère	No	No	15GP1078	Négatif	Missing
1069	Muanda	5	Bas-Congo	Homme	RDC	38.1	No	Non	Non	Non	Missing	Missing	2015-05-28	Adéquat	2015-05-22	2015-05-24	Oui	Non	Non	Oui	Oui	Oui	Oui	Non	Non	Non	Non	Infection Semblable à la Grippe	No	No	15GP1079	Négatif	Missing
1070	Muanda	4	Bas-Congo	Homme	RDC	38.5	No	Non	Non	Non	Non	Missing	2015-05-28	Adéquat	2015-05-22	2015-05-24	Oui	Oui	Non	Non	Oui	Oui	Oui	Non	Oui	Non	Non	Infection Semblable à la Grippe	No	No	15GP1080	Négatif	Missing
1071	Muanda	39	Bas-Congo	Homme	RDC	38.6	No	Non	Non	Non	Non	Missing	2015-05-28	Adéquat	2015-05-23	2015-05-24	Oui	Non	Non	Oui	Oui	Oui	Oui	Oui	Non	Oui	Non	Infection Semblable à la Grippe	No	No	15GP1081	Type B	Missing
1072	Muanda	1	Bas-Congo	Homme	RDC	39.3	Yes	Non	Non	Non	Non	Missing	2015-05-28	Adéquat	2015-05-22	2015-05-25	Oui	Non	Non	Inconnu	Inconnu	Oui	Oui	Non	Oui	Inconnu	Oui	Infection Respiratoire Aiguë et Sévère	No	No	15GP1082	Négatif	Missing
1073	Muanda	7	Bas-Congo	Homme	RDC	38.1	Yes	Non	Non	Pas indiqué	Pas indiqué	Missing	2015-05-28	Adéquat	2015-05-21	2015-05-25	Oui	Non	Non	Inconnu	Inconnu	Oui	Oui	Non	Inconnu	Non	Oui	Infection Respiratoire Aiguë et Sévère	No	No	15GP1083	Négatif	Missing
1074	Muanda	19	Bas-Congo	Homme	RDC	38.6	No	Non	Non	Non	Non	Missing	2015-05-28	Adéquat	2015-05-23	2015-05-25	Oui	Non	Non	Oui	Oui	Oui	Oui	Oui	Non	Oui	Non	Infection Semblable à la Grippe	No	No	15GP1084	Négatif	Missing
1075	Muanda	5	Bas-Congo	Homme	RDC	39.8	Yes	Non	Non	Non	Non	Missing	2015-05-28	Adéquat	2015-05-23	2015-05-26	Oui	Oui	Non	Oui	Oui	Oui	Oui	Non	Non	Inconnu	Oui	Infection Respiratoire Aiguë et Sévère	No	No	15GP1085	Négatif	Missing
1076	Muanda	2	Bas-Congo	Homme	RDC	39	No	Non	Non	Non	Non	Missing	2015-05-28	Adéquat	2015-05-24	2015-05-26	Oui	Non	Non	Inconnu	Inconnu	Oui	Oui	Non	Oui	Pas indiqué	Non	Infection Respiratoire Aiguë et Sévère	No	No	15GP1086	Négatif	Missing
1077	Muanda	10	Bas-Congo	Homme	RDC	38.1	No	Non	Non	Non	Non	Missing	2015-05-28	Adéquat	2015-05-23	2015-05-26	Oui	Non	Non	Inconnu	Inconnu	Oui	Oui	Inconnu	Oui	Inconnu	Non	Infection Semblable à la Grippe	No	No	15GP1087	Négatif	Missing
1078	Muanda	26	Bas-Congo	Femme	RDC	38.1	No	Non	Non	Non	Non	Missing	2015-05-28	Adéquat	2015-05-22	2015-05-26	Oui	Non	Non	Oui	Oui	Oui	Oui	Oui	Non	Non	Non	Infection Semblable à la Grippe	No	No	15GP1088	Négatif	Missing
1079	Muanda	30	Bas-Congo	Homme	RDC	38.6	Yes	Non	Non	Non	Non	Missing	2015-05-28	Adéquat	2015-05-21	2015-05-26	Oui	Non	Non	Oui	Oui	Oui	Oui	Non	Oui	Inconnu	Oui	Infection Respiratoire Aiguë et Sévère	No	No	15GP1089	Négatif	Missing
1080	Muanda	10	Bas-Congo	Homme	RDC	38.3	Yes	Non	Non	Non	Non	Missing	2015-05-28	Adéquat	2015-05-23	2015-05-26	Oui	Non	Non	Inconnu	Inconnu	Oui	Oui	Inconnu	Oui	Non	Inconnu	Infection Respiratoire Aiguë et Sévère	No	No	15GP1090	Négatif	Missing
1081	RVA	4	Kinshasa	Femme	RDC	38.5	No	Non	Non	Non	Non	Missing	2015-05-28	Adéquat	2015-05-24	2015-05-26	Oui	Non	Non	Non	Non	Oui	Oui	Non	Non	Non	Non	Infection Semblable à la Grippe	No	No	15GP1091	Type A	A (H1N1) Pandémique
1082	RVA	6	Kinshasa	Femme	RDC	39	No	Non	Non	Non	Non	Missing	2015-05-28	Adéquat	2015-05-24	2015-05-26	Oui	Non	Non	Non	Non	Oui	Oui	Non	Non	Non	Non	Infection Semblable à la Grippe	No	No	15GP1092	Négatif	Missing
1083	RVA	4	Kinshasa	Homme	RDC	38.5	No	Missing	Missing	Missing	Missing	Missing	2015-05-28	Adéquat	2015-05-23	2015-05-26	Oui	Non	Non	Non	Non	Oui	Oui	Non	Non	Non	Non	Infection Semblable à la Grippe	No	No	15GP1093	Négatif	Missing
1084	RVA	1	Kinshasa	Femme	RDC	38	No	Missing	Missing	Missing	Missing	Missing	2015-05-28	Adéquat	2015-05-25	2015-05-26	Oui	Non	Non	Non	Non	Oui	Oui	Non	Non	Non	Non	Infection Semblable à la Grippe	No	No	15GP1094	Négatif	Missing
1085	RVA	6	Kinshasa	Homme	RDC	39	No	Missing	Missing	Missing	Missing	Missing	2015-05-28	Adéquat	2015-05-25	2015-05-26	Oui	Non	Non	Non	Non	Oui	Oui	Non	Non	Non	Non	Infection Semblable à la Grippe	No	No	15GP1095	Négatif	Missing
1086	RVA	8	Kinshasa	Femme	RDC	38	No	Missing	Missing	Missing	Missing	Missing	2015-05-28	Adéquat	2015-05-24	2015-05-27	Oui	Non	Non	Non	Non	Oui	Oui	Non	Non	Non	Non	Infection Semblable à la Grippe	No	No	15GP1096	Négatif	Missing
1087	RVA	6	Kinshasa	Femme	RDC	37.8	No	Missing	Missing	Missing	Missing	Missing	2015-05-28	Adéquat	2015-05-24	2015-05-27	Oui	Non	Non	Non	Non	Oui	Oui	Non	Non	Non	Non	Infection Semblable à la Grippe	No	No	15GP1097	Négatif	Missing
1088	Dipumba	5	Kasaî Oriental	Homme	RDC	37.8	No	Non	Non	Non	Non	Missing	2015-05-29	Adéquat	2015-05-21	2015-05-27	Oui	Pas indiqué	Pas indiqué	Oui	Oui	Oui	Oui	Oui	Pas indiqué	Pas indiqué	Oui	Infection Semblable à la Grippe	No	No	15GP1098	Négatif	Missing
1089	Kingasani	30	Kinshasa	Femme	RDC	38.2	No	Non	Non	Non	Non	Missing	2015-05-29	Adéquat	2015-05-23	2015-05-27	Oui	Non	Non	Non	Non	Oui	Oui	Non	Non	Non	Non	Infection Semblable à la Grippe	No	No	15GP1099	Négatif	Missing
1090	Kingasani	6	Kinshasa	Femme	RDC	38.2	No	Non	Non	Non	Non	Missing	2015-05-29	Adéquat	2015-05-21	2015-05-27	Oui	Non	Non	Non	Non	Oui	Oui	Non	Non	Non	Non	Infection Semblable à la Grippe	No	No	15GP1100	Négatif	Missing
1091	Kingasani	6	Kinshasa	Homme	RDC	38.4	No	Non	Non	Non	Non	Missing	2015-05-29	Adéquat	2015-05-26	2015-05-28	Oui	Non	Non	Non	Non	Oui	Oui	Non	Non	Non	Non	Infection Semblable à la Grippe	No	No	15GP1101	Type A	A (H1N1) Pandémique
1092	Matadi	5	Bas-Congo	Femme	RDC	Missing	No	Missing	Missing	Missing	Missing	Missing	2015-06-01	Adéquat	2015-05-25	2015-05-26	Oui	Non	Non	Oui	Oui	Oui	Oui	Non	Non	Oui	Oui	Infection Semblable à la Grippe	No	No	15GP1102	Type B	Missing
1093	Matadi	2	Bas-Congo	Femme	RDC	38.8	No	Missing	Missing	Missing	Missing	Missing	2015-06-01	Adéquat	2015-05-25	2015-05-27	Oui	Oui	Non	Inconnu	Inconnu	Oui	Oui	Inconnu	Oui	Inconnu	Oui	Infection Semblable à la Grippe	No	No	15GP1103	Négatif	Missing
1094	Matadi	3	Bas-Congo	Femme	RDC	39	Yes	Missing	Missing	Missing	Missing	Missing	2015-06-01	Adéquat	2015-05-24	2015-05-27	Oui	Oui	Non	Inconnu	Inconnu	Oui	Oui	Pas indiqué	Oui	Inconnu	Oui	Infection Respiratoire Aiguë et Sévère	No	No	15GP1104	Négatif	Missing
1095	Matadi	8	Bas-Congo	Femme	RDC	38.1	No	Missing	Missing	Missing	Missing	Missing	2015-06-01	Adéquat	2015-05-24	2015-05-27	Pas indiqué	Pas indiqué	Pas indiqué	Pas indiqué	Pas indiqué	Pas indiqué	Pas indiqué	Pas indiqué	Pas indiqué	Pas indiqué	Pas indiqué	Infection Semblable à la Grippe	No	No	15GP1105	Négatif	Missing
1096	Matadi	30	Bas-Congo	Homme	RDC	39	No	Missing	Missing	Missing	Missing	Missing	2015-06-01	Adéquat	2015-05-25	2015-05-27	Oui	Oui	Non	Inconnu	Inconnu	Oui	Oui	Inconnu	Non	Inconnu	Oui	Infection Respiratoire Aiguë et Sévère	No	No	15GP1106	Négatif	Missing
1097	Matadi	19	Bas-Congo	Femme	RDC	Missing	No	Missing	Missing	Missing	Missing	Missing	2015-06-01	Adéquat	2015-05-26	2015-05-27	Oui	Oui	Non	Inconnu	Inconnu	Oui	Oui	Inconnu	Oui	Inconnu	Oui	Infection Respiratoire Aiguë et Sévère	No	No	15GP1107	Négatif	Missing
1098	Matadi	4	Bas-Congo	Femme	RDC	Missing	No	Missing	Missing	Missing	Missing	Missing	2015-06-01	Adéquat	2015-05-24	2015-05-27	Oui	Oui	Non	Oui	Oui	Oui	Oui	Pas indiqué	Oui	Oui	Oui	Infection Respiratoire Aiguë et Sévère	No	No	15GP1108	Type A	A (H1N1) Pandémique
1099	Matadi	4	Bas-Congo	Homme	RDC	Missing	No	Missing	Missing	Missing	Missing	Missing	2015-05-01	Adéquat	2015-05-25	2015-05-27	Oui	Oui	Non	Inconnu	Inconnu	Oui	Oui	Inconnu	Oui	Inconnu	Oui	Infection Respiratoire Aiguë et Sévère	No	No	15GP1109	Missing	Missing
1100	Matadi	8	Bas-Congo	Homme	RDC	38.6	No	Missing	Missing	Missing	Missing	Missing	2015-06-01	Adéquat	2015-05-25	2015-05-28	Oui	Non	Non	Inconnu	Inconnu	Oui	Oui	Non	Non	Inconnu	Oui	Infection Semblable à la Grippe	No	No	15GP1110	Négatif	Missing
1101	Matadi	Missing	Bas-Congo	Missing	RDC	Missing	No	Missing	Missing	Missing	Missing	Missing	2015-06-01	Adéquat	2015-05-26	2015-05-28	Oui	Non	Non	Inconnu	Inconnu	Oui	Oui	Non	Non	Inconnu	Oui	Infection Semblable à la Grippe	No	No	15GP1111	Négatif	Missing
1102	Kisanga	26	Katanga	Homme	RDC	38	Yes	Pas indiqué	Pas indiqué	Pas indiqué	Pas indiqué	Missing	2015-06-01	Adéquat	2015-05-20	2015-05-23	Oui	Pas indiqué	Pas indiqué	Pas indiqué	Pas indiqué	Oui	Oui	Pas indiqué	Pas indiqué	Pas indiqué	Pas indiqué	Infection Respiratoire Aiguë et Sévère	No	No	15GP1112	Négatif	Missing
1103	Kisanga	2	Katanga	Femme	RDC	Missing	No	Pas indiqué	Pas indiqué	Pas indiqué	Pas indiqué	Missing	2015-06-01	Adéquat	Missing	2015-05-23	Pas indiqué	Pas indiqué	Pas indiqué	Pas indiqué	Pas indiqué	Pas indiqué	Pas indiqué	Pas indiqué	Pas indiqué	Pas indiqué	Pas indiqué	Infection Respiratoire Aiguë et Sévère	No	No	15GP1113	Négatif	Missing
1104	Kisanga	3	Katanga	Missing	RDC	38	Yes	Pas indiqué	Pas indiqué	Pas indiqué	Pas indiqué	Missing	2015-06-01	Adéquat	2015-05-18	2015-05-23	Oui	Pas indiqué	Pas indiqué	Pas indiqué	Pas indiqué	Pas indiqué	Pas indiqué	Pas indiqué	Pas indiqué	Pas indiqué	Pas indiqué	Infection Respiratoire Aiguë et Sévère	No	No	15GP1114	Négatif	Missing
1105	Kalembe Lembe	6	Kinshasa	Homme	RDC	38.5	Yes	Non	Non	Pas indiqué	Pas indiqué	Missing	2015-06-01	Adéquat	2015-05-27	2015-06-01	Oui	Oui	Non	Non	Oui	Oui	Oui	Non	Non	Non	Non	Infection Respiratoire Aiguë et Sévère	No	No	15GP1115	Type A	A (H1N1) Pandémique
1106	Kalembe Lembe	11	Kinshasa	Femme	RDC	39.5	Yes	Non	Non	Pas indiqué	Pas indiqué	Missing	2015-06-01	Adéquat	2015-05-27	2015-06-01	Oui	Oui	Non	Non	Oui	Oui	Oui	Non	Non	Non	Non	Infection Respiratoire Aiguë et Sévère	No	No	15GP1116	Type A	A (H1N1) Pandémique
1107	Kalembe Lembe	14	Kinshasa	Homme	RDC	39.5	Yes	Non	Non	Pas indiqué	Pas indiqué	Missing	2015-06-01	Adéquat	2015-05-26	2015-06-01	Oui	Oui	Non	Non	Non	Oui	Oui	Oui	Non	Non	Non	Infection Respiratoire Aiguë et Sévère	No	No	15GP1117	Négatif	Missing
1108	Kalembe Lembe	4	Kinshasa	Femme	RDC	39.5	Yes	Non	Non	Pas indiqué	Pas indiqué	Missing	2015-06-01	Adéquat	2015-05-26	2015-06-01	Oui	Oui	Non	Non	Oui	Oui	Oui	Non	Non	Non	Non	Infection Respiratoire Aiguë et Sévère	No	No	15GP1118	Type A	A (H1N1) Pandémique
1109	Kalembe Lembe	5	Kinshasa	Homme	RDC	39.5	Yes	Non	Non	Pas indiqué	Pas indiqué	Missing	2015-06-01	Adéquat	2015-05-27	2015-06-01	Oui	Oui	Non	Non	Oui	Oui	Oui	Non	Non	Non	Non	Infection Respiratoire Aiguë et Sévère	No	No	15GP1119	Type A	A (H1N1) Pandémique
1110	Kalembe Lembe	10	Kinshasa	Homme	RDC	39.5	Yes	Non	Non	Pas indiqué	Pas indiqué	Missing	2015-06-01	Adéquat	2015-05-26	2015-06-01	Oui	Oui	Non	Non	Oui	Oui	Oui	Non	Non	Non	Non	Infection Respiratoire Aiguë et Sévère	No	No	15GP1120	Type A	A (H1N1) Pandémique
1111	Kalembe Lembe	10	Kinshasa	Femme	RDC	38.5	Yes	Non	Non	Pas indiqué	Pas indiqué	Missing	2015-06-01	Adéquat	2015-05-26	2015-06-01	Oui	Oui	Non	Non	Oui	Oui	Oui	Non	Non	Non	Non	Infection Respiratoire Aiguë et Sévère	No	No	15GP1121	Négatif	Missing
1112	Kalembe Lembe	6	Kinshasa	Femme	RDC	40.6	No	Non	Non	Pas indiqué	Pas indiqué	Missing	2015-06-01	Adéquat	2015-05-31	2015-06-01	Oui	Oui	Non	Non	Oui	Oui	Oui	Non	Non	Non	Non	Infection Semblable à la Grippe	No	No	15GP1122	Type A	A (H1N1) Pandémique
1113	Kalembe Lembe	6	Kinshasa	Femme	RDC	40	No	Non	Non	Non	Non	Missing	2015-06-01	Adéquat	2015-05-26	2015-06-01	Oui	Oui	Non	Non	Oui	Oui	Oui	Non	Non	Non	Non	Infection Semblable à la Grippe	No	No	15GP1123	Négatif	Missing
1114	Kalembe Lembe	17	Kinshasa	Homme	RDC	39.5	No	Non	Non	Pas indiqué	Pas indiqué	Missing	2015-06-01	Adéquat	2015-05-26	2015-06-01	Oui	Oui	Non	Non	Oui	Oui	Oui	Non	Non	Non	Non	Infection Semblable à la Grippe	No	No	15GP1124	Type A	A (H1N1) Pandémique
1115	RVA	42	Kinshasa	Femme	RDC	37.8	No	Missing	Missing	Missing	Missing	Missing	2015-06-01	Adéquat	2015-05-27	2015-06-01	Oui	Non	Non	Non	Non	Oui	Oui	Non	Non	Non	Non	Infection Semblable à la Grippe	No	No	15GP1125	Type A	A (H1N1) Pandémique
1116	RVA	4	Kinshasa	Homme	RDC	Missing	No	Missing	Missing	Missing	Missing	Missing	2015-06-01	Adéquat	Missing	2015-06-01	Oui	Non	Non	Non	Oui	Oui	Non	Non	Non	Non	Non	Infection Semblable à la Grippe	No	No	15GP1126	Type A	A (H1N1) Pandémique
1117	RVA	2	Kinshasa	Femme	RDC	27.8	No	Missing	Missing	Missing	Missing	Missing	2015-06-01	Adéquat	2015-05-28	2015-06-01	Oui	Non	Non	Non	Non	Oui	Oui	Non	Non	Non	Non	Infection Semblable à la Grippe	No	No	15GP1127	Type B	Missing
1118	RVA	4	Kinshasa	Homme	RDC	37.9	No	Missing	Missing	Missing	Missing	Missing	2015-06-01	Adéquat	2015-05-28	2015-06-01	Oui	Non	Non	Non	Non	Oui	Oui	Non	Non	Non	Non	Infection Semblable à la Grippe	No	No	15GP1128	Type B	Missing
1119	Kingasani	1	Kinshasa	Homme	RDC	39	Yes	Non	Non	Non	Non	Missing	2015-06-02	Adéquat	2015-05-26	2015-06-02	Oui	Non	Non	Non	Non	Oui	Oui	Non	Non	Non	Non	Infection Respiratoire Aiguë et Sévère	No	No	15GP1129	Négatif	Missing
1120	Kalembe Lembe	5	Kinshasa	Femme	RDC	38.6	No	Non	Non	Pas indiqué	Pas indiqué	Missing	2015-05-18	Adéquat	2015-05-16	2015-05-18	Oui	Oui	Non	Non	Oui	Oui	Oui	Non	Non	Non	Non	Infection Respiratoire Aiguë et Sévère	No	No	15GP0988	Négatif	Missing
1121	Kalembe Lembe	8	Kinshasa	Homme	RDC	38.5	No	Non	Non	Pas indiqué	Pas indiqué	Missing	2015-05-18	Adéquat	2015-05-12	2015-05-18	Oui	Oui	Non	Non	Oui	Oui	Oui	Non	Non	Non	Non	Infection Respiratoire Aiguë et Sévère	No	No	15GP0989	Négatif	Missing
1122	Kalembe Lembe	18	Kinshasa	Femme	RDC	39.5	Yes	Non	Non	Pas indiqué	Pas indiqué	Missing	2015-05-18	Adéquat	2015-05-15	2015-05-18	Oui	Oui	Non	Non	Oui	Oui	Oui	Non	Non	Non	Non	Infection Respiratoire Aiguë et Sévère	No	No	15GP0990	Négatif	Missing
1123	Kalembe Lembe	18	Kinshasa	Femme	RDC	38.6	Yes	Non	Non	Pas indiqué	Pas indiqué	Missing	2015-05-18	Adéquat	2015-05-15	2015-05-18	Oui	Oui	Non	Non	Oui	Oui	Oui	Non	Non	Non	Non	Infection Respiratoire Aiguë et Sévère	No	No	15GP0991	Type A	A (H1N1) Pandémique
1124	Kalembe Lembe	9	Kinshasa	Homme	RDC	39.2	No	Non	Non	Pas indiqué	Pas indiqué	Missing	2015-05-18	Adéquat	2015-05-12	2015-05-18	Oui	Oui	Non	Non	Oui	Oui	Oui	Non	Non	Non	Non	Infection Respiratoire Aiguë et Sévère	No	No	15GP0992	Négatif	Missing
1125	Kalembe Lembe	1	Kinshasa	Femme	RDC	38	No	Non	Non	Pas indiqué	Pas indiqué	Missing	2015-05-18	Adéquat	2015-05-14	2015-05-18	Oui	Oui	Non	Non	Oui	Oui	Oui	Non	Non	Non	Non	Infection Respiratoire Aiguë et Sévère	No	No	15GP0993	Type A	A (H1N1) Pandémique
1126	Kalembe Lembe	2	Kinshasa	Femme	RDC	38.5	No	Non	Non	Non	Non	Missing	2015-05-18	Adéquat	2015-05-12	2015-05-18	Oui	Oui	Non	Non	Oui	Oui	Oui	Non	Non	Non	Non	Infection Semblable à la Grippe	No	No	15GP0994	Type B	Missing
1127	Kalembe Lembe	3	Kinshasa	Homme	RDC	40	No	Non	Non	Pas indiqué	Pas indiqué	Missing	2015-05-18	Adéquat	2015-05-15	2015-05-18	Oui	Oui	Non	Non	Oui	Oui	Oui	Non	Non	Non	Non	Infection Semblable à la Grippe	No	No	15GP0995	Type A	A (H1N1) Pandémique
1128	Kalembe Lembe	3	Kinshasa	Homme	RDC	38.6	No	Non	Non	Pas indiqué	Pas indiqué	Missing	2015-05-18	Adéquat	2015-05-13	2015-05-18	Oui	Oui	Non	Non	Oui	Oui	Oui	Non	Non	Non	Non	Infection Semblable à la Grippe	No	No	15GP0996	Négatif	Missing
1129	Kalembe Lembe	9	Kinshasa	Homme	RDC	38	No	Missing	Missing	Missing	Missing	Missing	2015-06-05	Adéquat	2015-05-31	2015-06-03	Oui	Non	Non	Non	Non	Oui	Oui	Non	Non	Non	Non	Infection Semblable à la Grippe	No	No	15GP1130	Type A	A (H1N1) Pandémique
1130	RVA	5	Kinshasa	Homme	RDC	38	No	Missing	Missing	Missing	Missing	Missing	2015-06-05	Adéquat	2015-05-31	2015-06-03	Oui	Non	Non	Non	Non	Oui	Oui	Non	Non	Non	Non	Infection Semblable à la Grippe	No	No	15GP1131	Type A	A (H1N1) Pandémique
1131	Kalembe Lembe	5	Kinshasa	Homme	RDC	38	No	Missing	Missing	Missing	Missing	Missing	2015-06-05	Adéquat	2015-05-31	2015-06-03	Oui	Non	Non	Non	Non	Oui	Oui	Non	Non	Non	Non	Infection Semblable à la Grippe	No	No	15GP1132	Négatif	Missing
1132	Dipumba	3	Kasaî Oriental	Femme	RDC	38.8	No	Non	Non	Non	Non	Missing	2015-06-05	Adéquat	2015-05-30	2015-06-03	Oui	Pas indiqué	Pas indiqué	Oui	Oui	Oui	Oui	Oui	Oui	Pas indiqué	Oui	Infection Semblable à la Grippe	No	No	15GP1133	Négatif	Missing
1133	Kingasani	20	Kinshasa	Homme	RDC	39	No	Non	Non	Pas indiqué	Pas indiqué	Missing	2015-06-06	Adéquat	2015-06-01	2015-06-04	Oui	Non	Non	Non	Non	Oui	Oui	Non	Non	Non	Non	Infection Respiratoire Aiguë et Sévère	No	No	15GP1134	Négatif	Missing
1134	Kingasani	22	Kinshasa	Femme	RDC	38	No	Non	Non	Non	Non	Missing	2015-06-06	Adéquat	2015-06-02	2015-06-04	Oui	Non	Non	Non	Non	Oui	Oui	Non	Non	Non	Non	Infection Semblable à la Grippe	No	No	15GP1135	Négatif	Missing
1135	Kingasani	18	Kinshasa	Homme	RDC	39	No	Non	Non	Non	Non	Missing	2015-06-06	Adéquat	2015-06-01	2015-06-05	Oui	Non	Non	Non	Non	Oui	Oui	Non	Non	Non	Non	Infection Respiratoire Aiguë et Sévère	No	No	15GP1136	Négatif	Missing
1136	Muanda	32	Bas-Congo	Homme	RDC	38.7	No	Non	Non	Non	Non	Missing	2015-06-08	Adéquat	2015-06-01	2015-06-04	Oui	Non	Non	Oui	Oui	Oui	Oui	Oui	Non	Oui	Non	Infection Semblable à la Grippe	No	No	15GP1137	Négatif	Missing
1137	Muanda	44	Bas-Congo	Homme	RDC	38.1	No	Non	Non	Non	Non	Missing	2015-06-08	Adéquat	2015-06-02	2015-06-04	Oui	Non	Non	Oui	Oui	Oui	Oui	Non	Non	Oui	Non	Infection Semblable à la Grippe	No	No	15GP1138	Négatif	Missing
1138	Muanda	4	Bas-Congo	Femme	RDC	39	Yes	Non	Non	Non	Non	Missing	2015-06-08	Adéquat	2015-06-01	2015-06-04	Oui	Oui	Non	Inconnu	Inconnu	Oui	Oui	Non	Oui	Non	Non	Infection Respiratoire Aiguë et Sévère	No	No	15GP1139	Négatif	Missing
1139	Muanda	23	Bas-Congo	Homme	RDC	39	No	Non	Non	Non	Non	Missing	2015-06-08	Adéquat	2015-06-03	2015-06-04	Oui	Non	Non	Oui	Oui	Oui	Oui	Oui	Oui	Oui	Non	Infection Semblable à la Grippe	No	No	15GP1140	Négatif	Missing
1140	Muanda	9	Bas-Congo	Femme	RDC	39	Yes	Non	Non	Non	Non	Missing	2015-06-08	Adéquat	2015-05-31	2015-06-04	Oui	Non	Non	Inconnu	Inconnu	Oui	Oui	Inconnu	Non	Inconnu	Oui	Infection Respiratoire Aiguë et Sévère	No	No	15GP1141	Négatif	Missing
1141	Muanda	8	Bas-Congo	Homme	RDC	38.7	No	Non	Non	Non	Non	Missing	2015-06-08	Adéquat	2015-06-03	2015-06-04	Oui	Non	Non	Inconnu	Inconnu	Oui	Oui	Inconnu	Oui	Non	Non	Infection Semblable à la Grippe	No	No	15GP1142	Négatif	Missing
1142	Muanda	32	Bas-Congo	Homme	RDC	39.3	No	Non	Non	Non	Non	Missing	2015-06-08	Adéquat	2015-06-02	2015-06-04	Oui	Oui	Non	Oui	Oui	Oui	Oui	Non	Non	Oui	Pas indiqué	Infection Respiratoire Aiguë et Sévère	No	No	15GP1143	Type B	Missing
1143	Muanda	2	Bas-Congo	Homme	RDC	38.6	No	Non	Non	Pas indiqué	Pas indiqué	Missing	2015-06-08	Adéquat	2015-05-31	2015-06-04	Oui	Non	Non	Inconnu	Inconnu	Oui	Oui	Inconnu	Oui	Inconnu	Oui	Infection Respiratoire Aiguë et Sévère	No	No	15GP1144	Négatif	Missing
1144	Kalembe Lembe	17	Kinshasa	Homme	RDC	38.5	No	Non	Non	Pas indiqué	Pas indiqué	Missing	2015-06-08	Adéquat	2015-06-06	2015-06-08	Oui	Oui	Non	Non	Oui	Oui	Oui	Non	Non	Non	Non	Infection Semblable à la Grippe	No	No	15GP1145	Négatif	Missing
1145	Kalembe Lembe	9	Kinshasa	Femme	RDC	39.5	Yes	Non	Non	Pas indiqué	Pas indiqué	Missing	2015-06-08	Adéquat	2015-06-03	2015-06-08	Oui	Oui	Non	Non	Oui	Oui	Oui	Non	Non	Non	Non	Infection Respiratoire Aiguë et Sévère	No	No	15GP1146	Négatif	Missing
1146	Kalembe Lembe	11	Kinshasa	Homme	RDC	38.5	Yes	Non	Non	Pas indiqué	Pas indiqué	Missing	2015-06-08	Adéquat	2015-06-02	2015-06-08	Oui	Oui	Non	Non	Oui	Oui	Oui	Non	Non	Non	Non	Infection Respiratoire Aiguë et Sévère	No	No	15GP1147	Négatif	Missing
1147	Kalembe Lembe	6	Kinshasa	Femme	RDC	38.5	Yes	Non	Non	Pas indiqué	Pas indiqué	Missing	2015-06-08	Adéquat	2015-06-02	2015-06-08	Oui	Oui	Non	Non	Oui	Oui	Oui	Non	Non	Non	Non	Infection Respiratoire Aiguë et Sévère	No	No	15GP1148	Type A	A (H1N1) Pandémique
1148	Kalembe Lembe	4	Kinshasa	Homme	RDC	39.5	Yes	Non	Non	Pas indiqué	Pas indiqué	Missing	2015-06-08	Adéquat	2015-06-02	2015-06-08	Oui	Oui	Non	Non	Oui	Oui	Oui	Non	Non	Non	Non	Infection Respiratoire Aiguë et Sévère	No	No	15GP1149	Négatif	Missing
1149	Kalembe Lembe	7	Kinshasa	Homme	RDC	39.5	Yes	Non	Non	Pas indiqué	Pas indiqué	Missing	2015-06-08	Adéquat	2015-06-05	2015-06-08	Oui	Oui	Non	Non	Oui	Oui	Oui	Non	Non	Non	Non	Infection Respiratoire Aiguë et Sévère	No	No	15GP1150	Négatif	Missing
1150	Kalembe Lembe	1	Kinshasa	Femme	RDC	39.5	Yes	Non	Non	Pas indiqué	Pas indiqué	Missing	2015-06-08	Adéquat	2015-06-02	2015-06-08	Oui	Oui	Non	Non	Oui	Oui	Oui	Non	Non	Non	Non	Infection Respiratoire Aiguë et Sévère	No	No	15GP1151	Négatif	Missing
1151	Kalembe Lembe	15	Kinshasa	Homme	RDC	39.6	No	Non	Non	Pas indiqué	Pas indiqué	Missing	2015-06-08	Adéquat	2015-06-04	2015-06-08	Oui	Oui	Non	Non	Oui	Oui	Oui	Non	Non	Non	Non	Infection Semblable à la Grippe	No	No	15GP1152	Négatif	Missing
1152	RVA	5	Kinshasa	Homme	RDC	38	No	Missing	Missing	Missing	Missing	Missing	2015-06-09	Adéquat	2015-06-03	2015-06-08	Oui	Non	Non	Non	Non	Oui	Oui	Non	Non	Non	Non	Infection Semblable à la Grippe	No	No	15GP1153	Négatif	Missing
1153	RVA	3	Kinshasa	Homme	RDC	37.8	No	Missing	Missing	Missing	Missing	Missing	2015-06-09	Adéquat	2015-06-03	2015-06-08	Oui	Non	Non	Non	Non	Oui	Oui	Non	Non	Non	Non	Infection Semblable à la Grippe	No	No	15GP1154	Négatif	Missing
1154	RVA	3	Kinshasa	Femme	RDC	37.9	No	Missing	Missing	Missing	Missing	Missing	2015-06-09	Adéquat	2015-06-05	2015-06-08	Oui	Non	Non	Non	Non	Oui	Oui	Non	Non	Non	Non	Infection Semblable à la Grippe	No	No	15GP1155	Négatif	Missing
1155	RVA	3	Kinshasa	Femme	RDC	37.8	No	Missing	Missing	Missing	Missing	Missing	2015-06-09	Adéquat	2015-06-07	2015-06-08	Oui	Non	Non	Non	Non	Oui	Oui	Non	Non	Non	Non	Infection Semblable à la Grippe	No	No	15GP1156	Négatif	Missing
1156	RVA	1	Kinshasa	Femme	RDC	38	No	Missing	Missing	Missing	Missing	Missing	2015-06-09	Adéquat	2015-06-07	2015-06-08	Oui	Non	Non	Non	Non	Oui	Oui	Non	Non	Non	Non	Infection Semblable à la Grippe	No	No	15GP1157	Négatif	Missing
1157	RVA	2	Kinshasa	Femme	RDC	38	No	Missing	Missing	Missing	Missing	Missing	2015-06-09	Adéquat	2015-06-03	2015-06-08	Oui	Non	Non	Non	Non	Oui	Oui	Non	Non	Non	Non	Infection Semblable à la Grippe	No	No	15GP1158	Type B	Missing
1158	Kingasani	4	Kinshasa	Homme	RDC	38	No	Non	Non	Non	Non	Missing	2015-06-09	Adéquat	2015-06-01	2015-06-08	Oui	Non	Non	Non	Non	Oui	Oui	Non	Non	Non	Non	Infection Respiratoire Aiguë et Sévère	No	No	15GP1159	Type A	Missing
1159	Kingasani	6	Kinshasa	Homme	RDC	38.9	Yes	Non	Non	Non	Non	Missing	2015-06-09	Adéquat	2015-06-05	2015-06-08	Oui	Non	Non	Non	Non	Oui	Oui	Non	Non	Non	Non	Infection Respiratoire Aiguë et Sévère	No	No	15GP1160	Négatif	Missing
1160	Kingasani	10	Kinshasa	Femme	RDC	Missing	Yes	Non	Non	Non	Non	Missing	2015-06-09	Adéquat	2015-06-04	2015-06-08	Oui	Non	Non	Non	Non	Oui	Oui	Non	Non	Non	Non	Infection Respiratoire Aiguë et Sévère	No	No	15GP1161	Type A	A (H1N1) Pandémique
1161	Kingasani	15	Kinshasa	Homme	RDC	39	No	Non	Non	Non	Non	Missing	2015-06-09	Adéquat	2015-06-04	2015-06-08	Oui	Non	Non	Non	Non	Oui	Oui	Non	Non	Non	Non	Infection Semblable à la Grippe	No	No	15GP1162	Type A	A (H1N1) Pandémique
1162	Kingasani	10	Kinshasa	Homme	RDC	39	Yes	Non	Non	Non	Non	Missing	2015-06-09	Adéquat	2015-06-03	2015-06-08	Oui	Non	Non	Non	Non	Oui	Oui	Non	Non	Non	Non	Infection Respiratoire Aiguë et Sévère	No	No	15GP1163	Négatif	Missing
1163	Boyambi	38	Kinshasa	Homme	RDC	39	No	Missing	Missing	Missing	Missing	Missing	2015-06-12	Adéquat	2015-06-07	2015-06-10	Oui	Oui	Non	Oui	Oui	Oui	Oui	Non	Non	Non	Non	Infection Semblable à la Grippe	No	No	15GP1164	Type A	A (H1N1) Pandémique
1164	Boyambi	18	Kinshasa	Homme	RDC	40	No	Missing	Missing	Missing	Missing	Missing	2015-06-12	Adéquat	2015-06-05	2015-06-10	Oui	Non	Non	Oui	Oui	Oui	Oui	Non	Oui	Non	Oui	Infection Semblable à la Grippe	No	No	15GP1165	Type B	Missing
1165	Boyambi	2	Kinshasa	Homme	RDC	39.7	No	Missing	Missing	Missing	Missing	Missing	2015-06-12	Adéquat	2015-06-07	2015-06-10	Oui	Non	Non	Non	Non	Oui	Oui	Non	Oui	Non	Oui	Infection Semblable à la Grippe	No	No	15GP1166	Négatif	Missing
1166	Boyambi	4	Kinshasa	Homme	RDC	38.7	No	Missing	Missing	Missing	Missing	Missing	2015-06-12	Adéquat	2015-06-06	2015-06-10	Oui	Non	Non	Non	Oui	Oui	Oui	Non	Non	Non	Oui	Infection Semblable à la Grippe	No	No	15GP1167	Négatif	Missing
1167	Boyambi	6	Kinshasa	Homme	RDC	40	No	Missing	Missing	Missing	Missing	Missing	2015-06-12	Adéquat	2015-06-08	2015-06-10	Oui	Oui	Non	Non	Oui	Oui	Oui	Non	Non	Non	Non	Infection Semblable à la Grippe	No	No	15GP1168	Type B	Missing
1168	Boyambi	7	Kinshasa	Homme	RDC	38.8	No	Missing	Missing	Missing	Missing	Missing	2015-06-12	Adéquat	2015-06-05	2015-06-10	Oui	Oui	Non	Oui	Oui	Oui	Oui	Non	Non	Non	Non	Infection Semblable à la Grippe	No	No	15GP1169	Type B	Missing
1169	Boyambi	3	Kinshasa	Femme	RDC	39.2	No	Missing	Missing	Missing	Missing	Missing	2015-06-12	Adéquat	2015-06-06	2015-06-10	Oui	Oui	Non	Non	Non	Oui	Oui	Non	Non	Non	Oui	Infection Semblable à la Grippe	No	No	15GP1170	Négatif	Missing
1170	Boyambi	2	Kinshasa	Homme	RDC	38.4	No	Missing	Missing	Missing	Missing	Missing	2015-06-12	Adéquat	2015-06-10	2015-06-12	Oui	Non	Non	Non	Non	Oui	Oui	Non	Oui	Non	Oui	Infection Semblable à la Grippe	No	No	15GP1171	Négatif	Missing
1171	HGK	80	Kinshasa	Femme	RDC	38	No	Missing	Missing	Missing	Missing	Missing	2015-06-12	Adéquat	2015-06-10	2015-06-11	Oui	Non	Non	Oui	Oui	Oui	Oui	Non	Non	Oui	Oui	Infection Semblable à la Grippe	No	No	15GP1172	Négatif	Missing
1172	HGK	40	Kinshasa	Femme	RDC	38.3	No	Non	Non	Non	Non	Missing	2015-06-12	Adéquat	2015-06-04	2015-06-11	Oui	Oui	Pas indiqué	Oui	Pas indiqué	Oui	Oui	Pas indiqué	Oui	Oui	Oui	Infection Respiratoire Aiguë et Sévère	No	No	15GP1173	Négatif	Missing
1173	HGK	22	Kinshasa	Femme	RDC	39	Yes	Non	Oui	Non	Non	Missing	2015-06-12	Adéquat	2015-06-05	2015-06-11	Oui	Oui	Pas indiqué	Oui	Oui	Oui	Pas indiqué	Oui	Pas indiqué	Oui	Oui	Infection Respiratoire Aiguë et Sévère	No	No	15GP1174	Négatif	Missing
1174	HGK	54	Kinshasa	Femme	RDC	38.6	No	Missing	Missing	Missing	Missing	Missing	2015-06-12	Adéquat	2015-06-09	2015-06-11	Oui	Non	Non	Oui	Non	Oui	Oui	Oui	Non	Oui	Oui	Infection Semblable à la Grippe	No	No	15GP1175	Négatif	Missing
1175	HGK	34	Kinshasa	Femme	RDC	38.1	No	Missing	Missing	Missing	Missing	Missing	2015-06-12	Adéquat	2015-06-07	2015-06-11	Oui	Oui	Non	Oui	Oui	Oui	Non	Non	Non	Oui	Oui	Infection Semblable à la Grippe	No	No	15GP1176	Négatif	Missing
1176	Kalembe Lembe	2	Kinshasa	Femme	RDC	39.5	Yes	Non	Non	Pas indiqué	Pas indiqué	Missing	2015-06-15	Adéquat	2015-06-09	2015-06-15	Oui	Oui	Non	Non	Oui	Oui	Oui	Non	Non	Non	Non	Infection Respiratoire Aiguë et Sévère	No	No	15GP1177	Négatif	Missing
1177	Kalembe Lembe	2	Kinshasa	Homme	RDC	39.2	Yes	Non	Non	Pas indiqué	Pas indiqué	Missing	2015-06-15	Adéquat	2015-06-10	2015-06-15	Oui	Oui	Non	Non	Oui	Oui	Oui	Non	Non	Non	Non	Infection Respiratoire Aiguë et Sévère	No	No	15GP1178	Type A	A (H1N1) Pandémique
1178	Kalembe Lembe	9	Kinshasa	Homme	RDC	39.5	Yes	Non	Non	Pas indiqué	Pas indiqué	Missing	2015-06-15	Adéquat	2015-06-10	2015-06-15	Oui	Oui	Non	Non	Oui	Oui	Oui	Non	Non	Non	Non	Infection Respiratoire Aiguë et Sévère	No	No	15GP1179	Négatif	Missing
1179	Kalembe Lembe	17	Kinshasa	Homme	RDC	39.3	Yes	Non	Non	Pas indiqué	Pas indiqué	Missing	2015-06-15	Adéquat	2015-06-10	2015-06-15	Oui	Oui	Non	Non	Oui	Oui	Oui	Non	Non	Non	Non	Infection Respiratoire Aiguë et Sévère	No	No	15GP1180	Négatif	Missing
1180	Kalembe Lembe	7	Kinshasa	Femme	RDC	39.3	Yes	Non	Non	Pas indiqué	Pas indiqué	Missing	2015-06-15	Adéquat	2015-06-09	2015-06-15	Oui	Oui	Non	Non	Oui	Oui	Oui	Non	Non	Non	Non	Infection Respiratoire Aiguë et Sévère	No	No	15GP1181	Négatif	Missing
1181	Kalembe Lembe	18	Kinshasa	Homme	RDC	38.5	Yes	Non	Non	Non	Non	Missing	2015-06-15	Adéquat	2015-06-09	2015-06-15	Oui	Oui	Non	Non	Oui	Oui	Oui	Non	Non	Non	Non	Infection Respiratoire Aiguë et Sévère	No	No	15GP1182	Type B	Missing
1182	Kalembe Lembe	6	Kinshasa	Femme	RDC	39.5	Yes	Non	Non	Pas indiqué	Pas indiqué	Missing	2015-06-15	Adéquat	2015-06-09	2015-06-15	Oui	Oui	Non	Non	Oui	Oui	Oui	Non	Non	Non	Non	Infection Respiratoire Aiguë et Sévère	No	No	15GP1183	Négatif	Missing
1183	Kalembe Lembe	18	Kinshasa	Femme	RDC	39.3	No	Non	Non	Pas indiqué	Pas indiqué	Missing	2015-06-15	Adéquat	2015-06-09	2015-06-15	Oui	Oui	Non	Non	Oui	Oui	Oui	Non	Non	Non	Non	Infection Semblable à la Grippe	No	No	15GP1184	Négatif	Missing
1184	Kalembe Lembe	2	Kinshasa	Femme	RDC	39.6	No	Non	Non	Pas indiqué	Pas indiqué	Missing	2015-06-15	Adéquat	2015-06-11	2015-06-15	Oui	Oui	Non	Non	Oui	Oui	Oui	Non	Non	Non	Non	Infection Semblable à la Grippe	No	No	15GP1185	Type A	A (H1N1) Pandémique
1185	Kalembe Lembe	5	Kinshasa	Femme	RDC	39.5	No	Non	Non	Pas indiqué	Pas indiqué	Missing	2015-06-15	Adéquat	2015-06-11	2015-06-15	Oui	Oui	Non	Non	Oui	Oui	Oui	Non	Non	Non	Non	Infection Semblable à la Grippe	No	No	15GP1186	Type B	Missing
1186	Kalembe Lembe	5	Kinshasa	Homme	RDC	39.5	No	Non	Non	Pas indiqué	Pas indiqué	Missing	2015-06-15	Adéquat	2015-06-13	2015-06-15	Oui	Oui	Non	Non	Oui	Oui	Oui	Non	Non	Non	Non	Infection Semblable à la Grippe	No	No	15GP1187	Négatif	Missing
1187	RVA	6	Kinshasa	Homme	RDC	38.5	No	Missing	Missing	Missing	Missing	Missing	2015-06-15	Adéquat	2015-06-11	2015-06-15	Oui	Non	Non	Non	Non	Oui	Oui	Non	Non	Non	Non	Infection Semblable à la Grippe	No	No	15GP1188	Type B	Missing
1188	RVA	18	Kinshasa	Homme	RDC	37.8	No	Missing	Missing	Missing	Missing	Missing	2015-06-15	Adéquat	2015-06-08	2015-06-12	Oui	Non	Non	Non	Non	Oui	Oui	Non	Non	Non	Non	Infection Semblable à la Grippe	No	No	15GP1189	Type A	A (H1N1) Pandémique
1189	Kenya	32	Katanga	Homme	RDC	38	Yes	Missing	Missing	Missing	Missing	Missing	2015-06-15	Adéquat	2015-05-26	2015-05-27	Oui	Non	Non	Non	Non	Oui	Oui	Non	Non	Non	Non	Infection Respiratoire Aiguë et Sévère	No	No	15GP1190	Négatif	Missing
1190	Kenya	33	Katanga	Homme	RDC	38	Yes	Missing	Missing	Missing	Missing	Missing	2015-06-15	Adéquat	2015-05-05	2015-05-07	Oui	Non	Non	Non	Non	Oui	Oui	Non	Non	Non	Non	Infection Respiratoire Aiguë et Sévère	No	No	15GP1191	Négatif	Missing
1191	Kenya	3	Katanga	Femme	RDC	39	Yes	Missing	Missing	Missing	Missing	Missing	2015-06-15	Adéquat	2015-05-04	2015-05-07	Oui	Non	Non	Non	Non	Oui	Oui	Non	Non	Non	Non	Infection Respiratoire Aiguë et Sévère	No	No	15GP1192	Négatif	Missing
1192	Kenya	5	Katanga	Homme	RDC	38.6	Yes	Missing	Missing	Missing	Missing	Missing	2015-06-15	Adéquat	2015-05-07	2015-07-12	Oui	Non	Non	Non	Oui	Oui	Oui	Pas indiqué	Pas indiqué	Pas indiqué	Non	Infection Respiratoire Aiguë et Sévère	No	No	15GP1193	Négatif	Missing
1193	Kenya	3	Katanga	Homme	RDC	38.5	Yes	Missing	Missing	Missing	Missing	Missing	2015-06-15	Adéquat	2015-05-23	2015-05-27	Oui	Non	Non	Non	Non	Oui	Oui	Non	Oui	Non	Oui	Infection Respiratoire Aiguë et Sévère	No	No	15GP1194	Négatif	Missing
1194	Kenya	8	Katanga	Homme	RDC	38.5	Yes	Missing	Missing	Missing	Missing	Missing	2015-06-15	Adéquat	2015-05-24	2015-05-28	Oui	Non	Non	Non	Non	Oui	Oui	Non	Non	Non	Oui	Infection Respiratoire Aiguë et Sévère	No	No	15GP1195	Négatif	Missing
1195	Kenya	8	Katanga	Homme	RDC	38.5	Yes	Missing	Missing	Missing	Missing	Missing	2015-06-15	Adéquat	2015-05-25	2015-05-28	Oui	Non	Non	Oui	Oui	Oui	Oui	Non	Non	Non	Oui	Infection Respiratoire Aiguë et Sévère	No	No	15GP1196	Négatif	Missing
1196	Kenya	16	Katanga	Homme	RDC	38.5	No	Missing	Missing	Missing	Missing	Missing	2015-06-15	Adéquat	2015-05-28	2015-06-01	Oui	Non	Non	Non	Non	Oui	Oui	Non	Oui	Non	Non	Infection Semblable à la Grippe	No	No	15GP1197	Négatif	Missing
1197	Kenya	2	Katanga	Homme	RDC	38.5	No	Missing	Missing	Missing	Missing	Missing	2015-06-15	Adéquat	2015-05-30	2015-06-02	Oui	Non	Non	Non	Non	Oui	Oui	Non	Oui	Non	Non	Infection Semblable à la Grippe	No	No	15GP1198	Négatif	Missing
1198	Kenya	8	Katanga	Homme	RDC	38.6	Yes	Missing	Missing	Missing	Missing	Missing	2015-06-15	Adéquat	2015-06-01	2015-06-05	Oui	Non	Non	Non	Non	Oui	Oui	Non	Non	Non	Non	Infection Respiratoire Aiguë et Sévère	No	No	15GP1199	Négatif	Missing
1199	Kingasani	5	Kinshasa	Femme	RDC	38	Yes	Non	Non	Non	Non	Missing	2015-06-15	Adéquat	2015-06-12	2015-06-15	Oui	Non	Non	Non	Non	Oui	Oui	Non	Non	Non	Non	Infection Respiratoire Aiguë et Sévère	No	No	15GP1200	Type A	H3N2 & A (H1N1) Pandemique
1200	Kingasani	5	Kinshasa	Homme	RDC	39	Yes	Non	Non	Non	Non	Missing	2015-06-15	Adéquat	2015-06-12	2015-06-15	Oui	Non	Non	Non	Non	Oui	Oui	Non	Non	Non	Non	Infection Respiratoire Aiguë et Sévère	No	No	15GP1201	Type A	A (H1N1) Pandémique
1201	Kingasani	1	Kinshasa	Femme	RDC	39.4	Yes	Non	Non	Non	Non	Missing	2015-06-15	Adéquat	2015-06-13	2015-06-15	Oui	Non	Non	Non	Non	Oui	Oui	Non	Non	Non	Non	Infection Respiratoire Aiguë et Sévère	No	No	15GP1202	Négatif	Missing
1202	Kingasani	18	Kinshasa	Homme	RDC	39	Yes	Non	Non	Non	Non	Missing	2015-06-15	Adéquat	2015-06-13	2015-06-15	Oui	Non	Non	Non	Non	Oui	Oui	Non	Non	Non	Non	Infection Respiratoire Aiguë et Sévère	No	No	15GP1203	Négatif	Missing
1203	Boyambi	22	Kinshasa	Homme	RDC	39.4	No	Missing	Missing	Missing	Missing	Missing	2015-06-17	Adéquat	2015-06-12	2015-06-15	Oui	Oui	Non	Oui	Oui	Oui	Oui	Non	Non	Non	Non	Infection Semblable à la Grippe	No	No	15GP1204	Négatif	Missing
1204	Boyambi	2	Kinshasa	Femme	RDC	38.7	No	Missing	Missing	Missing	Missing	Missing	2015-06-17	Adéquat	2015-06-10	2015-06-15	Oui	Non	Non	Non	Oui	Oui	Oui	Non	Oui	Non	Oui	Infection Semblable à la Grippe	No	No	15GP1205	Négatif	Missing
1205	Boyambi	40	Kinshasa	Homme	RDC	40	No	Missing	Missing	Missing	Missing	Missing	2015-06-17	Adéquat	2015-06-11	2015-06-15	Oui	Oui	Non	Oui	Oui	Oui	Oui	Non	Non	Non	Non	Infection Semblable à la Grippe	No	No	15GP1206	Négatif	Missing
1206	Boyambi	33	Kinshasa	Homme	RDC	39	No	Missing	Missing	Missing	Missing	Missing	2015-06-17	Adéquat	2015-06-11	2015-06-16	Oui	Oui	Non	Oui	Oui	Oui	Oui	Non	Non	Non	Oui	Infection Semblable à la Grippe	No	No	15GP1207	Type A	A (H1N1) Pandémique
1207	Boyambi	9	Kinshasa	Homme	RDC	38.7	No	Missing	Missing	Missing	Missing	Missing	2015-06-17	Adéquat	2015-06-12	2015-06-16	Oui	Oui	Non	Non	Oui	Oui	Oui	Non	Non	Non	Oui	Infection Semblable à la Grippe	No	No	15GP1208	Négatif	Missing
1208	Boyambi	13	Kinshasa	Homme	RDC	39.6	No	Missing	Missing	Missing	Missing	Missing	2015-06-17	Adéquat	2015-06-13	2015-06-16	Oui	Non	Non	Oui	Oui	Oui	Oui	Non	Oui	Non	Oui	Infection Semblable à la Grippe	No	No	15GP1209	Négatif	Missing
1209	HGK	61	Kinshasa	Homme	RDC	38	No	Missing	Missing	Missing	Missing	Missing	2015-06-17	Adéquat	2015-06-14	2015-06-16	Oui	Non	Non	Oui	Oui	Oui	Oui	Oui	Non	Non	Non	Infection Semblable à la Grippe	No	No	15GP1210	Négatif	Missing
1210	HGK	50	Kinshasa	Homme	RDC	39	Yes	Non	Non	Non	Non	Missing	2015-06-17	Adéquat	2015-06-11	2015-06-16	Oui	Oui	Non	Oui	Oui	Oui	Oui	Oui	Non	Non	Non	Infection Respiratoire Aiguë et Sévère	No	No	15GP1211	Négatif	Missing
1211	HGK	42	Kinshasa	Femme	RDC	40	Yes	Non	Oui	Non	Non	Missing	2015-06-17	Adéquat	2015-06-12	2015-06-16	Oui	Oui	Non	Non	Oui	Oui	Oui	Oui	Non	Oui	Oui	Infection Respiratoire Aiguë et Sévère	No	No	15GP1212	Négatif	Missing
1212	HGK	56	Kinshasa	Homme	RDC	40	Yes	Non	Non	Non	Non	Missing	2015-06-17	Adéquat	2015-06-13	2015-06-16	Oui	Oui	Non	Non	Oui	Oui	Oui	Oui	Non	Non	Oui	Infection Respiratoire Aiguë et Sévère	No	No	15GP1213	Négatif	Missing
1213	HGK	58	Kinshasa	Homme	RDC	38	No	Missing	Missing	Missing	Missing	Missing	2015-06-17	Adéquat	2015-06-14	2015-06-16	Oui	Non	Non	Oui	Oui	Oui	Oui	Non	Non	Non	Non	Infection Semblable à la Grippe	No	No	15GP1214	Négatif	Missing
1214	HGK	32	Kinshasa	Homme	RDC	38	No	Missing	Missing	Missing	Missing	Missing	2015-06-17	Adéquat	2015-06-14	2015-06-17	Oui	Non	Non	Oui	Oui	Oui	Oui	Oui	Non	Non	Non	Infection Semblable à la Grippe	No	No	15GP1215	Type B	Missing
1215	Matadi	2	Bas-Congo	Homme	RDC	39	Yes	Missing	Missing	Missing	Missing	Missing	2015-06-18	Adéquat	2015-06-06	2015-06-09	Oui	Pas indiqué	Pas indiqué	Pas indiqué	Oui	Oui	Oui	Pas indiqué	Oui	Pas indiqué	Pas indiqué	Infection Respiratoire Aiguë et Sévère	No	No	15GP1216	Type B	Missing
1216	Matadi	9	Bas-Congo	Femme	RDC	38	Yes	Pas indiqué	Pas indiqué	Pas indiqué	Pas indiqué	Missing	2015-06-18	Adéquat	2015-06-06	2015-06-09	Oui	Pas indiqué	Pas indiqué	Oui	Oui	Oui	Pas indiqué	Pas indiqué	Oui	Pas indiqué	Pas indiqué	Infection Respiratoire Aiguë et Sévère	No	No	15GP1217	Négatif	Missing
1217	Matadi	1	Bas-Congo	Homme	RDC	38	No	Missing	Missing	Missing	Missing	Missing	2015-06-18	Adéquat	2015-06-06	2015-06-09	Oui	Pas indiqué	Pas indiqué	Pas indiqué	Pas indiqué	Oui	Oui	Pas indiqué	Pas indiqué	Pas indiqué	Pas indiqué	Infection Semblable à la Grippe	No	No	15GP1218	Négatif	Missing
1218	Matadi	4	Bas-Congo	Homme	RDC	Missing	Yes	Missing	Missing	Missing	Missing	Missing	2015-06-18	Adéquat	2015-06-06	2015-06-09	Oui	Pas indiqué	Pas indiqué	Oui	Oui	Oui	Oui	Pas indiqué	Pas indiqué	Pas indiqué	Pas indiqué	Infection Respiratoire Aiguë et Sévère	No	No	15GP1219	Type A&B	A (H1N1) Pandémique
1219	Matadi	15	Bas-Congo	Femme	RDC	40	Yes	Missing	Missing	Missing	Missing	Missing	2015-06-18	Adéquat	2015-06-07	2015-06-11	Oui	Pas indiqué	Pas indiqué	Oui	Pas indiqué	Pas indiqué	Oui	Oui	Oui	Pas indiqué	Oui	Infection Respiratoire Aiguë et Sévère	No	No	15GP1220	Négatif	Missing
1220	Matadi	2	Bas-Congo	Homme	RDC	39	No	Pas indiqué	Pas indiqué	Pas indiqué	Pas indiqué	Missing	2015-06-18	Adéquat	2015-06-06	2015-06-09	Oui	Pas indiqué	Pas indiqué	Oui	Pas indiqué	Oui	Oui	Pas indiqué	Pas indiqué	Pas indiqué	Pas indiqué	Infection Semblable à la Grippe	No	No	15GP1221	Type B	Missing
1221	Kalembe Lembe	20	Kinshasa	Homme	RDC	39.3	Yes	Non	Non	Non	Non	Missing	2015-06-19	Adéquat	2015-06-15	2015-06-18	Oui	Oui	Non	Non	Oui	Oui	Oui	Non	Non	Non	Non	Infection Respiratoire Aiguë et Sévère	No	No	15GP1222	Type B	Missing
1222	Kalembe Lembe	4	Kinshasa	Homme	RDC	39.2	Yes	Non	Non	Pas indiqué	Pas indiqué	Missing	2015-06-19	Adéquat	2015-06-12	2015-06-18	Oui	Oui	Non	Non	Oui	Oui	Oui	Non	Non	Non	Non	Infection Respiratoire Aiguë et Sévère	No	No	15GP1223	Négatif	Missing
1223	Kalembe Lembe	42	Kinshasa	Femme	RDC	38.5	Yes	Non	Non	Non	Non	Missing	2015-06-19	Adéquat	2015-06-12	2015-06-18	Oui	Oui	Non	Non	Oui	Oui	Oui	Non	Non	Non	Non	Infection Respiratoire Aiguë et Sévère	No	No	15GP1224	Négatif	Missing
1224	Kalembe Lembe	30	Kinshasa	Femme	RDC	40.6	Yes	Non	Non	Pas indiqué	Pas indiqué	Missing	2015-06-19	Adéquat	2015-06-12	2015-06-18	Oui	Oui	Non	Non	Oui	Oui	Oui	Non	Non	Non	Non	Infection Respiratoire Aiguë et Sévère	No	No	15GP1225	Type A	A (H1N1) Pandémique
1225	Kalembe Lembe	3	Kinshasa	Femme	RDC	38.5	No	Non	Non	Pas indiqué	Pas indiqué	Missing	2015-06-19	Adéquat	2015-06-16	2015-06-18	Oui	Oui	Non	Non	Oui	Oui	Oui	Non	Non	Non	Non	Infection Respiratoire Aiguë et Sévère	No	No	15GP1226	Type B	Missing
1226	Kalembe Lembe	4	Kinshasa	Homme	RDC	39.2	No	Non	Non	Pas indiqué	Pas indiqué	Missing	2015-06-19	Adéquat	2015-06-14	2015-06-18	Oui	Oui	Non	Non	Oui	Oui	Oui	Non	Non	Non	Non	Infection Semblable à la Grippe	No	No	15GP1227	Négatif	Missing
1227	Kalembe Lembe	4	Kinshasa	Femme	RDC	40.2	No	Non	Non	Non	Non	Missing	2015-06-19	Adéquat	2015-06-12	2015-06-18	Oui	Oui	Non	Non	Oui	Oui	Oui	Non	Non	Non	Non	Infection Semblable à la Grippe	No	No	15GP1228	Type A	A (H1N1) Pandémique
1228	Kalembe Lembe	17	Kinshasa	Homme	RDC	40.2	No	Non	Non	Non	Non	Missing	2015-06-19	Adéquat	2015-06-12	2015-06-18	Oui	Oui	Non	Non	Oui	Oui	Oui	Non	Non	Non	Non	Infection Semblable à la Grippe	No	No	15GP1229	Négatif	Missing
1229	RVA	3	Kinshasa	Homme	RDC	37.8	No	Missing	Missing	Missing	Missing	Missing	2015-06-19	Adéquat	2015-06-13	2015-06-16	Oui	Non	Non	Non	Non	Oui	Oui	Non	Non	Non	Non	Infection Semblable à la Grippe	No	No	15GP1230	Type A	A (H1N1) Pandémique
1230	RVA	2	Kinshasa	Homme	RDC	37.8	No	Missing	Missing	Missing	Missing	Missing	2015-06-19	Adéquat	2015-06-14	2015-06-18	Oui	Non	Non	Non	Non	Oui	Oui	Non	Non	Non	Non	Infection Semblable à la Grippe	No	No	15GP1231	Type B	Missing
1231	RVA	5	Kinshasa	Femme	RDC	38	No	Missing	Missing	Missing	Missing	Missing	2015-06-19	Adéquat	2015-06-13	2015-06-18	Oui	Non	Non	Non	Non	Oui	Oui	Non	Non	Non	Non	Infection Semblable à la Grippe	No	No	15GP1232	Négatif	Missing
1232	Boyambi	17	Kinshasa	Homme	RDC	39	No	Missing	Missing	Missing	Missing	Missing	2015-06-20	Adéquat	2015-06-15	2015-06-19	Oui	Oui	Non	Oui	Oui	Oui	Oui	Non	Non	Non	Oui	Infection Semblable à la Grippe	No	No	15GP1233	Type A	A (H1N1) Pandémique
1233	Boyambi	18	Kinshasa	Homme	RDC	40	No	Non	Non	Non	Non	Missing	2015-06-20	Adéquat	2015-06-16	2015-06-19	Oui	Oui	Non	Oui	Oui	Oui	Oui	Non	Non	Non	Non	Infection Semblable à la Grippe	No	No	15GP1234	Négatif	Missing
1234	Matadi	2	Bas-Congo	Homme	RDC	38.9	No	Missing	Missing	Missing	Missing	Missing	2015-06-20	Adéquat	2015-06-17	2015-06-18	Oui	Non	Non	Inconnu	Inconnu	Oui	Oui	Non	Non	Inconnu	Oui	Infection Semblable à la Grippe	No	No	15GP1235	Négatif	Missing
1235	Matadi	7	Bas-Congo	Femme	RDC	39	No	Missing	Missing	Missing	Missing	Missing	2015-06-20	Adéquat	2015-06-15	2015-06-18	Oui	Oui	Non	Inconnu	Inconnu	Oui	Oui	Inconnu	Non	Inconnu	Oui	Infection Respiratoire Aiguë et Sévère	No	No	15GP1236	Négatif	Missing
1236	Matadi	10	Bas-Congo	Femme	RDC	40	No	Missing	Missing	Missing	Missing	Missing	2015-06-20	Adéquat	2015-06-16	2015-06-18	Oui	Oui	Non	Oui	Oui	Oui	Oui	Non	Non	Oui	Oui	Infection Respiratoire Aiguë et Sévère	No	No	15GP1237	Négatif	Missing
1237	Matadi	15	Bas-Congo	Femme	RDC	38.8	No	Missing	Missing	Missing	Missing	Missing	2015-06-20	Adéquat	2015-06-15	2015-06-18	Oui	Oui	Non	Oui	Oui	Oui	Oui	Non	Non	Oui	Oui	Infection Semblable à la Grippe	No	No	15GP1238	Type B	Missing
1238	Matadi	13	Bas-Congo	Femme	RDC	39	Yes	Missing	Missing	Missing	Missing	Missing	2015-06-20	Adéquat	2015-06-15	2015-06-18	Oui	Oui	Non	Oui	Oui	Oui	Oui	Oui	Oui	Oui	Oui	Infection Respiratoire Aiguë et Sévère	No	No	15GP1239	Négatif	Missing
1239	Matadi	16	Bas-Congo	Homme	RDC	Missing	Yes	Missing	Missing	Missing	Missing	Missing	2015-06-20	Adéquat	2015-06-15	2015-06-18	Oui	Oui	Oui	Inconnu	Inconnu	Oui	Oui	Inconnu	Non	Inconnu	Oui	Infection Respiratoire Aiguë et Sévère	No	No	15GP1240	Négatif	Missing
1240	Muanda	12	Bas-Congo	Homme	RDC	38.3	No	Non	Non	Non	Non	Missing	2015-06-20	Adéquat	2015-06-13	2015-06-17	Oui	Non	Non	Oui	Oui	Oui	Oui	Oui	Non	Oui	Non	Infection Semblable à la Grippe	No	No	15GP1241	Négatif	Missing
1241	Muanda	3	Bas-Congo	Femme	RDC	38.5	Yes	Non	Non	Non	Non	Missing	2015-06-20	Adéquat	2015-06-15	2015-06-17	Oui	Oui	Non	Inconnu	Inconnu	Oui	Oui	Inconnu	Oui	Inconnu	Oui	Infection Respiratoire Aiguë et Sévère	No	No	15GP1242	Négatif	Missing
1242	Muanda	33	Bas-Congo	Homme	RDC	39	No	Non	Non	Non	Non	Missing	2015-06-20	Adéquat	2015-06-16	2015-06-18	Oui	Non	Non	Oui	Oui	Oui	Oui	Oui	Non	Oui	Non	Infection Semblable à la Grippe	No	No	15GP1243	Négatif	Missing
1243	Muanda	1	Bas-Congo	Femme	RDC	38.7	Yes	Non	Non	Non	Non	Missing	2015-06-20	Adéquat	2015-06-17	2015-06-18	Oui	Oui	Non	Inconnu	Inconnu	Oui	Oui	Inconnu	Non	Inconnu	Oui	Infection Respiratoire Aiguë et Sévère	No	No	15GP1244	Négatif	Missing
1244	Muanda	49	Bas-Congo	Femme	RDC	39	No	Non	Non	Non	Non	Missing	2015-06-20	Adéquat	2015-06-15	2015-06-18	Oui	Non	Non	Oui	Oui	Oui	Oui	Oui	Non	Oui	Non	Infection Semblable à la Grippe	No	No	15GP1245	Négatif	Missing
1245	Muanda	2	Bas-Congo	Femme	RDC	39	Yes	Non	Non	Non	Non	Missing	2015-06-20	Adéquat	2015-06-15	2015-06-18	Oui	Non	Non	Inconnu	Inconnu	Oui	Oui	Inconnu	Oui	Inconnu	Oui	Infection Respiratoire Aiguë et Sévère	No	No	15GP1246	Négatif	Missing
1246	Muanda	11	Bas-Congo	Femme	RDC	38.3	Yes	Non	Non	Non	Non	Missing	2015-06-20	Adéquat	2015-06-16	2015-06-18	Oui	Oui	Non	Inconnu	Inconnu	Oui	Oui	Inconnu	Non	Non	Inconnu	Infection Respiratoire Aiguë et Sévère	No	No	15GP1247	Négatif	Missing
1247	Muanda	23	Bas-Congo	Homme	RDC	38.1	Yes	Missing	Missing	Missing	Missing	Missing	2015-06-20	Adéquat	2015-06-16	2015-06-18	Oui	Non	Non	Inconnu	Inconnu	Oui	Oui	Inconnu	Non	Inconnu	Non	Infection Respiratoire Aiguë et Sévère	No	No	15GP1248	Négatif	Missing
1248	RVA	2	Kinshasa	Homme	RDC	37.8	No	Missing	Missing	Missing	Missing	Missing	2015-06-22	Adéquat	2015-06-21	2015-06-22	Oui	Non	Non	Non	Non	Oui	Oui	Non	Non	Non	Non	Infection Semblable à la Grippe	No	No	15GP1249	Type B	Missing
1249	RVA	42	Kinshasa	Femme	RDC	36.8	No	Missing	Missing	Missing	Missing	Missing	2015-06-22	Adéquat	2015-06-21	2015-06-22	Oui	Non	Non	Non	Non	Oui	Oui	Non	Non	Non	Non	Infection Semblable à la Grippe	No	No	15GP1250	Négatif	Missing
1250	Kenya	8	Katanga	Homme	RDC	38	Yes	Missing	Missing	Missing	Missing	Missing	2015-06-23	Adéquat	2015-06-06	2015-06-18	Oui	Non	Non	Non	Non	Oui	Oui	Non	Oui	Non	Non	Infection Respiratoire Aiguë et Sévère	No	No	15GP1251	Négatif	Missing
1251	Kenya	3	Katanga	Homme	RDC	38.5	No	Missing	Missing	Missing	Missing	Missing	2015-06-23	Adéquat	2015-06-12	2015-06-15	Oui	Non	Non	Non	Non	Oui	Oui	Non	Non	Non	Non	Infection Semblable à la Grippe	No	No	15GP1252	Négatif	Missing
1252	Kenya	9	Katanga	Homme	RDC	39.5	No	Missing	Missing	Missing	Missing	Missing	2015-06-23	Adéquat	2015-06-14	2015-06-18	Oui	Non	Non	Non	Non	Oui	Oui	Non	Oui	Non	Non	Infection Respiratoire Aiguë et Sévère	No	No	15GP1253	Négatif	Missing
1253	Kenya	7	Katanga	Femme	RDC	39.5	No	Missing	Missing	Missing	Missing	Missing	2015-06-23	Adéquat	2015-06-16	2015-06-20	Oui	Non	Oui	Non	Non	Oui	Oui	Non	Oui	Non	Non	Infection Respiratoire Aiguë et Sévère	No	No	15GP1254	Négatif	Missing
1254	Kenya	9	Katanga	Homme	RDC	38	No	Missing	Missing	Missing	Missing	Missing	2015-06-23	Adéquat	2015-06-17	2015-06-20	Oui	Non	Non	Non	Non	Oui	Oui	Non	Non	Non	Non	Infection Semblable à la Grippe	No	No	15GP1255	Négatif	Missing
1255	Kenya	6	Katanga	Homme	RDC	39	No	Missing	Missing	Missing	Missing	Missing	2015-06-23	Adéquat	2015-06-15	2015-06-18	Oui	Non	Non	Non	Non	Oui	Oui	Non	Oui	Non	Non	Infection Respiratoire Aiguë et Sévère	No	No	15GP1256	Négatif	Missing
1256	Kingasani	6	Kinshasa	Femme	RDC	38	No	Missing	Missing	Missing	Missing	Missing	2015-06-23	Adéquat	2015-06-20	2015-06-23	Oui	Non	Non	Non	Non	Oui	Oui	Non	Non	Non	Non	Infection Semblable à la Grippe	No	No	15GP1257	Négatif	Missing
1257	Kingasani	52	Kinshasa	Homme	RDC	38	No	Non	Non	Non	Non	Missing	2015-06-23	Adéquat	2015-06-20	2015-06-23	Oui	Non	Non	Non	Non	Oui	Oui	Non	Non	Non	Non	Infection Semblable à la Grippe	No	No	15GP1258	Type A	A (H1N1) Pandémique
1258	Kingasani	14	Kinshasa	Femme	RDC	39	Yes	Non	Non	Non	Non	Missing	2015-06-23	Adéquat	2015-06-19	2015-06-23	Oui	Non	Non	Non	Non	Oui	Oui	Non	Non	Non	Non	Infection Respiratoire Aiguë et Sévère	No	No	15GP1259	Négatif	Missing
1259	Kingasani	28	Kinshasa	Homme	RDC	39	Yes	Non	Non	Non	Non	Missing	2015-06-23	Adéquat	2015-06-19	2015-06-23	Oui	Non	Non	Non	Oui	Oui	Oui	Non	Non	Non	Non	Infection Respiratoire Aiguë et Sévère	No	No	15GP1260	Négatif	Missing
1260	Kingasani	28	Kinshasa	Homme	RDC	38	No	Non	Non	Non	Non	Missing	2015-06-23	Adéquat	2015-06-19	2015-06-23	Oui	Non	Non	Non	Non	Oui	Oui	Non	Non	Non	Non	Infection Semblable à la Grippe	No	No	15GP1261	Négatif	Missing
1261	Boyambi	48	Kinshasa	Homme	RDC	39	No	Missing	Missing	Missing	Missing	Missing	2015-06-24	Adéquat	2015-06-19	2015-06-22	Oui	Oui	Non	Non	Oui	Oui	Oui	Non	Non	Non	Non	Infection Semblable à la Grippe	No	No	15GP1262	Type A	H3N2
1262	Boyambi	13	Kinshasa	Femme	RDC	40	No	Missing	Missing	Missing	Missing	Missing	2015-06-24	Adéquat	2015-06-17	2015-06-22	Oui	Non	Non	Oui	Oui	Oui	Oui	Non	Non	Non	Oui	Infection Semblable à la Grippe	No	No	15GP1263	Type B	Missing
1263	Boyambi	11	Kinshasa	Homme	RDC	39	No	Missing	Missing	Missing	Missing	Missing	2015-06-24	Adéquat	2015-06-20	2015-06-23	Oui	Oui	Non	Non	Oui	Oui	Oui	Non	Oui	Non	Non	Infection Semblable à la Grippe	No	No	15GP1264	Négatif	Missing
1264	Boyambi	11	Kinshasa	Homme	RDC	39	No	Missing	Missing	Missing	Missing	Missing	2015-06-24	Adéquat	2015-06-19	2015-06-23	Oui	Oui	Non	Oui	Oui	Oui	Oui	Non	Non	Non	Non	Infection Semblable à la Grippe	No	No	15GP1265	Négatif	Missing
1265	Boyambi	11	Kinshasa	Homme	RDC	38.7	No	Missing	Missing	Missing	Missing	Missing	2015-06-24	Adéquat	2015-06-19	2015-06-23	Oui	Non	Non	Oui	Oui	Oui	Oui	Non	Oui	Non	Oui	Infection Semblable à la Grippe	No	No	15GP1266	Négatif	Missing
1266	Boyambi	6	Kinshasa	Femme	RDC	38.7	No	Missing	Missing	Missing	Missing	Missing	2015-06-24	Adéquat	2015-06-21	2015-06-23	Oui	Non	Non	Non	Non	Oui	Oui	Non	Oui	Non	Oui	Infection Semblable à la Grippe	No	No	15GP1267	Négatif	Missing
1267	Boyambi	29	Kinshasa	Femme	RDC	40	No	Missing	Missing	Missing	Missing	Missing	2015-06-24	Adéquat	2015-06-19	2015-06-24	Oui	Oui	Non	Oui	Oui	Oui	Oui	Non	Non	Non	Oui	Infection Semblable à la Grippe	No	No	15GP1268	Négatif	Missing
1268	HGK	26	Kinshasa	Femme	RDC	38	No	Missing	Missing	Missing	Missing	Missing	2015-06-24	Adéquat	2015-06-19	2015-06-22	Oui	Non	Non	Oui	Oui	Oui	Non	Non	Non	Non	Oui	Infection Semblable à la Grippe	No	No	15GP1269	Négatif	Missing
1269	HGK	35	Kinshasa	Femme	RDC	40	Yes	Non	Non	Non	Non	Missing	2015-06-24	Adéquat	2015-06-19	2015-06-22	Oui	Oui	Non	Oui	Oui	Oui	Non	Oui	Non	Oui	Oui	Infection Respiratoire Aiguë et Sévère	No	No	15GP1270	Négatif	Missing
1270	HGK	15	Kinshasa	Femme	RDC	39	No	Non	Oui	Non	Non	Missing	2015-06-24	Adéquat	2015-06-17	2015-06-22	Oui	Non	Non	Non	Oui	Oui	Oui	Non	Non	Oui	Oui	Infection Respiratoire Aiguë et Sévère	No	No	15GP1271	Négatif	Missing
1271	HGK	23	Kinshasa	Homme	RDC	39	No	Non	Non	Non	Non	Missing	2015-06-24	Adéquat	2015-06-17	2015-06-22	Oui	Oui	Non	Oui	Oui	Oui	Non	Oui	Non	Oui	Non	Infection Respiratoire Aiguë et Sévère	No	No	15GP1272	Négatif	Missing
1272	HGK	53	Kinshasa	Femme	RDC	38	No	Missing	Missing	Missing	Missing	Missing	2015-06-24	Adéquat	2015-06-22	2015-06-24	Oui	Non	Non	Oui	Oui	Oui	Non	Non	Non	Non	Non	Infection Semblable à la Grippe	No	No	15GP1273	Négatif	Missing
1273	HGK	25	Kinshasa	Homme	RDC	38	No	Non	Non	Non	Non	Missing	2015-06-24	Adéquat	2015-06-20	2015-06-24	Oui	Oui	Non	Oui	Oui	Oui	Non	Non	Non	Oui	Oui	Infection Respiratoire Aiguë et Sévère	No	No	15GP1274	Négatif	Missing
1274	HGK	30	Kinshasa	Femme	RDC	40	Yes	Non	Non	Non	Non	Missing	2015-06-24	Adéquat	2015-06-19	2015-06-24	Oui	Oui	Non	Non	Oui	Oui	Oui	Oui	Non	Non	Oui	Infection Respiratoire Aiguë et Sévère	No	No	15GP1275	Négatif	Missing
1275	HGK	66	Kinshasa	Homme	RDC	38	No	Missing	Missing	Missing	Missing	Missing	2015-06-24	Adéquat	2015-06-22	2015-06-24	Oui	Oui	Non	Oui	Oui	Oui	Oui	Non	Non	Non	Non	Infection Semblable à la Grippe	No	No	15GP1276	Négatif	Missing
1276	Kalembe Lembe	6	Kinshasa	Femme	RDC	40.2	Yes	Non	Non	Pas indiqué	Pas indiqué	Missing	2015-06-25	Adéquat	2015-06-19	2015-06-25	Oui	Oui	Non	Non	Oui	Oui	Oui	Non	Non	Non	Non	Infection Respiratoire Aiguë et Sévère	No	No	15GP1277	Type B	Missing
1277	Kalembe Lembe	1	Kinshasa	Homme	RDC	39.2	Yes	Non	Non	Pas indiqué	Pas indiqué	Missing	2015-06-25	Adéquat	2015-06-19	2015-06-25	Oui	Oui	Non	Non	Oui	Oui	Oui	Non	Non	Non	Non	Infection Respiratoire Aiguë et Sévère	No	No	15GP1278	Négatif	Missing
1278	Kalembe Lembe	19	Kinshasa	Homme	RDC	39.3	Yes	Non	Non	Pas indiqué	Pas indiqué	Missing	2015-06-25	Adéquat	2015-06-19	2015-06-25	Oui	Oui	Non	Non	Oui	Oui	Oui	Non	Non	Non	Non	Infection Respiratoire Aiguë et Sévère	No	No	15GP1279	Négatif	Missing
1279	Kingasani	16	Kinshasa	Femme	RDC	39.3	No	Non	Non	Pas indiqué	Pas indiqué	Missing	2015-06-25	Adéquat	2015-06-20	2015-06-25	Oui	Oui	Non	Non	Oui	Oui	Oui	Non	Non	Non	Non	Infection Respiratoire Aiguë et Sévère	No	No	15GP1280	Type B	Missing
1280	Kalembe Lembe	4	Kinshasa	Femme	RDC	39.3	Yes	Non	Non	Pas indiqué	Pas indiqué	Missing	2015-06-25	Adéquat	2015-06-19	2015-06-25	Oui	Oui	Non	Non	Oui	Oui	Oui	Non	Non	Non	Non	Infection Respiratoire Aiguë et Sévère	No	No	15GP1281	Négatif	Missing
1281	Kalembe Lembe	5	Kinshasa	Homme	RDC	39.5	Yes	Non	Non	Pas indiqué	Pas indiqué	Missing	2015-06-25	Adéquat	2015-06-20	2015-06-25	Oui	Oui	Non	Non	Oui	Oui	Oui	Non	Non	Non	Non	Infection Respiratoire Aiguë et Sévère	No	No	15GP1282	Type B	Missing
1282	Kalembe Lembe	7	Kinshasa	Femme	RDC	39.3	Yes	Non	Non	Pas indiqué	Pas indiqué	Missing	2015-06-25	Adéquat	2015-06-19	2015-06-25	Oui	Oui	Non	Non	Oui	Oui	Oui	Non	Non	Non	Non	Infection Respiratoire Aiguë et Sévère	No	No	15GP1283	Négatif	Missing
1283	Kalembe Lembe	5	Kinshasa	Homme	RDC	39.3	No	Non	Non	Pas indiqué	Pas indiqué	Missing	2015-06-25	Adéquat	2015-06-19	2015-06-25	Oui	Oui	Non	Non	Oui	Oui	Oui	Non	Non	Non	Non	Infection Semblable à la Grippe	No	No	15GP1284	Négatif	Missing
1284	Kalembe Lembe	11	Kinshasa	Homme	RDC	39.3	No	Non	Non	Non	Non	Missing	2015-06-25	Adéquat	2015-06-22	2015-06-25	Oui	Oui	Non	Non	Oui	Oui	Oui	Non	Non	Non	Non	Infection Semblable à la Grippe	No	No	15GP1285	Type B	Missing
1285	RVA	5	Kinshasa	Femme	RDC	37.8	No	Missing	Missing	Missing	Missing	Missing	2015-06-26	Adéquat	2015-06-22	2015-06-23	Oui	Non	Non	Non	Non	Oui	Oui	Non	Non	Non	Non	Infection Semblable à la Grippe	No	No	15GP1286	Type B	Missing
1286	RVA	2	Kinshasa	Homme	RDC	38	No	Missing	Missing	Missing	Missing	Missing	2015-06-26	Adéquat	2015-06-20	2015-06-23	Oui	Non	Non	Non	Non	Oui	Oui	Non	Non	Non	Non	Infection Semblable à la Grippe	No	No	15GP1287	Type B	Missing
1287	RVA	4	Kinshasa	Homme	RDC	38	No	Missing	Missing	Missing	Missing	Missing	2015-06-26	Adéquat	2015-06-19	2015-06-23	Oui	Non	Non	Non	Non	Oui	Oui	Non	Non	Non	Non	Infection Semblable à la Grippe	No	No	15GP1288	Négatif	Missing
1288	RVA	2	Kinshasa	Homme	RDC	37.8	No	Missing	Missing	Missing	Missing	Missing	2015-06-26	Adéquat	2015-06-19	2015-06-23	Oui	Non	Non	Non	Non	Oui	Oui	Non	Non	Non	Non	Infection Semblable à la Grippe	No	No	15GP1289	Négatif	Missing
1289	RVA	2	Kinshasa	Femme	RDC	37.8	No	Missing	Missing	Missing	Missing	Missing	2015-06-26	Adéquat	2015-06-23	2015-06-25	Oui	Non	Non	Non	Non	Oui	Oui	Non	Non	Non	Non	Infection Semblable à la Grippe	No	No	15GP1290	Négatif	Missing
1290	RVA	5	Kinshasa	Femme	RDC	37.9	No	Missing	Missing	Missing	Missing	Missing	2015-06-26	Adéquat	2015-06-23	2015-06-25	Oui	Non	Non	Non	Non	Oui	Oui	Non	Non	Non	Non	Infection Semblable à la Grippe	No	No	15GP1291	Négatif	Missing
1291	Muanda	10	Bas-Congo	Femme	RDC	38.5	Yes	Non	Non	Non	Non	Missing	2015-06-29	Adéquat	2015-06-19	2015-06-22	Oui	Oui	Non	Oui	Oui	Oui	Oui	Non	Non	Non	Oui	Infection Respiratoire Aiguë et Sévère	No	No	15GP1295	Négatif	Missing
1292	Muanda	4	Bas-Congo	Femme	RDC	39.1	No	Non	Non	Pas indiqué	Pas indiqué	Missing	2015-06-29	Adéquat	2015-06-20	2015-06-22	Oui	Non	Non	Inconnu	Non	Oui	Oui	Non	Oui	Inconnu	Non	Infection Respiratoire Aiguë et Sévère	No	No	15GP1296	Négatif	Missing
1293	Muanda	35	Bas-Congo	Homme	RDC	39	Yes	Oui	Non	Pas indiqué	Pas indiqué	Missing	2015-06-29	Adéquat	2015-06-20	2015-06-22	Oui	Oui	Non	Oui	Oui	Oui	Oui	Oui	Oui	Oui	Oui	Infection Respiratoire Aiguë et Sévère	No	No	15GP1297	Négatif	Missing
1294	Muanda	31	Bas-Congo	Homme	RDC	38.3	Yes	Non	Non	Non	Non	Missing	2015-06-29	Adéquat	2015-06-19	2015-06-22	Oui	Non	Non	Inconnu	Inconnu	Oui	Oui	Inconnu	Oui	Inconnu	Oui	Infection Respiratoire Aiguë et Sévère	No	No	15GP1298	Négatif	Missing
1295	Muanda	47	Bas-Congo	Femme	RDC	38.3	No	Oui	Oui	Non	Non	Missing	2015-06-29	Adéquat	2015-06-20	2015-06-23	Oui	Oui	Non	Oui	Non	Oui	Oui	Oui	Non	Oui	Oui	Infection Semblable à la Grippe	No	No	15GP1299	Négatif	Missing
1296	Muanda	12	Bas-Congo	Femme	RDC	38.9	No	Non	Non	Non	Non	Missing	2015-06-29	Adéquat	2015-06-20	2015-06-23	Oui	Non	Non	Oui	Oui	Oui	Oui	Oui	Oui	Oui	Oui	Infection Respiratoire Aiguë et Sévère	No	No	15GP1300	Négatif	Missing
1297	Muanda	12	Bas-Congo	Femme	RDC	39.3	Yes	Non	Non	Non	Non	Missing	2015-06-29	Adéquat	2015-06-19	2015-06-23	Oui	Non	Non	Oui	Oui	Oui	Oui	Non	Non	Oui	Oui	Infection Respiratoire Aiguë et Sévère	No	No	15GP1301	Négatif	Missing
1298	Muanda	2	Bas-Congo	Femme	RDC	39	No	Non	Non	Non	Non	Missing	2015-06-29	Adéquat	2015-06-23	2015-06-24	Oui	Oui	Non	Inconnu	Inconnu	Oui	Oui	Inconnu	Inconnu	Inconnu	Non	Infection Semblable à la Grippe	No	No	15GP1302	Négatif	Missing
1299	Muanda	8	Bas-Congo	Femme	RDC	38.3	No	Non	Non	Pas indiqué	Pas indiqué	Missing	2015-06-29	Adéquat	2015-06-23	2015-06-24	Oui	Non	Non	Oui	Non	Oui	Oui	Non	Non	Non	Non	Infection Semblable à la Grippe	No	No	15GP1303	Négatif	Missing
1300	Muanda	6	Bas-Congo	Homme	RDC	38.4	No	Non	Non	Non	Non	Missing	2015-06-29	Adéquat	2015-06-22	2015-06-24	Oui	Non	Non	Oui	Oui	Oui	Oui	Non	Non	Oui	Non	Infection Semblable à la Grippe	No	No	15GP1304	Type B	Missing
1301	Kalembe Lembe	1	Kinshasa	Homme	RDC	38	No	Non	Non	Pas indiqué	Pas indiqué	Missing	2015-06-29	Adéquat	2015-06-25	2015-06-29	Oui	Oui	Non	Non	Oui	Oui	Oui	Non	Non	Non	Non	Infection Respiratoire Aiguë et Sévère	No	No	15GP1305	Négatif	Missing
1302	Kalembe Lembe	5	Kinshasa	Homme	RDC	38.3	No	Non	Non	Pas indiqué	Pas indiqué	Missing	2015-06-29	Adéquat	2015-06-23	2015-06-29	Oui	Oui	Non	Non	Oui	Oui	Oui	Non	Non	Non	Non	Infection Respiratoire Aiguë et Sévère	No	No	15GP1306	Négatif	Missing
1303	Kalembe Lembe	1	Kinshasa	Homme	RDC	38.6	Yes	Non	Non	Pas indiqué	Pas indiqué	Missing	2015-06-29	Adéquat	2015-06-23	2015-06-29	Oui	Oui	Non	Non	Oui	Oui	Oui	Non	Non	Non	Non	Infection Respiratoire Aiguë et Sévère	No	No	15GP1307	Négatif	Missing
1304	Kalembe Lembe	6	Kinshasa	Femme	RDC	38.6	Yes	Non	Non	Pas indiqué	Pas indiqué	Missing	2015-06-29	Adéquat	2015-06-26	2015-06-29	Oui	Oui	Non	Non	Oui	Oui	Oui	Non	Non	Non	Non	Infection Respiratoire Aiguë et Sévère	No	No	15GP1308	Négatif	Missing
1305	Kalembe Lembe	6	Kinshasa	Homme	RDC	38.5	Yes	Non	Non	Pas indiqué	Pas indiqué	Missing	2015-06-29	Adéquat	2015-06-25	2015-06-29	Oui	Oui	Non	Non	Oui	Oui	Oui	Non	Non	Non	Non	Infection Respiratoire Aiguë et Sévère	No	No	15GP1309	Négatif	Missing
1306	Kalembe Lembe	11	Kinshasa	Homme	RDC	39.2	Yes	Non	Non	Pas indiqué	Pas indiqué	Missing	2015-06-29	Adéquat	2015-06-23	2015-06-29	Oui	Oui	Non	Non	Oui	Oui	Oui	Non	Non	Non	Non	Infection Respiratoire Aiguë et Sévère	No	No	15GP1310	Négatif	Missing
1307	Kalembe Lembe	11	Kinshasa	Homme	RDC	39.6	Yes	Non	Non	Pas indiqué	Pas indiqué	Missing	2015-06-29	Adéquat	2015-06-23	2015-06-29	Oui	Oui	Non	Non	Oui	Oui	Oui	Non	Non	Non	Non	Infection Respiratoire Aiguë et Sévère	No	No	15GP1311	Négatif	Missing
1308	Kalembe Lembe	23	Kinshasa	Homme	RDC	38.5	Yes	Non	Non	Pas indiqué	Pas indiqué	Missing	2015-06-29	Adéquat	2015-06-25	2015-06-29	Oui	Oui	Non	Non	Oui	Oui	Oui	Non	Non	Non	Non	Infection Respiratoire Aiguë et Sévère	No	No	15GP1312	Négatif	Missing
1309	Kalembe Lembe	2	Kinshasa	Femme	RDC	39.3	No	Non	Non	Pas indiqué	Pas indiqué	Missing	2015-06-29	Adéquat	2015-06-24	2015-06-29	Oui	Oui	Non	Non	Oui	Oui	Oui	Non	Non	Non	Non	Infection Semblable à la Grippe	No	No	15GP1313	Négatif	Missing
1310	Kalembe Lembe	2	Kinshasa	Homme	RDC	38.6	No	Non	Non	Pas indiqué	Pas indiqué	Missing	2015-06-29	Adéquat	2015-06-26	2015-06-29	Oui	Oui	Non	Non	Oui	Oui	Oui	Non	Non	Non	Non	Infection Semblable à la Grippe	No	No	15GP1314	Négatif	Missing
1311	HGK	39	Kinshasa	Homme	RDC	40	Yes	Non	Non	Non	Non	Missing	2015-07-01	Adéquat	2015-06-26	2015-06-29	Oui	Oui	Non	Oui	Oui	Oui	Oui	Oui	Non	Non	Oui	Infection Respiratoire Aiguë et Sévère	No	No	15GP1315	Type A	A (H1N1) Pandémique
1312	HGK	42	Kinshasa	Femme	RDC	39	Yes	Non	Non	Non	Non	Missing	2015-07-01	Adéquat	2015-06-24	2015-06-29	Oui	Oui	Non	Non	Oui	Oui	Non	Oui	Non	Oui	Oui	Infection Respiratoire Aiguë et Sévère	No	No	15GP1316	Type A	A (H1N1) Pandémique
1313	HGK	70	Kinshasa	Femme	RDC	38	No	Missing	Missing	Missing	Missing	Missing	2015-07-01	Adéquat	2015-06-29	2015-07-01	Oui	Non	Non	Oui	Oui	Oui	Oui	Non	Non	Oui	Non	Infection Semblable à la Grippe	No	No	15GP1317	Négatif	Missing
1314	HGK	26	Kinshasa	Homme	RDC	38	No	Missing	Missing	Missing	Missing	Missing	2015-07-01	Adéquat	2015-06-28	2015-07-01	Oui	Oui	Non	Non	Oui	Oui	Oui	Oui	Non	Non	Non	Infection Semblable à la Grippe	No	No	15GP1318	Négatif	Missing
1315	HGK	74	Kinshasa	Femme	RDC	38.5	No	Missing	Missing	Missing	Missing	Missing	2015-07-01	Adéquat	2015-06-28	2015-07-01	Oui	Oui	Non	Oui	Oui	Oui	Non	Oui	Non	Non	Oui	Infection Semblable à la Grippe	No	No	15GP1319	Négatif	Missing
1316	HGK	22	Kinshasa	Homme	RDC	40	Yes	Non	Oui	Non	Non	Missing	2015-07-01	Adéquat	2015-06-26	2015-07-01	Oui	Oui	Non	Oui	Oui	Oui	Oui	Oui	Non	Non	Oui	Infection Respiratoire Aiguë et Sévère	No	No	15GP1320	Négatif	Missing
1317	RVA	4	Kinshasa	Femme	RDC	39	No	Missing	Missing	Missing	Missing	Missing	2015-07-03	Adéquat	2015-06-30	2015-07-01	Oui	Non	Non	Non	Non	Oui	Oui	Non	Non	Non	Non	Infection Semblable à la Grippe	No	No	15GP1321	Négatif	Missing
1318	RVA	2	Kinshasa	Femme	RDC	38.4	No	Missing	Missing	Missing	Missing	Missing	2015-07-03	Adéquat	2015-06-27	2015-07-02	Oui	Non	Non	Non	Non	Oui	Oui	Non	Non	Non	Non	Infection Semblable à la Grippe	No	No	15GP1322	Négatif	Missing
1319	RVA	1	Kinshasa	Femme	RDC	37.8	No	Missing	Missing	Missing	Missing	Missing	2015-07-03	Adéquat	2015-07-01	2015-07-02	Oui	Non	Non	Non	Non	Oui	Oui	Non	Non	Non	Non	Infection Semblable à la Grippe	No	No	15GP1323	Négatif	Missing
1320	RVA	2	Kinshasa	Femme	RDC	37.8	No	Missing	Missing	Missing	Missing	Missing	2015-07-03	Adéquat	2015-06-30	2015-07-03	Oui	Non	Non	Non	Non	Oui	Oui	Non	Non	Non	Non	Infection Semblable à la Grippe	No	No	15GP1324	Négatif	Missing
1321	RVA	6	Kinshasa	Homme	RDC	38	No	Missing	Missing	Missing	Missing	Missing	2015-07-03	Adéquat	2015-07-02	2015-07-03	Oui	Non	Non	Non	Non	Oui	Oui	Non	Non	Non	Non	Infection Semblable à la Grippe	No	No	15GP1325	Type B	Missing
1322	Kingasani	2	Kinshasa	Femme	RDC	38	Yes	Non	Non	Non	Non	Missing	2015-07-03	Adéquat	2015-06-26	2015-07-02	Oui	Non	Non	Non	Non	Oui	Oui	Non	Non	Non	Non	Infection Respiratoire Aiguë et Sévère	No	No	15GP1326	Type B	Missing
1323	Kingasani	25	Kinshasa	Homme	RDC	39	Yes	Non	Non	Non	Non	Missing	2015-07-03	Adéquat	2015-06-26	2015-07-02	Oui	Non	Non	Non	Non	Oui	Oui	Non	Non	Non	Non	Infection Respiratoire Aiguë et Sévère	No	No	15GP1327	Type A	Non S/Typable
1324	Kingasani	20	Kinshasa	Homme	RDC	38.9	No	Non	Non	Non	Non	Missing	2015-07-03	Adéquat	2015-06-27	2015-07-02	Oui	Non	Non	Non	Non	Oui	Oui	Non	Non	Non	Non	Infection Respiratoire Aiguë et Sévère	No	No	15GP1328	Type A	A (H1N1) Pandémique
1325	Kingasani	2	Kinshasa	Femme	RDC	39	Yes	Non	Non	Pas indiqué	Pas indiqué	Missing	2015-07-03	Adéquat	2015-06-30	2015-07-01	Oui	Non	Non	Non	Non	Oui	Oui	Non	Non	Non	Non	Infection Respiratoire Aiguë et Sévère	No	No	15GP1329	Type A&B	A (H1N1) Pandémique
1326	Muanda	24	Bas-Congo	Homme	RDC	38.1	No	Oui	Oui	Non	Non	Missing	2015-07-04	Adéquat	2015-06-26	2015-06-29	Oui	Oui	Non	Oui	Oui	Oui	Oui	Oui	Non	Oui	Oui	Infection Semblable à la Grippe	No	No	15GP1330	Négatif	Missing
1327	Muanda	12	Bas-Congo	Homme	RDC	38.6	No	Non	Non	Non	Non	Missing	2015-07-04	Adéquat	2015-06-27	2015-06-29	Oui	Non	Non	Oui	Non	Oui	Oui	Non	Non	Oui	Non	Infection Semblable à la Grippe	No	No	15GP1331	Type B	Missing
1328	Muanda	25	Bas-Congo	Femme	RDC	38.2	No	Non	Non	Non	Non	Missing	2015-07-04	Adéquat	2015-06-27	2015-06-29	Oui	Non	Non	Oui	Oui	Oui	Oui	Non	Non	Oui	Oui	Infection Semblable à la Grippe	No	No	15GP1332	Négatif	Missing
1329	Muanda	2	Bas-Congo	Femme	RDC	38.1	No	Non	Non	Non	Non	Missing	2015-07-04	Adéquat	2015-06-28	2015-06-29	Oui	Non	Non	Inconnu	Inconnu	Oui	Oui	Inconnu	Oui	Inconnu	Non	Infection Semblable à la Grippe	No	No	15GP1333	Négatif	Missing
1330	Muanda	2	Bas-Congo	Homme	RDC	39	Yes	Non	Non	Non	Non	Missing	2015-07-04	Adéquat	2015-06-27	2015-07-01	Oui	Non	Non	Inconnu	Inconnu	Oui	Oui	Inconnu	Oui	Inconnu	Oui	Infection Respiratoire Aiguë et Sévère	No	No	15GP1334	Négatif	Missing
1331	Muanda	13	Bas-Congo	Homme	RDC	38.5	Yes	Non	Non	Pas indiqué	Pas indiqué	Missing	2015-07-04	Adéquat	2015-06-29	2015-07-01	Oui	Non	Non	Inconnu	Inconnu	Oui	Oui	Inconnu	Non	Inconnu	Oui	Infection Respiratoire Aiguë et Sévère	No	No	15GP1335	Négatif	Missing
1332	Muanda	77	Bas-Congo	Homme	RDC	38.7	No	Non	Non	Pas indiqué	Pas indiqué	Missing	2015-07-04	Adéquat	2015-06-28	2015-07-01	Oui	Oui	Non	Oui	Oui	Oui	Oui	Non	Non	Oui	Non	Infection Semblable à la Grippe	No	No	15GP1336	Négatif	Missing
1333	Muanda	9	Bas-Congo	Homme	RDC	38.1	Yes	Non	Non	Non	Non	Missing	2015-07-04	Adéquat	2015-06-30	2015-07-02	Oui	Non	Non	Oui	Oui	Oui	Oui	Non	Non	Non	Non	Infection Respiratoire Aiguë et Sévère	No	No	15GP1337	Négatif	Missing
1334	Muanda	2	Bas-Congo	Homme	RDC	38.5	Yes	Non	Non	Non	Non	Missing	2015-07-04	Adéquat	2015-06-29	2015-07-02	Oui	Oui	Non	Inconnu	Inconnu	Oui	Oui	Inconnu	Non	Inconnu	Oui	Infection Respiratoire Aiguë et Sévère	No	No	15GP1338	Type B	Missing
1335	Muanda	2	Bas-Congo	Homme	RDC	39.6	Yes	Non	Non	Non	Non	Missing	2015-07-04	Adéquat	2015-06-28	2015-07-02	Oui	Non	Non	Inconnu	Inconnu	Oui	Oui	Inconnu	Oui	Inconnu	Oui	Infection Respiratoire Aiguë et Sévère	No	No	15GP1339	Négatif	Missing
1336	Kalembe Lembe	14	Kinshasa	Missing	RDC	38.6	No	Non	Non	Pas indiqué	Pas indiqué	Missing	2015-07-06	Adéquat	2015-07-01	2015-07-06	Oui	Oui	Non	Non	Oui	Oui	Oui	Non	Non	Non	Non	Infection Respiratoire Aiguë et Sévère	No	No	15GP1340	Négatif	Missing
1337	Kingasani	30	Kinshasa	Homme	RDC	39	Yes	Non	Non	Non	Non	Missing	2015-06-26	Adéquat	2015-06-22	2015-06-25	Oui	Non	Non	Non	Non	Oui	Oui	Non	Non	Non	Non	Infection Respiratoire Aiguë et Sévère	No	No	15GP1292	Négatif	Missing
1338	Kingasani	1	Kinshasa	Femme	RDC	39	Yes	Non	Non	Non	Non	Missing	2015-06-26	Adéquat	2015-06-24	2015-06-26	Oui	Non	Non	Non	Non	Oui	Oui	Non	Non	Non	Non	Infection Respiratoire Aiguë et Sévère	No	No	15GP1293	Type A	A (H1N1) Pandémique
1339	Kingasani	2	Kinshasa	Homme	RDC	38	Yes	Non	Non	Non	Non	Missing	2015-06-26	Adéquat	2015-06-24	2015-06-26	Oui	Non	Non	Non	Non	Oui	Oui	Non	Non	Non	Non	Infection Respiratoire Aiguë et Sévère	No	No	15GP1294	Négatif	Missing
1340	Kalembe Lembe	10	Kinshasa	Femme	RDC	39.2	Yes	Non	Non	Pas indiqué	Pas indiqué	Missing	2015-07-06	Adéquat	2015-07-03	2015-07-06	Oui	Oui	Non	Non	Oui	Oui	Oui	Non	Non	Non	Non	Infection Respiratoire Aiguë et Sévère	No	No	15GP1343	Négatif	Missing
1341	Kalembe Lembe	23	Kinshasa	Homme	RDC	38.8	Yes	Non	Non	Pas indiqué	Pas indiqué	Missing	2015-07-06	Adéquat	2015-07-03	2015-07-06	Oui	Oui	Non	Non	Oui	Oui	Oui	Non	Non	Non	Non	Infection Respiratoire Aiguë et Sévère	No	No	15GP1345	Négatif	Missing
1342	Kingasani	3	Kinshasa	Femme	RDC	39	Yes	Non	Non	Pas indiqué	Pas indiqué	Missing	2015-07-07	Adéquat	2015-07-01	2015-07-07	Oui	Non	Non	Non	Non	Oui	Oui	Non	Non	Non	Non	Infection Respiratoire Aiguë et Sévère	No	No	15GP1351	Négatif	Missing
1343	Kalembe Lembe	23	Kinshasa	Femme	RDC	38.5	No	Non	Non	Pas indiqué	Pas indiqué	Missing	2015-07-09	Adéquat	2015-07-07	2015-07-09	Oui	Oui	Non	Non	Oui	Oui	Oui	Non	Non	Non	Non	Infection Respiratoire Aiguë et Sévère	No	No	15GP1352	Négatif	Missing
1344	Kalembe Lembe	3	Kinshasa	Femme	RDC	39.5	No	Non	Non	Pas indiqué	Pas indiqué	Missing	2015-07-06	Adéquat	2015-07-01	2015-07-06	Oui	Oui	Non	Non	Oui	Oui	Oui	Non	Non	Non	Non	Infection Semblable à la Grippe	No	No	15GP1350	Négatif	Missing
1345	Kalembe Lembe	15	Kinshasa	Femme	RDC	38.6	No	Non	Non	Pas indiqué	Pas indiqué	Missing	2015-07-06	Adéquat	2015-07-01	2015-07-06	Oui	Oui	Non	Non	Oui	Oui	Oui	Non	Non	Non	Non	Infection Semblable à la Grippe	No	No	15GP1349	Négatif	Missing
1346	Kalembe Lembe	17	Kinshasa	Femme	RDC	39.6	No	Non	Non	Pas indiqué	Pas indiqué	Missing	2015-07-06	Adéquat	2015-07-01	2015-07-06	Oui	Oui	Non	Non	Oui	Oui	Oui	Non	Non	Non	Non	Infection Semblable à la Grippe	No	No	15GP1348	Négatif	Missing
1347	Kalembe Lembe	6	Kinshasa	Homme	RDC	38.6	Yes	Non	Non	Pas indiqué	Pas indiqué	Missing	2015-07-06	Adéquat	2015-06-30	2015-07-06	Oui	Oui	Non	Non	Oui	Oui	Oui	Non	Non	Non	Non	Infection Respiratoire Aiguë et Sévère	No	No	15GP1347	Négatif	Missing
1348	Kalembe Lembe	10	Kinshasa	Homme	RDC	38.6	Yes	Non	Non	Pas indiqué	Pas indiqué	Missing	2015-07-06	Adéquat	2015-06-30	2015-07-06	Oui	Oui	Non	Non	Oui	Oui	Oui	Non	Non	Non	Non	Infection Respiratoire Aiguë et Sévère	No	No	15GP1346	Négatif	Missing
1349	Kalembe Lembe	9	Kinshasa	Homme	RDC	38.5	Yes	Non	Non	Pas indiqué	Pas indiqué	Missing	2015-07-06	Adéquat	2015-06-30	2015-07-06	Oui	Oui	Non	Non	Oui	Oui	Oui	Non	Non	Non	Non	Infection Respiratoire Aiguë et Sévère	No	No	15GP1344	Négatif	Missing
1350	Kalembe Lembe	5	Kinshasa	Femme	RDC	39	Yes	Non	Non	Pas indiqué	Pas indiqué	Missing	2015-07-06	Adéquat	2015-06-30	2015-07-06	Oui	Oui	Non	Non	Oui	Oui	Oui	Non	Non	Non	Non	Infection Respiratoire Aiguë et Sévère	No	No	15GP1342	Négatif	Missing
1351	Kalembe Lembe	1	Kinshasa	Homme	RDC	38.6	Yes	Non	Non	Pas indiqué	Pas indiqué	Missing	2015-07-06	Adéquat	2015-07-01	2015-07-06	Oui	Oui	Non	Non	Oui	Oui	Oui	Non	Non	Non	Non	Infection Respiratoire Aiguë et Sévère	No	No	15GP1341	Négatif	Missing
1352	Kalembe Lembe	2	Kinshasa	Homme	RDC	38.5	Yes	Non	Non	Pas indiqué	Pas indiqué	Missing	2015-07-09	Adéquat	2015-07-03	2015-07-09	Oui	Oui	Non	Non	Oui	Oui	Oui	Non	Non	Non	Non	Infection Respiratoire Aiguë et Sévère	No	No	15GP1353	Négatif	Missing
1353	Kalembe Lembe	2	Kinshasa	Homme	RDC	38.5	Yes	Non	Non	Pas indiqué	Pas indiqué	Missing	2015-07-09	Adéquat	2015-07-03	2015-07-09	Oui	Oui	Non	Non	Oui	Oui	Oui	Non	Non	Non	Non	Infection Respiratoire Aiguë et Sévère	No	No	15GP1354	Négatif	Missing
1354	Kalembe Lembe	2	Kinshasa	Homme	RDC	38.2	No	Non	Non	Pas indiqué	Pas indiqué	Missing	2015-07-09	Adéquat	2015-07-03	2015-07-09	Oui	Oui	Non	Non	Oui	Oui	Oui	Non	Non	Non	Non	Infection Semblable à la Grippe	No	No	15GP1355	Négatif	Missing
1355	Kalembe Lembe	8	Kinshasa	Femme	RDC	38.6	No	Non	Non	Pas indiqué	Pas indiqué	Missing	2015-07-09	Adéquat	2015-07-03	2015-07-09	Oui	Oui	Non	Non	Oui	Oui	Oui	Non	Non	Non	Non	Infection Semblable à la Grippe	No	No	15GP1356	Négatif	Missing
1356	RVA	2	Kinshasa	Femme	RDC	37.8	No	Missing	Missing	Missing	Missing	Missing	2015-07-09	Adéquat	2015-07-01	2015-07-07	Oui	Non	Non	Non	Non	Oui	Oui	Non	Non	Non	Non	Infection Semblable à la Grippe	No	No	15GP1357	Négatif	Missing
1357	RVA	9	Kinshasa	Femme	RDC	37.8	No	Missing	Missing	Missing	Missing	Missing	2015-07-09	Adéquat	2015-07-03	2015-07-08	Oui	Non	Non	Non	Non	Oui	Oui	Non	Non	Non	Non	Infection Semblable à la Grippe	No	No	15GP1358	Négatif	Missing
1358	RVA	1	Kinshasa	Femme	RDC	Missing	No	Missing	Missing	Missing	Missing	Missing	2015-07-09	Adéquat	2015-07-07	2015-07-09	Oui	Non	Non	Non	Non	Oui	Oui	Non	Non	Non	Non	Infection Semblable à la Grippe	No	No	15GP1359	Négatif	Missing
1359	RVA	5	Kinshasa	Femme	RDC	38	No	Missing	Missing	Missing	Missing	Missing	2015-07-09	Adéquat	2015-07-04	2015-07-09	Oui	Non	Non	Non	Non	Oui	Oui	Non	Non	Non	Non	Infection Semblable à la Grippe	No	No	15GP1360	Négatif	Missing
1360	Dipumba	9	Kasaî Oriental	Femme	RDC	38	No	Non	Non	Non	Non	Missing	2015-07-10	Adéquat	2015-07-03	2015-07-07	Oui	Oui	Pas indiqué	Oui	Pas indiqué	Oui	Oui	Oui	Pas indiqué	Oui	Oui	Infection Respiratoire Aiguë et Sévère	No	No	15GP1361	Négatif	Missing
1361	Kingasani	4	Kinshasa	Homme	RDC	38	No	Non	Non	Non	Non	Missing	2015-07-10	Adéquat	2015-07-04	2015-07-10	Oui	Non	Non	Non	Non	Oui	Oui	Non	Non	Non	Non	Infection Respiratoire Aiguë et Sévère	No	No	15GP1362	Négatif	Missing
1362	Kingasani	9	Kinshasa	Homme	RDC	39	Yes	Non	Non	Non	Non	Missing	2015-07-10	Adéquat	2015-07-04	2015-07-10	Oui	Non	Non	Non	Non	Oui	Oui	Non	Non	Non	Non	Infection Respiratoire Aiguë et Sévère	No	No	15GP1363	Négatif	Missing
1363	Kingasani	7	Kinshasa	Homme	RDC	38.4	Yes	Non	Non	Non	Non	Missing	2015-07-10	Adéquat	2015-07-06	2015-07-10	Oui	Non	Non	Non	Non	Oui	Oui	Non	Non	Non	Non	Infection Respiratoire Aiguë et Sévère	No	No	15GP1364	Négatif	Missing
1364	Kingasani	14	Kinshasa	Femme	RDC	40	Yes	Missing	Missing	Missing	Missing	Missing	2015-07-10	Adéquat	2015-07-07	2015-07-10	Oui	Non	Non	Non	Non	Oui	Oui	Non	Non	Non	Non	Infection Respiratoire Aiguë et Sévère	No	No	15GP1365	Négatif	Missing
1365	HGK	37	Kinshasa	Homme	RDC	38.4	No	Pas indiqué	Pas indiqué	Pas indiqué	Pas indiqué	Missing	2015-07-10	Adéquat	2015-07-06	2015-07-10	Oui	Oui	Pas indiqué	Oui	Oui	Oui	Pas indiqué	Oui	Pas indiqué	Pas indiqué	Oui	Infection Respiratoire Aiguë et Sévère	No	No	15GP1366	Négatif	Missing
1366	Kingasani	18	Kinshasa	Homme	RDC	38.1	No	Pas indiqué	Pas indiqué	Pas indiqué	Pas indiqué	Missing	2015-07-10	Adéquat	2015-07-08	2015-07-10	Oui	Pas indiqué	Pas indiqué	Oui	Oui	Oui	Oui	Pas indiqué	Pas indiqué	Oui	Oui	Infection Respiratoire Aiguë et Sévère	No	No	15GP1367	Négatif	Missing
1367	HGK	75	Kinshasa	Homme	RDC	39	Yes	Pas indiqué	Pas indiqué	Pas indiqué	Pas indiqué	Missing	2015-07-10	Adéquat	2015-07-04	2015-07-10	Oui	Oui	Pas indiqué	Oui	Pas indiqué	Oui	Oui	Oui	Pas indiqué	Oui	Oui	Infection Respiratoire Aiguë et Sévère	No	No	15GP1368	Négatif	Missing
1368	HGK	37	Kinshasa	Homme	RDC	38.2	No	Pas indiqué	Pas indiqué	Pas indiqué	Pas indiqué	Missing	2015-07-10	Adéquat	2015-07-07	2015-07-10	Oui	Pas indiqué	Pas indiqué	Oui	Oui	Oui	Oui	Oui	Pas indiqué	Oui	Oui	Infection Semblable à la Grippe	No	No	15GP1369	Négatif	Missing
1369	HGK	51	Kinshasa	Femme	RDC	39.6	No	Pas indiqué	Pas indiqué	Pas indiqué	Pas indiqué	Missing	2015-07-10	Adéquat	2015-07-05	2015-07-10	Oui	Oui	Pas indiqué	Oui	Oui	Oui	Oui	Oui	Pas indiqué	Oui	Oui	Infection Respiratoire Aiguë et Sévère	No	No	15GP1370	Négatif	Missing
1370	Kenya	3	Katanga	Femme	RDC	39.5	Yes	Missing	Missing	Missing	Missing	Missing	2015-07-11	Adéquat	2015-06-18	2015-06-22	Oui	Non	Non	Non	Non	Oui	Non	Non	Non	Non	Oui	Infection Respiratoire Aiguë et Sévère	No	No	15GP1371	Négatif	Missing
1371	Kenya	7	Katanga	Femme	RDC	39.2	Yes	Missing	Missing	Missing	Missing	Missing	2015-07-11	Adéquat	2015-07-01	2015-07-03	Oui	Non	Non	Oui	Oui	Oui	Oui	Non	Non	Non	Oui	Infection Respiratoire Aiguë et Sévère	No	No	15GP1372	Négatif	Missing
1372	Kenya	7	Katanga	Homme	RDC	38	No	Missing	Missing	Missing	Missing	Missing	2015-07-11	Adéquat	2015-07-04	2015-07-07	Oui	Non	Non	Non	Oui	Non	Oui	Non	Non	Non	Non	Infection Respiratoire Aiguë et Sévère	No	No	15GP1373	Négatif	Missing
1373	Kenya	5	Katanga	Homme	RDC	38	Yes	Missing	Missing	Missing	Missing	Missing	2015-07-11	Adéquat	2015-07-01	2015-07-03	Oui	Non	Oui	Oui	Non	Oui	Oui	Non	Non	Non	Oui	Infection Respiratoire Aiguë et Sévère	No	No	15GP1374	Négatif	Missing
1374	Boyambi	3	Kinshasa	Homme	RDC	38	No	Missing	Missing	Missing	Missing	Missing	2015-07-13	Adéquat	2015-07-05	2015-07-08	Oui	Non	Non	Non	Oui	Oui	Oui	Non	Oui	Non	Oui	Infection Semblable à la Grippe	No	No	15GP1375	Négatif	Missing
1375	Boyambi	2	Kinshasa	Femme	RDC	39	No	Missing	Missing	Missing	Missing	Missing	2015-07-13	Adéquat	2015-07-04	2015-07-09	Oui	Non	Non	Non	Oui	Oui	Oui	Non	Oui	Non	Oui	Infection Semblable à la Grippe	No	No	15GP1376	Négatif	Missing
1376	Boyambi	51	Kinshasa	Femme	RDC	40	No	Missing	Missing	Missing	Missing	Missing	2015-07-13	Adéquat	2015-07-07	2015-07-10	Oui	Oui	Non	Oui	Oui	Oui	Oui	Non	Non	Non	Non	Infection Semblable à la Grippe	No	No	15GP1377	Négatif	Missing
1377	Matadi	30	Bas-Congo	Homme	RDC	39	Yes	Missing	Missing	Missing	Missing	Missing	2015-07-13	Adéquat	2015-07-03	2015-07-07	Oui	Oui	Non	Inconnu	Inconnu	Oui	Oui	Inconnu	Non	Inconnu	Oui	Infection Respiratoire Aiguë et Sévère	No	No	15GP1378	Type B	Missing
1378	Matadi	32	Bas-Congo	Homme	RDC	38.5	Yes	Missing	Missing	Missing	Missing	Missing	2015-07-13	Adéquat	2015-07-02	2015-07-07	Oui	Oui	Non	Oui	Oui	Oui	Non	Oui	Non	Oui	Oui	Infection Respiratoire Aiguë et Sévère	No	No	15GP1379	Négatif	Missing
1379	Matadi	12	Bas-Congo	Homme	RDC	39	No	Missing	Missing	Missing	Missing	Missing	2015-07-13	Adéquat	2015-07-04	2015-07-07	Oui	Oui	Non	Oui	Oui	Oui	Oui	Non	Non	Oui	Oui	Infection Respiratoire Aiguë et Sévère	No	No	15GP1380	Négatif	Missing
1380	Matadi	22	Bas-Congo	Homme	RDC	Missing	Yes	Missing	Missing	Missing	Missing	Missing	2015-07-13	Adéquat	2015-07-04	2015-07-07	Oui	Oui	Non	Oui	Oui	Oui	Non	Non	Non	Oui	Oui	Infection Respiratoire Aiguë et Sévère	No	No	15GP1381	Négatif	Missing
1381	Matadi	75	Bas-Congo	Homme	RDC	38	Yes	Missing	Missing	Missing	Missing	Missing	2015-07-13	Adéquat	2015-07-02	2015-07-07	Oui	Oui	Non	Oui	Oui	Oui	Non	Non	Non	Oui	Oui	Infection Respiratoire Aiguë et Sévère	No	No	15GP1382	Négatif	Missing
1382	Matadi	46	Bas-Congo	Femme	RDC	38	Yes	Missing	Missing	Missing	Missing	Missing	2015-07-13	Adéquat	2015-07-02	2015-07-07	Oui	Oui	Non	Oui	Oui	Oui	Non	Oui	Oui	Oui	Oui	Infection Respiratoire Aiguë et Sévère	No	No	15GP1383	Négatif	Missing
1383	Matadi	35	Bas-Congo	Femme	RDC	38	Yes	Missing	Missing	Missing	Missing	Missing	2015-07-13	Adéquat	2015-07-02	2015-07-07	Oui	Oui	Non	Oui	Oui	Oui	Non	Oui	Oui	Oui	Oui	Infection Respiratoire Aiguë et Sévère	No	No	15GP1384	Négatif	Missing
1384	Matadi	3	Bas-Congo	Homme	RDC	39	No	Missing	Missing	Missing	Missing	Missing	2015-07-13	Adéquat	2015-07-06	2015-07-08	Oui	Oui	Non	Inconnu	Inconnu	Oui	Non	Oui	Oui	Oui	Oui	Infection Respiratoire Aiguë et Sévère	No	No	15GP1385	Type B	Missing
1385	RVA	4	Kinshasa	Homme	RDC	Missing	No	Missing	Missing	Missing	Missing	Missing	2015-07-13	Adéquat	2015-07-08	2015-07-13	Oui	Non	Non	Non	Non	Oui	Oui	Non	Non	Non	Non	Infection Semblable à la Grippe	No	No	15GP1386	Négatif	Missing
1386	RVA	3	Kinshasa	Femme	RDC	Missing	No	Missing	Missing	Missing	Missing	Missing	2015-07-13	Adéquat	2015-07-09	2015-07-13	Oui	Non	Non	Non	Non	Oui	Oui	Non	Non	Non	Non	Infection Semblable à la Grippe	No	No	15GP1387	Négatif	Missing
1387	Muanda	55	Bas-Congo	Femme	RDC	38	No	Missing	Missing	Missing	Missing	Missing	2015-07-14	Adéquat	2015-07-05	2015-07-09	Oui	Oui	Non	Oui	Oui	Oui	Oui	Non	Non	Oui	Non	Infection Semblable à la Grippe	No	No	15GP1388	Négatif	Missing
1388	Muanda	18	Bas-Congo	Homme	RDC	39	Yes	Non	Non	Non	Non	Missing	2015-07-14	Adéquat	2015-07-07	2015-07-09	Oui	Non	Non	Inconnu	Inconnu	Oui	Oui	Pas indiqué	Oui	Inconnu	Oui	Infection Respiratoire Aiguë et Sévère	No	No	15GP1389	Négatif	Missing
1389	Muanda	23	Bas-Congo	Femme	RDC	38.5	No	Non	Non	Non	Non	Missing	2015-07-14	Adéquat	2015-07-08	2015-07-10	Oui	Non	Non	Oui	Oui	Oui	Oui	Oui	Non	Oui	Non	Infection Semblable à la Grippe	No	No	15GP1390	Négatif	Missing
1390	Muanda	33	Bas-Congo	Homme	RDC	38	Yes	Non	Non	Non	Non	Missing	2015-07-14	Adéquat	2015-07-07	2015-07-10	Oui	Non	Non	Inconnu	Inconnu	Oui	Oui	Inconnu	Oui	Inconnu	Oui	Infection Respiratoire Aiguë et Sévère	No	No	15GP1391	Type B	Missing
1391	Muanda	1	Bas-Congo	Femme	RDC	38.5	No	Non	Non	Non	Non	Missing	2015-07-14	Adéquat	2015-07-07	2015-07-10	Oui	Non	Non	Inconnu	Inconnu	Oui	Oui	Non	Oui	Non	Oui	Infection Respiratoire Aiguë et Sévère	No	No	15GP1392	Négatif	Missing
1392	Muanda	21	Bas-Congo	Femme	RDC	39	Yes	Non	Non	Pas indiqué	Pas indiqué	Missing	2015-07-14	Adéquat	2015-07-07	2015-07-10	Oui	Non	Non	Inconnu	Inconnu	Oui	Oui	Inconnu	Non	Non	Oui	Infection Respiratoire Aiguë et Sévère	No	No	15GP1393	Négatif	Missing
1393	Muanda	6	Bas-Congo	Femme	RDC	38.1	No	Non	Non	Non	Non	Missing	2015-07-14	Adéquat	2015-07-08	2015-07-10	Oui	Non	Non	Oui	Oui	Oui	Oui	Non	Oui	Non	Oui	Infection Semblable à la Grippe	No	No	15GP1394	Négatif	Missing
1394	Kingasani	30	Kinshasa	Femme	RDC	38	No	Non	Non	Non	Non	Missing	2015-07-14	Adéquat	2015-07-10	2015-07-13	Oui	Non	Non	Non	Non	Oui	Oui	Non	Non	Non	Non	Infection Respiratoire Aiguë et Sévère	No	No	15GP1395	Négatif	Missing
1395	Kingasani	48	Kinshasa	Femme	RDC	38.1	No	Pas indiqué	Pas indiqué	Pas indiqué	Pas indiqué	Missing	2015-07-15	Adéquat	2015-07-09	2015-07-14	Oui	Pas indiqué	Pas indiqué	Oui	Oui	Oui	Oui	Pas indiqué	Pas indiqué	Oui	Oui	Infection Semblable à la Grippe	No	No	15GP1396	Négatif	Missing
1396	HGK	45	Kinshasa	Homme	RDC	38.4	No	Pas indiqué	Pas indiqué	Pas indiqué	Pas indiqué	Missing	2015-07-15	Adéquat	2015-07-08	2015-07-14	Oui	Pas indiqué	Pas indiqué	Oui	Oui	Oui	Oui	Pas indiqué	Pas indiqué	Oui	Oui	Infection Semblable à la Grippe	No	No	15GP1397	Négatif	Missing
1397	HGK	75	Kinshasa	Homme	RDC	38.6	No	Pas indiqué	Pas indiqué	Pas indiqué	Pas indiqué	Missing	2015-07-15	Adéquat	2015-07-12	2015-07-14	Oui	Oui	Pas indiqué	Oui	Oui	Oui	Pas indiqué	Oui	Pas indiqué	Oui	Oui	Infection Respiratoire Aiguë et Sévère	No	No	15GP1398	Négatif	Missing
1398	HGK	17	Kinshasa	Femme	RDC	38	No	Pas indiqué	Pas indiqué	Pas indiqué	Pas indiqué	Missing	2015-07-15	Adéquat	2015-07-13	2015-07-14	Oui	Pas indiqué	Pas indiqué	Oui	Oui	Oui	Oui	Pas indiqué	Pas indiqué	Oui	Oui	Infection Semblable à la Grippe	No	No	15GP1399	Négatif	Missing
1399	HGK	53	Kinshasa	Femme	RDC	38.2	No	Pas indiqué	Pas indiqué	Pas indiqué	Pas indiqué	Missing	2015-07-15	Adéquat	2015-07-11	2015-07-14	Oui	Oui	Pas indiqué	Oui	Oui	Oui	Oui	Oui	Pas indiqué	Oui	Oui	Infection Semblable à la Grippe	No	No	15GP1400	Négatif	Missing
1400	HGK	72	Kinshasa	Femme	RDC	38.6	No	Pas indiqué	Pas indiqué	Pas indiqué	Pas indiqué	Missing	2015-07-15	Adéquat	2015-07-10	2015-07-14	Oui	Oui	Pas indiqué	Oui	Pas indiqué	Oui	Oui	Pas indiqué	Pas indiqué	Oui	Oui	Infection Respiratoire Aiguë et Sévère	No	No	15GP1401	Négatif	Missing
1401	HGK	23	Kinshasa	Femme	RDC	39	No	Pas indiqué	Pas indiqué	Pas indiqué	Pas indiqué	Missing	2015-07-15	Adéquat	2015-07-12	2015-07-14	Oui	Pas indiqué	Pas indiqué	Oui	Pas indiqué	Oui	Oui	Pas indiqué	Pas indiqué	Pas indiqué	Oui	Infection Semblable à la Grippe	No	No	15GP1402	Négatif	Missing
1402	HGK	53	Kinshasa	Femme	RDC	38.4	No	Pas indiqué	Pas indiqué	Pas indiqué	Pas indiqué	Missing	2015-07-16	Adéquat	2015-07-10	2015-07-14	Oui	Oui	Pas indiqué	Oui	Oui	Oui	Pas indiqué	Oui	Pas indiqué	Oui	Oui	Infection Respiratoire Aiguë et Sévère	No	No	15GP1403	Négatif	Missing
1403	HGK	53	Kinshasa	Femme	RDC	Missing	No	Pas indiqué	Pas indiqué	Pas indiqué	Pas indiqué	Missing	2015-07-16	Adéquat	2015-07-09	2015-07-14	Oui	Pas indiqué	Pas indiqué	Oui	Pas indiqué	Oui	Oui	Oui	Pas indiqué	Oui	Oui	Infection Semblable à la Grippe	No	No	15GP1404	Négatif	Missing
1404	HGK	66	Kinshasa	Femme	RDC	38.1	No	Pas indiqué	Pas indiqué	Pas indiqué	Pas indiqué	Missing	2015-07-16	Adéquat	2015-07-11	2015-07-14	Oui	Oui	Pas indiqué	Oui	Oui	Oui	Oui	Pas indiqué	Pas indiqué	Oui	Oui	Infection Semblable à la Grippe	No	No	15GP1405	Négatif	Missing
1405	HGK	60	Kinshasa	Femme	RDC	38.8	No	Pas indiqué	Pas indiqué	Pas indiqué	Pas indiqué	Missing	2015-07-16	Adéquat	2015-07-13	2015-07-14	Oui	Pas indiqué	Pas indiqué	Oui	Oui	Oui	Oui	Pas indiqué	Pas indiqué	Pas indiqué	Oui	Infection Semblable à la Grippe	No	No	15GP1406	Négatif	Missing
1406	Kalembe Lembe	22	Kinshasa	Femme	RDC	38.5	No	Non	Non	Non	Non	Missing	2015-07-16	Adéquat	2015-07-11	2015-07-16	Oui	Oui	Non	Non	Oui	Oui	Oui	Non	Non	Non	Non	Infection Semblable à la Grippe	No	No	15GP1407	Négatif	Missing
1407	Kalembe Lembe	4	Kinshasa	Homme	RDC	38.6	No	Non	Non	Non	Non	Missing	2015-07-16	Adéquat	2015-07-10	2015-07-16	Oui	Oui	Non	Non	Oui	Oui	Oui	Non	Non	Non	Non	Infection Respiratoire Aiguë et Sévère	No	No	15GP1408	Négatif	Missing
1408	Kalembe Lembe	16	Kinshasa	Femme	RDC	38.6	No	Non	Non	Non	Non	Missing	2015-07-16	Adéquat	2015-07-10	2015-07-16	Oui	Oui	Non	Non	Oui	Oui	Oui	Non	Non	Non	Non	Infection Respiratoire Aiguë et Sévère	No	No	15GP1409	Négatif	Missing
1409	Kalembe Lembe	2	Kinshasa	Homme	RDC	40	Yes	Non	Non	Non	Non	Missing	2015-07-16	Adéquat	2015-07-14	2015-07-16	Oui	Oui	Non	Non	Oui	Oui	Oui	Non	Non	Non	Non	Infection Respiratoire Aiguë et Sévère	No	No	15GP1410	Négatif	Missing
1410	Kalembe Lembe	6	Kinshasa	Femme	RDC	38.5	No	Non	Non	Non	Non	Missing	2015-07-16	Adéquat	2015-07-12	2015-07-16	Oui	Oui	Non	Non	Oui	Oui	Oui	Non	Non	Non	Non	Infection Respiratoire Aiguë et Sévère	No	No	15GP1411	Négatif	Missing
1411	Kalembe Lembe	2	Kinshasa	Homme	RDC	38.5	No	Non	Non	Pas indiqué	Pas indiqué	Missing	2015-07-16	Adéquat	2015-07-12	2015-07-16	Oui	Oui	Non	Non	Oui	Oui	Oui	Non	Non	Non	Non	Infection Respiratoire Aiguë et Sévère	No	No	15GP1412	Négatif	Missing
1412	Kalembe Lembe	4	Kinshasa	Homme	RDC	40	No	Non	Non	Pas indiqué	Pas indiqué	Missing	2015-07-16	Adéquat	2015-07-10	2015-07-16	Oui	Oui	Non	Non	Oui	Oui	Oui	Non	Non	Non	Non	Infection Semblable à la Grippe	No	No	15GP1413	Négatif	Missing
1413	Kalembe Lembe	23	Kinshasa	Femme	RDC	39	No	Non	Non	Pas indiqué	Pas indiqué	Missing	2015-07-16	Adéquat	2015-07-13	2015-07-16	Oui	Oui	Non	Non	Oui	Oui	Oui	Non	Non	Non	Non	Infection Semblable à la Grippe	No	No	15GP1414	Négatif	Missing
1414	RVA	18	Kinshasa	Homme	RDC	37	No	Missing	Missing	Missing	Missing	Missing	2015-07-16	Adéquat	2015-07-12	2015-07-14	Oui	Non	Non	Non	Non	Oui	Oui	Non	Non	Non	Non	Infection Semblable à la Grippe	No	No	15GP1415	Négatif	Missing
1415	RVA	30	Kinshasa	Homme	RDC	38	No	Missing	Missing	Missing	Missing	Missing	2015-07-16	Adéquat	2015-07-12	2015-07-14	Oui	Non	Non	Non	Non	Oui	Oui	Non	Non	Non	Non	Infection Semblable à la Grippe	No	No	15GP1416	Négatif	Missing
1416	RVA	6	Kinshasa	Femme	RDC	38	No	Missing	Missing	Missing	Missing	Missing	2015-07-16	Adéquat	2015-07-13	2015-07-16	Oui	Non	Non	Non	Non	Oui	Oui	Non	Non	Non	Non	Infection Semblable à la Grippe	No	No	15GP1417	Négatif	Missing
1417	RVA	7	Kinshasa	Femme	RDC	38	No	Missing	Missing	Missing	Missing	Missing	2015-07-16	Adéquat	2015-07-14	2015-07-17	Oui	Non	Non	Non	Non	Oui	Oui	Non	Non	Non	Non	Infection Semblable à la Grippe	No	No	15GP1418	Négatif	Missing
1418	RVA	3	Kinshasa	Homme	RDC	37.8	No	Missing	Missing	Missing	Missing	Missing	2015-07-16	Adéquat	2015-07-13	2015-07-16	Oui	Non	Non	Non	Non	Oui	Oui	Non	Non	Non	Non	Infection Semblable à la Grippe	No	No	15GP1419	Négatif	Missing
1419	Boyambi	33	Kinshasa	Homme	RDC	39	No	Missing	Missing	Missing	Missing	Missing	2015-07-20	Adéquat	2015-07-13	2015-07-16	Oui	Oui	Non	Oui	Oui	Oui	Oui	Non	Non	Non	Non	Infection Semblable à la Grippe	No	No	15GP1420	Négatif	Missing
1420	Boyambi	59	Kinshasa	Femme	RDC	39.4	No	Missing	Missing	Missing	Missing	Missing	2015-07-20	Adéquat	2015-07-11	2015-07-16	Oui	Non	Non	Non	Oui	Oui	Oui	Oui	Oui	Non	Oui	Infection Semblable à la Grippe	No	No	15GP1421	Négatif	Missing
1421	Boyambi	58	Kinshasa	Homme	RDC	38.7	No	Missing	Missing	Missing	Missing	Missing	2015-07-20	Adéquat	2015-07-13	2015-07-16	Oui	Non	Non	Oui	Oui	Oui	Oui	Non	Non	Non	Non	Infection Semblable à la Grippe	No	No	15GP1422	Négatif	Missing
1422	Boyambi	54	Kinshasa	Homme	RDC	39.2	No	Missing	Missing	Missing	Missing	Missing	2015-07-20	Adéquat	2015-07-12	2015-07-16	Oui	Oui	Non	Oui	Oui	Oui	Oui	Non	Non	Non	Oui	Infection Semblable à la Grippe	No	No	15GP1423	Négatif	Missing
1423	Boyambi	71	Kinshasa	Femme	RDC	40	No	Missing	Missing	Missing	Missing	Missing	2015-07-20	Adéquat	2015-07-11	2015-07-16	Oui	Non	Non	Oui	Oui	Oui	Non	Non	Non	Oui	Non	Infection Semblable à la Grippe	No	No	15GP1424	Négatif	Missing
1424	Boyambi	66	Kinshasa	Femme	RDC	39.4	No	Missing	Missing	Missing	Missing	Missing	2015-07-20	Adéquat	2015-07-14	2015-07-16	Oui	Oui	Non	Oui	Oui	Oui	Oui	Non	Non	Non	Oui	Infection Semblable à la Grippe	No	No	15GP1425	Négatif	Missing
1425	Boyambi	36	Kinshasa	Homme	RDC	39.7	No	Missing	Missing	Missing	Missing	Missing	2015-07-20	Adéquat	2015-07-14	2015-07-17	Oui	Oui	Non	Oui	Oui	Oui	Oui	Non	Non	Oui	Oui	Infection Semblable à la Grippe	No	No	15GP1426	Négatif	Missing
1426	Boyambi	51	Kinshasa	Femme	RDC	38.7	No	Missing	Missing	Missing	Missing	Missing	2015-07-20	Adéquat	2015-07-12	2015-07-17	Oui	Oui	Non	Oui	Oui	Oui	Oui	Non	Non	Non	Non	Infection Semblable à la Grippe	No	No	15GP1427	Négatif	Missing
1427	Boyambi	35	Kinshasa	Homme	RDC	39.4	No	Missing	Missing	Missing	Missing	Missing	2015-07-20	Adéquat	2015-07-14	2015-07-17	Oui	Oui	Non	Oui	Oui	Oui	Oui	Oui	Oui	Non	Oui	Infection Semblable à la Grippe	No	No	15GP1428	Négatif	Missing
1428	Boyambi	42	Kinshasa	Femme	RDC	40	No	Missing	Missing	Missing	Missing	Missing	2015-07-20	Adéquat	2015-07-12	2015-07-17	Oui	Non	Non	Oui	Oui	Oui	Oui	Non	Non	Oui	Oui	Infection Semblable à la Grippe	No	No	15GP1429	Négatif	Missing
1429	Boyambi	30	Kinshasa	Femme	RDC	38.7	No	Missing	Missing	Missing	Missing	Missing	2015-07-20	Adéquat	2015-07-15	2015-07-18	Oui	Oui	Non	Oui	Oui	Oui	Oui	Non	Non	Non	Oui	Infection Semblable à la Grippe	No	No	15GP1430	Négatif	Missing
1430	Boyambi	37	Kinshasa	Femme	RDC	39	No	Missing	Missing	Missing	Missing	Missing	2015-07-20	Adéquat	2015-07-13	2015-07-18	Oui	Oui	Non	Oui	Oui	Oui	Oui	Non	Non	Non	Non	Infection Semblable à la Grippe	No	No	15GP1431	Négatif	Missing
1431	Kalembe Lembe	4	Kinshasa	Homme	RDC	38.5	Yes	Non	Non	Pas indiqué	Pas indiqué	Missing	2015-07-21	Adéquat	2015-07-14	2015-07-20	Oui	Oui	Non	Non	Oui	Oui	Oui	Non	Non	Non	Non	Infection Respiratoire Aiguë et Sévère	No	No	15GP1432	Négatif	Missing
1432	Kalembe Lembe	3	Kinshasa	Homme	RDC	38.5	Yes	Non	Non	Pas indiqué	Pas indiqué	Missing	2015-07-21	Adéquat	2015-07-15	2015-07-20	Oui	Oui	Non	Non	Oui	Oui	Oui	Non	Non	Non	Non	Infection Respiratoire Aiguë et Sévère	No	No	15GP1433	Négatif	Missing
1433	Kalembe Lembe	4	Kinshasa	Homme	RDC	38.5	Yes	Non	Non	Pas indiqué	Pas indiqué	Missing	2015-07-21	Adéquat	2015-07-18	2015-07-20	Oui	Oui	Non	Non	Oui	Oui	Oui	Non	Non	Non	Non	Infection Respiratoire Aiguë et Sévère	No	No	15GP1434	Négatif	Missing
1434	Kalembe Lembe	2	Kinshasa	Femme	RDC	38.6	Yes	Non	Non	Pas indiqué	Pas indiqué	Missing	2015-07-21	Adéquat	2015-07-15	2015-07-20	Oui	Oui	Non	Non	Oui	Oui	Oui	Non	Non	Non	Non	Infection Respiratoire Aiguë et Sévère	No	No	15GP1435	Négatif	Missing
1435	Kalembe Lembe	14	Kinshasa	Homme	RDC	39.5	Yes	Non	Non	Pas indiqué	Pas indiqué	Missing	2015-07-21	Adéquat	2015-07-15	2015-07-20	Oui	Oui	Non	Non	Oui	Oui	Oui	Non	Non	Non	Non	Infection Respiratoire Aiguë et Sévère	No	No	15GP1436	Négatif	Missing
1436	Kalembe Lembe	9	Kinshasa	Homme	RDC	39	Yes	Non	Non	Pas indiqué	Pas indiqué	Missing	2015-07-21	Adéquat	2015-07-14	2015-07-20	Oui	Oui	Non	Non	Oui	Oui	Oui	Non	Non	Non	Non	Infection Respiratoire Aiguë et Sévère	No	No	15GP1437	Négatif	Missing
1437	Kalembe Lembe	20	Kinshasa	Femme	RDC	40	No	Non	Non	Pas indiqué	Pas indiqué	Missing	2015-07-21	Adéquat	2015-07-17	2015-07-20	Oui	Oui	Non	Non	Oui	Oui	Oui	Non	Non	Non	Non	Infection Semblable à la Grippe	No	No	15GP1438	Négatif	Missing
1438	Kalembe Lembe	20	Kinshasa	Homme	RDC	38.5	No	Non	Non	Pas indiqué	Pas indiqué	Missing	2015-07-21	Adéquat	2015-07-14	2015-07-20	Oui	Oui	Non	Non	Oui	Oui	Oui	Non	Non	Non	Non	Infection Semblable à la Grippe	No	No	15GP1439	Négatif	Missing
1439	Kalembe Lembe	15	Kinshasa	Homme	RDC	39.5	No	Non	Non	Pas indiqué	Pas indiqué	Missing	2015-07-21	Adéquat	2015-07-14	2015-07-20	Oui	Oui	Non	Non	Oui	Oui	Oui	Non	Non	Non	Non	Infection Semblable à la Grippe	No	No	15GP1440	Négatif	Missing
1440	HGK	39	Kinshasa	Femme	RDC	38.6	Yes	Pas indiqué	Pas indiqué	Pas indiqué	Pas indiqué	Missing	2015-07-21	Adéquat	2015-07-19	2015-07-20	Oui	Oui	Pas indiqué	Oui	Oui	Oui	Oui	Pas indiqué	Pas indiqué	Oui	Oui	Infection Respiratoire Aiguë et Sévère	No	No	15GP1441	Négatif	Missing
1441	HGK	24	Kinshasa	Femme	RDC	38.1	No	Pas indiqué	Pas indiqué	Pas indiqué	Pas indiqué	Missing	2015-07-21	Adéquat	2015-07-16	2015-07-20	Oui	Pas indiqué	Pas indiqué	Oui	Oui	Oui	Oui	Pas indiqué	Oui	Pas indiqué	Oui	Infection Semblable à la Grippe	No	No	15GP1442	Négatif	Missing
1442	HGK	45	Kinshasa	Femme	RDC	38.4	Yes	Pas indiqué	Pas indiqué	Pas indiqué	Pas indiqué	Missing	2015-07-21	Adéquat	2015-07-17	2015-07-20	Oui	Oui	Pas indiqué	Oui	Pas indiqué	Oui	Oui	Oui	Pas indiqué	Oui	Oui	Infection Respiratoire Aiguë et Sévère	No	No	15GP1443	Négatif	Missing
1443	HGK	38	Kinshasa	Femme	RDC	38.8	No	Pas indiqué	Pas indiqué	Pas indiqué	Pas indiqué	Missing	2015-07-21	Adéquat	2015-07-16	2015-07-20	Oui	Pas indiqué	Pas indiqué	Oui	Oui	Oui	Oui	Pas indiqué	Pas indiqué	Pas indiqué	Oui	Infection Semblable à la Grippe	No	No	15GP1444	Négatif	Missing
1444	HGK	70	Kinshasa	Femme	RDC	38	No	Pas indiqué	Pas indiqué	Pas indiqué	Pas indiqué	Missing	2015-07-21	Adéquat	2015-07-14	2015-07-20	Oui	Pas indiqué	Pas indiqué	Oui	Oui	Oui	Oui	Oui	Pas indiqué	Oui	Pas indiqué	Infection Semblable à la Grippe	No	No	15GP1445	Négatif	Missing
1445	HGK	54	Kinshasa	Femme	RDC	39	Yes	Pas indiqué	Pas indiqué	Pas indiqué	Pas indiqué	Missing	2015-07-21	Adéquat	2015-07-13	2015-07-20	Oui	Oui	Pas indiqué	Pas indiqué	Pas indiqué	Pas indiqué	Pas indiqué	Pas indiqué	Pas indiqué	Pas indiqué	Pas indiqué	Infection Respiratoire Aiguë et Sévère	No	No	15GP1446	Négatif	Missing
1446	HGK	59	Kinshasa	Femme	RDC	39	Yes	Pas indiqué	Pas indiqué	Pas indiqué	Pas indiqué	Missing	2015-07-21	Adéquat	2015-07-14	2015-07-20	Oui	Oui	Pas indiqué	Oui	Oui	Oui	Oui	Oui	Pas indiqué	Oui	Oui	Infection Respiratoire Aiguë et Sévère	No	No	15GP1447	Négatif	Missing
1447	HGK	55	Kinshasa	Femme	RDC	38.2	No	Pas indiqué	Pas indiqué	Pas indiqué	Pas indiqué	Missing	2015-07-21	Adéquat	2015-07-15	2015-07-20	Oui	Pas indiqué	Pas indiqué	Oui	Oui	Oui	Oui	Oui	Pas indiqué	Oui	Pas indiqué	Infection Semblable à la Grippe	No	No	15GP1448	Négatif	Missing
1448	Matadi	71	Bas-Congo	Femme	RDC	37.8	No	Missing	Missing	Missing	Missing	Missing	2015-07-22	Adéquat	2015-07-16	2015-07-17	Oui	Non	Non	Oui	Oui	Oui	Non	Non	Non	Oui	Oui	Infection Semblable à la Grippe	No	No	15GP1449	Négatif	Missing
1449	Matadi	6	Bas-Congo	Femme	RDC	39	No	Missing	Missing	Missing	Missing	Missing	2015-07-22	Adéquat	2015-07-15	2015-07-17	Oui	Oui	Non	Oui	Oui	Oui	Oui	Non	Non	Oui	Oui	Infection Respiratoire Aiguë et Sévère	No	No	15GP1450	Négatif	Missing
1450	Matadi	9	Bas-Congo	Femme	RDC	39.5	Yes	Missing	Missing	Missing	Missing	Missing	2015-07-22	Adéquat	2015-07-15	2015-07-17	Oui	Oui	Non	Inconnu	Inconnu	Oui	Oui	Inconnu	Oui	Inconnu	Oui	Infection Respiratoire Aiguë et Sévère	No	No	15GP1451	Négatif	Missing
1451	Matadi	13	Bas-Congo	Femme	RDC	39	No	Missing	Missing	Missing	Missing	Missing	2015-07-22	Adéquat	2015-07-16	2015-07-17	Oui	Oui	Non	Oui	Oui	Oui	Oui	Oui	Oui	Oui	Oui	Infection Respiratoire Aiguë et Sévère	No	No	15GP1452	Négatif	Missing
1452	Kisanga	27	Katanga	Femme	RDC	39	Yes	Pas indiqué	Pas indiqué	Pas indiqué	Pas indiqué	Missing	2015-07-22	Adéquat	2015-07-18	2015-07-18	Oui	Oui	Pas indiqué	Pas indiqué	Oui	Oui	Oui	Pas indiqué	Oui	Pas indiqué	Oui	Infection Respiratoire Aiguë et Sévère	No	No	15GP1453	Négatif	Missing
1453	RVA	29	Kinshasa	Femme	RDC	39	No	Missing	Missing	Missing	Missing	Missing	2015-07-22	Adéquat	2015-07-16	2015-07-20	Oui	Non	Non	Non	Oui	Oui	Oui	Non	Non	Non	Non	Infection Semblable à la Grippe	No	No	15GP1454	Négatif	Missing
1454	RVA	2	Kinshasa	Femme	RDC	38	No	Missing	Missing	Missing	Missing	Missing	2015-07-22	Adéquat	2015-07-20	2015-07-21	Oui	Non	Non	Non	Non	Oui	Oui	Non	Non	Non	Non	Infection Semblable à la Grippe	No	No	15GP1455	Négatif	Missing
1455	RVA	10	Kinshasa	Femme	RDC	37.5	No	Missing	Missing	Missing	Missing	Missing	2015-07-22	Adéquat	2015-07-16	2015-07-22	Oui	Non	Non	Non	Non	Oui	Oui	Non	Non	Non	Non	Infection Semblable à la Grippe	No	No	15GP1456	Négatif	Missing
1456	Kingasani	3	Kinshasa	Femme	RDC	38	Yes	Pas indiqué	Pas indiqué	Pas indiqué	Pas indiqué	Missing	2015-07-22	Adéquat	2015-07-17	2015-07-21	Oui	Non	Non	Non	Non	Oui	Oui	Non	Oui	Non	Non	Infection Respiratoire Aiguë et Sévère	No	No	15GP1457	Négatif	Missing
1457	Kingasani	6	Kinshasa	Femme	RDC	38.4	No	Pas indiqué	Pas indiqué	Pas indiqué	Pas indiqué	Missing	2015-07-22	Adéquat	2015-07-19	2015-07-21	Oui	Non	Non	Non	Non	Oui	Non	Non	Non	Non	Non	Infection Semblable à la Grippe	No	No	15GP1458	Négatif	Missing
1458	Kalembe Lembe	8	Kinshasa	Homme	RDC	38.5	Yes	Non	Non	Pas indiqué	Pas indiqué	Missing	2015-07-23	Adéquat	2015-07-20	2015-07-23	Oui	Oui	Non	Non	Oui	Oui	Oui	Non	Non	Non	Non	Infection Respiratoire Aiguë et Sévère	No	No	15GP1459	Négatif	Missing
1459	Kalembe Lembe	6	Kinshasa	Homme	RDC	38.5	Yes	Non	Non	Pas indiqué	Pas indiqué	Missing	2015-07-23	Adéquat	2015-07-17	2015-07-23	Oui	Oui	Non	Non	Oui	Oui	Oui	Non	Non	Non	Non	Infection Respiratoire Aiguë et Sévère	No	No	15GP1460	Négatif	Missing
1460	Kalembe Lembe	2	Kinshasa	Homme	RDC	39.5	No	Non	Non	Pas indiqué	Pas indiqué	Missing	2015-07-23	Adéquat	2015-07-17	2015-07-23	Oui	Oui	Non	Non	Oui	Oui	Oui	Non	Non	Non	Non	Infection Respiratoire Aiguë et Sévère	No	No	15GP1461	Négatif	Missing
1461	Kalembe Lembe	10	Kinshasa	Homme	RDC	38.5	No	Non	Non	Pas indiqué	Pas indiqué	Missing	2015-07-23	Adéquat	2015-07-20	2015-07-23	Oui	Oui	Non	Non	Oui	Oui	Oui	Non	Non	Non	Non	Infection Semblable à la Grippe	No	No	15GP1462	Négatif	Missing
1462	Kalembe Lembe	8	Kinshasa	Homme	RDC	38.5	No	Non	Non	Pas indiqué	Pas indiqué	Missing	2015-07-23	Adéquat	2015-07-17	2015-07-23	Oui	Oui	Non	Non	Oui	Oui	Oui	Non	Non	Non	Non	Infection Semblable à la Grippe	No	No	15GP1463	Négatif	Missing
1463	RVA	8	Kinshasa	Femme	RDC	37.8	No	Missing	Missing	Missing	Missing	Missing	2015-07-23	Adéquat	2015-07-18	2015-07-22	Oui	Non	Non	Non	Non	Oui	Oui	Non	Non	Non	Non	Infection Semblable à la Grippe	No	No	15GP1464	Négatif	Missing
1464	Dipumba	9	Kasaî Oriental	Homme	RDC	39.9	No	Non	Non	Pas indiqué	Pas indiqué	Missing	2015-07-24	Adéquat	2015-07-16	2015-07-21	Oui	Pas indiqué	Pas indiqué	Pas indiqué	Pas indiqué	Oui	Oui	Oui	Oui	Pas indiqué	Oui	Infection Semblable à la Grippe	No	No	15GP1465	Négatif	Missing
1465	Dipumba	5	Kasaî Oriental	Homme	RDC	38	No	Non	Non	Non	Non	Missing	2015-07-24	Adéquat	2015-07-18	2015-07-21	Oui	Pas indiqué	Pas indiqué	Pas indiqué	Pas indiqué	Oui	Oui	Oui	Oui	Pas indiqué	Oui	Infection Semblable à la Grippe	No	No	15GP1466	Négatif	Missing
1466	Boyambi	22	Kinshasa	Homme	RDC	38.7	No	Missing	Missing	Missing	Missing	Missing	2015-07-25	Adéquat	2015-07-17	2015-07-21	Oui	Non	Non	Oui	Oui	Oui	Oui	Non	Non	Non	Non	Infection Semblable à la Grippe	No	No	15GP1467	Négatif	Missing
1467	Boyambi	36	Kinshasa	Femme	RDC	39.4	No	Missing	Missing	Missing	Missing	Missing	2015-07-25	Adéquat	2015-07-17	2015-07-21	Oui	Non	Non	Oui	Oui	Oui	Oui	Non	Oui	Non	Oui	Infection Semblable à la Grippe	No	No	15GP1468	Négatif	Missing
1468	Boyambi	58	Kinshasa	Femme	RDC	38.7	No	Missing	Missing	Missing	Missing	Missing	2015-07-25	Adéquat	2015-07-19	2015-07-21	Oui	Non	Non	Oui	Oui	Oui	Oui	Non	Non	Non	Oui	Infection Semblable à la Grippe	No	No	15GP1469	Négatif	Missing
1469	Boyambi	33	Kinshasa	Homme	RDC	38.7	No	Missing	Missing	Missing	Missing	Missing	2015-07-25	Adéquat	2015-07-17	2015-07-21	Oui	Oui	Non	Non	Oui	Oui	Oui	Non	Non	Oui	Oui	Infection Semblable à la Grippe	No	No	15GP1470	Négatif	Missing
1470	Boyambi	33	Kinshasa	Femme	RDC	40	No	Missing	Missing	Missing	Missing	Missing	2015-07-25	Adéquat	2015-07-17	2015-07-21	Oui	Oui	Non	Oui	Oui	Oui	Oui	Non	Non	Non	Oui	Infection Semblable à la Grippe	No	No	15GP1471	Négatif	Missing
1471	Boyambi	51	Kinshasa	Femme	RDC	38.7	No	Missing	Missing	Missing	Missing	Missing	2015-07-25	Adéquat	2015-07-18	2015-07-23	Oui	Non	Non	Non	Oui	Oui	Oui	Non	Oui	Non	Oui	Infection Semblable à la Grippe	No	No	15GP1472	Négatif	Missing
1472	Boyambi	25	Kinshasa	Homme	RDC	39.4	No	Missing	Missing	Missing	Missing	Missing	2015-07-25	Adéquat	2015-07-20	2015-07-23	Oui	Non	Non	Oui	Oui	Oui	Oui	Non	Non	Non	Non	Infection Semblable à la Grippe	No	No	15GP1473	Négatif	Missing
1473	Boyambi	32	Kinshasa	Homme	RDC	38.7	No	Missing	Missing	Missing	Missing	Missing	2015-07-25	Adéquat	2015-07-20	2015-07-23	Oui	Non	Non	Oui	Oui	Oui	Oui	Non	Non	Non	Non	Infection Semblable à la Grippe	No	No	15GP1474	Négatif	Missing
1474	Boyambi	28	Kinshasa	Homme	RDC	39	No	Missing	Missing	Missing	Missing	Missing	2015-07-25	Adéquat	2015-07-19	2015-07-23	Oui	Oui	Non	Oui	Oui	Oui	Oui	Non	Oui	Non	Oui	Infection Semblable à la Grippe	No	No	15GP1475	Négatif	Missing
1475	Kenya	3	Katanga	Femme	RDC	38	Yes	Missing	Missing	Missing	Missing	Missing	2015-07-27	Adéquat	2015-07-11	2015-07-14	Oui	Non	Non	Non	Oui	Oui	Oui	Non	Non	Non	Non	Infection Respiratoire Aiguë et Sévère	No	No	15GP1476	Négatif	Missing
1476	Kenya	11	Katanga	Femme	RDC	38.5	Yes	Missing	Missing	Missing	Missing	Missing	2015-07-27	Adéquat	2015-07-17	2015-07-20	Oui	Non	Non	Non	Non	Oui	Oui	Non	Non	Non	Non	Infection Respiratoire Aiguë et Sévère	No	No	15GP1477	Négatif	Missing
1477	Kenya	7	Katanga	Femme	RDC	28	Yes	Missing	Missing	Missing	Missing	Missing	2015-07-27	Adéquat	2015-07-17	2015-07-20	Oui	Non	Non	Non	Non	Oui	Oui	Non	Non	Non	Non	Infection Respiratoire Aiguë et Sévère	No	No	15GP1478	Négatif	Missing
1478	Kalembe Lembe	14	Kinshasa	Femme	RDC	38.5	Yes	Non	Non	Non	Non	Missing	2015-07-27	Adéquat	2015-07-21	2015-07-27	Oui	Oui	Non	Non	Oui	Oui	Oui	Non	Non	Non	Non	Infection Respiratoire Aiguë et Sévère	No	No	15GP1479	Négatif	Missing
1479	Kalembe Lembe	8	Kinshasa	Homme	RDC	38.5	Yes	Non	Non	Pas indiqué	Pas indiqué	Missing	2015-07-27	Adéquat	2015-07-21	2015-07-27	Oui	Oui	Non	Non	Oui	Oui	Oui	Non	Non	Non	Non	Infection Respiratoire Aiguë et Sévère	No	No	15GP1480	Négatif	Missing
1480	Kalembe Lembe	1	Kinshasa	Homme	RDC	40	Yes	Non	Non	Pas indiqué	Pas indiqué	Missing	2015-07-27	Adéquat	2015-07-21	2015-07-27	Oui	Oui	Non	Non	Oui	Oui	Oui	Non	Non	Non	Non	Infection Respiratoire Aiguë et Sévère	No	No	15GP1481	Négatif	Missing
1481	Kalembe Lembe	9	Kinshasa	Homme	RDC	38.5	Yes	Non	Non	Non	Non	Missing	2015-07-27	Adéquat	2015-07-25	2015-07-27	Oui	Oui	Non	Non	Oui	Oui	Oui	Non	Non	Non	Non	Infection Respiratoire Aiguë et Sévère	No	No	15GP1482	Négatif	Missing
1482	Kalembe Lembe	8	Kinshasa	Femme	RDC	38.5	No	Non	Non	Pas indiqué	Pas indiqué	Missing	2015-07-27	Adéquat	2015-07-25	2015-07-27	Oui	Oui	Non	Non	Oui	Oui	Oui	Non	Non	Non	Non	Infection Semblable à la Grippe	No	No	15GP1483	Négatif	Missing
1483	Kalembe Lembe	Missing	Kinshasa	Homme	RDC	39.6	Yes	Non	Non	Pas indiqué	Pas indiqué	Missing	2015-07-27	Adéquat	2015-07-21	2015-07-27	Oui	Oui	Non	Non	Oui	Oui	Oui	Non	Non	Non	Non	Infection Respiratoire Aiguë et Sévère	No	No	15GP1484	Négatif	Missing
1484	Kalembe Lembe	Missing	Kinshasa	Missing	RDC	40.6	Yes	Non	Non	Pas indiqué	Pas indiqué	Missing	2015-07-27	Adéquat	2015-07-21	2015-07-27	Oui	Oui	Non	Non	Oui	Oui	Oui	Non	Non	Non	Non	Infection Respiratoire Aiguë et Sévère	No	No	15GP1485	Négatif	Missing
1485	Kalembe Lembe	10	Kinshasa	Femme	RDC	38.5	No	Non	Non	Pas indiqué	Pas indiqué	Missing	2015-07-27	Adéquat	2015-07-22	2015-07-27	Oui	Oui	Non	Non	Oui	Oui	Oui	Non	Non	Non	Non	Infection Semblable à la Grippe	No	No	15GP1486	Négatif	Missing
1486	Kalembe Lembe	3	Kinshasa	Femme	RDC	38.5	No	Non	Non	Pas indiqué	Pas indiqué	Missing	2015-07-27	Adéquat	2015-07-24	2015-07-27	Oui	Oui	Non	Non	Oui	Oui	Oui	Non	Non	Non	Non	Infection Semblable à la Grippe	No	No	15GP1487	Négatif	Missing
1487	Muanda	17	Bas-Congo	Femme	RDC	38.1	No	Non	Non	Non	Non	Missing	2015-07-28	Adéquat	2015-07-19	2015-07-23	Oui	Non	Non	Oui	Oui	Oui	Oui	Oui	Non	Oui	Non	Infection Semblable à la Grippe	No	No	15GP1488	Négatif	Missing
1488	Muanda	45	Bas-Congo	Homme	RDC	38.5	No	Non	Non	Non	Non	Missing	2015-07-28	Adéquat	2015-07-20	2015-07-23	Oui	Non	Non	Oui	Oui	Oui	Oui	Non	Non	Oui	Non	Infection Semblable à la Grippe	No	No	15GP1489	Négatif	Missing
1489	Muanda	83	Bas-Congo	Homme	RDC	38.3	Yes	Non	Non	Non	Non	Missing	2015-07-28	Adéquat	2015-07-20	2015-07-23	Oui	Oui	Non	Oui	Oui	Oui	Oui	Non	Non	Oui	Oui	Infection Respiratoire Aiguë et Sévère	No	No	15GP1490	Type B	Missing
1490	Muanda	18	Bas-Congo	Femme	RDC	38.4	No	Non	Non	Pas indiqué	Pas indiqué	Missing	2015-07-28	Adéquat	2015-07-21	2015-07-23	Oui	Non	Non	Oui	Oui	Oui	Oui	Non	Non	Oui	Non	Infection Semblable à la Grippe	No	No	15GP1491	Négatif	Missing
1491	Muanda	17	Bas-Congo	Femme	RDC	39	Yes	Non	Non	Non	Pas indiqué	Missing	2015-07-28	Adéquat	2015-07-21	2015-07-24	Oui	Non	Non	Oui	Non	Oui	Oui	Oui	Non	Oui	Non	Infection Respiratoire Aiguë et Sévère	No	No	15GP1492	Négatif	Missing
1492	Muanda	4	Bas-Congo	Femme	RDC	39.2	Yes	Non	Non	Non	Non	Missing	2015-07-28	Adéquat	2015-07-22	2015-07-24	Oui	Oui	Non	Non	Non	Oui	Oui	Inconnu	Oui	Inconnu	Non	Infection Respiratoire Aiguë et Sévère	No	No	15GP1493	Négatif	Missing
1493	Kalembe Lembe	10	Kinshasa	Femme	RDC	39.6	No	Non	Non	Pas indiqué	Pas indiqué	Missing	2015-07-30	Adéquat	2015-07-24	2015-07-30	Oui	Oui	Non	Non	Oui	Oui	Oui	Non	Non	Non	Non	Infection Semblable à la Grippe	No	No	15GP1494	Négatif	Missing
1494	Kalembe Lembe	14	Kinshasa	Homme	RDC	38.5	No	Non	Non	Pas indiqué	Pas indiqué	Missing	2015-07-30	Adéquat	2015-07-27	2015-07-30	Oui	Oui	Non	Non	Oui	Oui	Oui	Non	Non	Non	Non	Infection Semblable à la Grippe	No	No	15GP1495	Négatif	Missing
1495	Kalembe Lembe	13	Kinshasa	Femme	RDC	38.8	No	Non	Non	Pas indiqué	Pas indiqué	Missing	2015-07-30	Adéquat	2015-07-24	2015-07-30	Oui	Oui	Non	Non	Oui	Oui	Oui	Non	Non	Non	Non	Infection Semblable à la Grippe	No	No	15GP1496	Négatif	Missing
1496	Kalembe Lembe	2	Kinshasa	Homme	RDC	39.3	Yes	Non	Non	Pas indiqué	Pas indiqué	Missing	2015-07-30	Adéquat	2015-07-24	2015-07-30	Oui	Oui	Non	Non	Oui	Oui	Oui	Non	Non	Non	Non	Infection Respiratoire Aiguë et Sévère	No	No	15GP1497	Négatif	Missing
1497	Kalembe Lembe	10	Kinshasa	Homme	RDC	39.3	Yes	Non	Non	Pas indiqué	Pas indiqué	Missing	2015-07-30	Adéquat	2015-07-26	2015-07-30	Oui	Oui	Non	Non	Oui	Oui	Oui	Non	Non	Non	Non	Infection Respiratoire Aiguë et Sévère	No	No	15GP1498	Négatif	Missing
1498	Kalembe Lembe	6	Kinshasa	Homme	RDC	39.3	Yes	Non	Non	Pas indiqué	Pas indiqué	Missing	2015-07-30	Adéquat	2015-07-25	2015-07-30	Oui	Oui	Non	Non	Oui	Oui	Oui	Non	Non	Non	Non	Infection Respiratoire Aiguë et Sévère	No	No	15GP1499	Négatif	Missing
1499	Kalembe Lembe	7	Kinshasa	Homme	RDC	39.3	Yes	Non	Non	Pas indiqué	Pas indiqué	Missing	2015-07-30	Adéquat	2015-07-24	2015-07-30	Oui	Oui	Non	Non	Oui	Oui	Oui	Pas indiqué	Pas indiqué	Pas indiqué	Pas indiqué	Infection Respiratoire Aiguë et Sévère	No	No	15GP1500	Négatif	Missing
1500	Kalembe Lembe	2	Kinshasa	Homme	RDC	39.3	Yes	Non	Non	Pas indiqué	Pas indiqué	Missing	2015-07-30	Adéquat	2015-07-24	2015-07-30	Oui	Oui	Non	Non	Oui	Oui	Oui	Non	Non	Non	Non	Infection Respiratoire Aiguë et Sévère	No	No	15GP1501	Négatif	Missing
1501	RVA	7	Kinshasa	Homme	RDC	37.8	No	Missing	Missing	Missing	Missing	Missing	2015-07-30	Adéquat	2015-07-26	2015-07-30	Oui	Non	Non	Non	Non	Oui	Oui	Non	Non	Non	Non	Infection Semblable à la Grippe	No	No	15GP1502	Négatif	Missing
1502	RVA	3	Kinshasa	Femme	RDC	37.9	No	Missing	Missing	Missing	Missing	Missing	2015-07-30	Adéquat	2015-07-26	2015-07-30	Oui	Non	Non	Non	Non	Oui	Oui	Non	Non	Non	Non	Infection Semblable à la Grippe	No	No	15GP1503	Négatif	Missing
1503	RVA	18	Kinshasa	Homme	RDC	37.9	No	Missing	Missing	Missing	Missing	Missing	2015-07-30	Adéquat	2015-07-27	2015-07-30	Oui	Non	Non	Non	Non	Oui	Oui	Non	Non	Non	Non	Infection Semblable à la Grippe	No	No	15GP1504	Négatif	Missing
1504	HGK	81	Kinshasa	Femme	RDC	38.4	No	Pas indiqué	Pas indiqué	Pas indiqué	Pas indiqué	Missing	2015-07-30	Adéquat	2015-07-23	2015-07-29	Oui	Oui	Pas indiqué	Oui	Oui	Oui	Oui	Pas indiqué	Pas indiqué	Pas indiqué	Pas indiqué	Infection Respiratoire Aiguë et Sévère	No	No	15GP1505	Négatif	Missing
1505	HGK	56	Kinshasa	Femme	RDC	38	No	Pas indiqué	Pas indiqué	Pas indiqué	Pas indiqué	Missing	2015-07-30	Adéquat	2015-07-22	2015-07-29	Oui	Pas indiqué	Pas indiqué	Oui	Oui	Oui	Oui	Pas indiqué	Pas indiqué	Oui	Oui	Infection Semblable à la Grippe	No	No	15GP1506	Négatif	Missing
1506	HGK	61	Kinshasa	Femme	RDC	38.7	No	Pas indiqué	Pas indiqué	Pas indiqué	Pas indiqué	Missing	2015-07-30	Adéquat	2015-07-25	2015-07-29	Oui	Pas indiqué	Pas indiqué	Oui	Oui	Oui	Oui	Pas indiqué	Oui	Pas indiqué	Oui	Infection Semblable à la Grippe	No	No	15GP1507	Négatif	Missing
1507	HGK	77	Kinshasa	Femme	RDC	39	No	Pas indiqué	Pas indiqué	Pas indiqué	Pas indiqué	Missing	2015-07-30	Adéquat	2015-07-24	2015-07-29	Oui	Pas indiqué	Pas indiqué	Oui	Pas indiqué	Oui	Oui	Oui	Pas indiqué	Oui	Oui	Infection Semblable à la Grippe	No	No	15GP1508	Négatif	Missing
1508	HGK	68	Kinshasa	Femme	RDC	39.3	Yes	Pas indiqué	Pas indiqué	Pas indiqué	Pas indiqué	Missing	2015-07-30	Adéquat	2015-07-23	2015-07-29	Oui	Oui	Pas indiqué	Oui	Oui	Oui	Oui	Oui	Pas indiqué	Pas indiqué	Oui	Infection Respiratoire Aiguë et Sévère	No	No	15GP1509	Négatif	Missing
1509	HGK	40	Kinshasa	Femme	RDC	38	No	Pas indiqué	Pas indiqué	Pas indiqué	Pas indiqué	Missing	2015-07-30	Adéquat	2015-07-22	2015-07-29	Oui	Pas indiqué	Pas indiqué	Pas indiqué	Oui	Oui	Oui	Oui	Pas indiqué	Oui	Oui	Infection Semblable à la Grippe	No	No	15GP1510	Négatif	Missing
1510	HGK	33	Kinshasa	Femme	RDC	38.3	Yes	Pas indiqué	Pas indiqué	Pas indiqué	Pas indiqué	Missing	2015-07-30	Adéquat	2015-07-26	2015-07-29	Oui	Pas indiqué	Pas indiqué	Oui	Pas indiqué	Oui	Oui	Oui	Pas indiqué	Oui	Oui	Infection Respiratoire Aiguë et Sévère	No	No	15GP1511	Négatif	Missing
1511	HGK	36	Kinshasa	Femme	RDC	38.6	No	Pas indiqué	Pas indiqué	Pas indiqué	Pas indiqué	Missing	2015-07-30	Adéquat	2015-07-25	2015-07-29	Oui	Pas indiqué	Pas indiqué	Oui	Oui	Oui	Oui	Oui	Pas indiqué	Pas indiqué	Oui	Infection Semblable à la Grippe	No	No	15GP1512	Négatif	Missing
1512	HGK	15	Kinshasa	Homme	RDC	38.2	No	Pas indiqué	Pas indiqué	Pas indiqué	Pas indiqué	Missing	2015-07-30	Adéquat	2015-07-22	2015-07-29	Oui	Pas indiqué	Pas indiqué	Oui	Oui	Oui	Oui	Pas indiqué	Pas indiqué	Oui	Pas indiqué	Infection Semblable à la Grippe	No	No	15GP1513	Négatif	Missing
1513	HGK	79	Kinshasa	Femme	RDC	39	Yes	Pas indiqué	Pas indiqué	Pas indiqué	Pas indiqué	Missing	2015-07-30	Adéquat	2015-07-27	2015-07-29	Oui	Pas indiqué	Pas indiqué	Oui	Oui	Oui	Oui	Pas indiqué	Oui	Oui	Oui	Infection Respiratoire Aiguë et Sévère	No	No	15GP1514	Négatif	Missing
1514	Matadi	42	Bas-Congo	Homme	RDC	39	No	Missing	Missing	Missing	Missing	Missing	2015-08-05	Adéquat	2015-07-27	2015-07-29	Oui	Oui	Non	Oui	Oui	Oui	Oui	Oui	Oui	Oui	Oui	Infection Respiratoire Aiguë et Sévère	No	No	15GP1515	Négatif	Missing
1515	Matadi	80	Bas-Congo	Femme	RDC	38.6	No	Missing	Missing	Missing	Missing	Missing	2015-08-05	Adéquat	2015-07-27	2015-07-29	Oui	Oui	Non	Oui	Oui	Oui	Non	Non	Non	Oui	Oui	Infection Respiratoire Aiguë et Sévère	No	No	15GP1516	Négatif	Missing
1516	Matadi	32	Bas-Congo	Homme	RDC	39.5	No	Missing	Missing	Missing	Missing	Missing	2015-08-05	Adéquat	2015-07-27	2015-07-29	Oui	Oui	Non	Oui	Oui	Oui	Non	Non	Non	Oui	Oui	Infection Semblable à la Grippe	No	No	15GP1517	Négatif	Missing
1517	Matadi	75	Bas-Congo	Homme	RDC	Missing	No	Missing	Missing	Missing	Missing	Missing	2015-08-05	Adéquat	2015-07-27	2015-07-29	Oui	Oui	Non	Oui	Oui	Oui	Non	Non	Non	Oui	Oui	Infection Semblable à la Grippe	No	No	15GP1518	Négatif	Missing
1518	Matadi	19	Bas-Congo	Femme	RDC	39	No	Missing	Missing	Missing	Missing	Missing	2015-08-05	Adéquat	2015-07-26	2015-07-29	Oui	Oui	Non	Oui	Oui	Oui	Oui	Non	Non	Oui	Oui	Infection Respiratoire Aiguë et Sévère	No	No	15GP1519	Négatif	Missing
1519	Kalembe Lembe	16	Kinshasa	Homme	RDC	38.5	Yes	Non	Non	Pas indiqué	Pas indiqué	Missing	2015-08-06	Adéquat	2015-08-03	2015-08-06	Oui	Oui	Non	Non	Oui	Oui	Oui	Non	Non	Non	Non	Infection Respiratoire Aiguë et Sévère	No	No	15GP1520	Négatif	Missing
1520	Kalembe Lembe	6	Kinshasa	Homme	RDC	38.2	No	Non	Non	Non	Non	Missing	2015-08-06	Adéquat	2015-08-03	2015-08-06	Oui	Oui	Non	Non	Oui	Oui	Oui	Non	Non	Non	Non	Infection Respiratoire Aiguë et Sévère	No	No	15GP1521	Négatif	Missing
1521	Kalembe Lembe	9	Kinshasa	Femme	RDC	38.5	Yes	Non	Non	Non	Non	Missing	2015-08-06	Adéquat	2015-07-31	2015-08-06	Oui	Oui	Non	Non	Oui	Oui	Oui	Non	Non	Non	Non	Infection Respiratoire Aiguë et Sévère	No	No	15GP1522	Négatif	Missing
1522	Kalembe Lembe	6	Kinshasa	Femme	RDC	39.5	Yes	Non	Non	Non	Non	Missing	2015-08-06	Adéquat	2015-07-31	2015-08-06	Oui	Oui	Non	Non	Oui	Oui	Oui	Non	Non	Non	Non	Infection Respiratoire Aiguë et Sévère	No	No	15GP1523	Négatif	Missing
1523	Kalembe Lembe	4	Kinshasa	Femme	RDC	38.6	Yes	Non	Non	Pas indiqué	Pas indiqué	Missing	2015-08-06	Adéquat	2015-07-31	2015-08-06	Oui	Oui	Non	Non	Oui	Oui	Oui	Non	Non	Non	Non	Infection Respiratoire Aiguë et Sévère	No	No	15GP1524	Négatif	Missing
1524	Kalembe Lembe	16	Kinshasa	Homme	RDC	38.5	Yes	Non	Non	Pas indiqué	Pas indiqué	Missing	2015-08-06	Adéquat	2015-07-31	2015-08-06	Oui	Oui	Non	Non	Oui	Oui	Oui	Non	Non	Non	Non	Infection Respiratoire Aiguë et Sévère	No	No	15GP1525	Négatif	Missing
1525	HGK	37	Kinshasa	Homme	RDC	38.3	No	Pas indiqué	Pas indiqué	Pas indiqué	Pas indiqué	Missing	2015-08-07	Adéquat	2015-08-05	2015-08-07	Oui	Pas indiqué	Pas indiqué	Oui	Oui	Oui	Oui	Oui	Pas indiqué	Oui	Pas indiqué	Infection Semblable à la Grippe	No	No	15GP1526	Négatif	Missing
1526	HGK	39	Kinshasa	Femme	RDC	38.8	No	Pas indiqué	Pas indiqué	Pas indiqué	Pas indiqué	Missing	2015-08-07	Adéquat	2015-08-03	2015-08-07	Oui	Pas indiqué	Pas indiqué	Oui	Oui	Oui	Oui	Oui	Pas indiqué	Pas indiqué	Pas indiqué	Infection Semblable à la Grippe	No	No	15GP1527	Négatif	Missing
1527	HGK	15	Kinshasa	Homme	RDC	38.8	Yes	Pas indiqué	Pas indiqué	Pas indiqué	Pas indiqué	Missing	2015-08-07	Adéquat	2015-08-01	2015-08-07	Oui	Oui	Pas indiqué	Oui	Pas indiqué	Oui	Oui	Pas indiqué	Oui	Pas indiqué	Oui	Infection Respiratoire Aiguë et Sévère	No	No	15GP1528	Négatif	Missing
1528	HGK	33	Kinshasa	Homme	RDC	38	No	Pas indiqué	Pas indiqué	Pas indiqué	Pas indiqué	Missing	2015-08-07	Adéquat	2015-08-06	2015-08-07	Oui	Pas indiqué	Pas indiqué	Oui	Oui	Oui	Oui	Oui	Pas indiqué	Pas indiqué	Pas indiqué	Infection Semblable à la Grippe	No	No	15GP1529	Négatif	Missing
1529	HGK	38	Kinshasa	Homme	RDC	38.9	Yes	Pas indiqué	Pas indiqué	Pas indiqué	Pas indiqué	Missing	2015-08-07	Adéquat	2015-08-01	2015-08-07	Oui	Oui	Pas indiqué	Oui	Pas indiqué	Pas indiqué	Oui	Oui	Oui	Pas indiqué	Oui	Infection Respiratoire Aiguë et Sévère	No	No	15GP1530	Négatif	Missing
1530	HGK	19	Kinshasa	Femme	RDC	38.6	Yes	Pas indiqué	Pas indiqué	Pas indiqué	Pas indiqué	Missing	2015-08-07	Adéquat	2015-08-04	2015-08-07	Oui	Oui	Pas indiqué	Oui	Oui	Oui	Oui	Pas indiqué	Oui	Oui	Oui	Infection Respiratoire Aiguë et Sévère	No	No	15GP1531	Négatif	Missing
1531	Boyambi	78	Kinshasa	Homme	RDC	39	No	Missing	Missing	Missing	Missing	Missing	2015-08-07	Adéquat	2015-08-02	2015-08-05	Oui	Oui	Non	Oui	Oui	Oui	Non	Non	Non	Oui	Non	Infection Semblable à la Grippe	No	No	15GP1532	Négatif	Missing
1532	Boyambi	23	Kinshasa	Homme	RDC	40	No	Missing	Missing	Missing	Missing	Missing	2015-08-07	Adéquat	2015-08-03	2015-08-05	Oui	Oui	Non	Non	Oui	Oui	Oui	Oui	Oui	Non	Non	Infection Semblable à la Grippe	No	No	15GP1533	Négatif	Missing
1533	Boyambi	27	Kinshasa	Homme	RDC	38.7	No	Missing	Missing	Missing	Missing	Missing	2015-08-07	Adéquat	2015-08-01	2015-08-05	Oui	Oui	Non	Oui	Oui	Oui	Oui	Non	Non	Non	Oui	Infection Semblable à la Grippe	No	No	15GP1534	Négatif	Missing
1534	Boyambi	34	Kinshasa	Homme	RDC	40	No	Missing	Missing	Missing	Missing	Missing	2015-08-07	Adéquat	2015-08-02	2015-08-05	Oui	Non	Non	Non	Oui	Oui	Oui	Non	Non	Non	Non	Infection Semblable à la Grippe	No	No	15GP1535	Négatif	Missing
1535	Boyambi	51	Kinshasa	Homme	RDC	38.7	No	Missing	Missing	Missing	Missing	Missing	2015-08-07	Adéquat	2015-08-04	2015-08-05	Oui	Oui	Non	Non	Oui	Oui	Oui	Non	Non	Non	Non	Infection Semblable à la Grippe	No	No	15GP1536	Négatif	Missing
1536	Boyambi	47	Kinshasa	Femme	RDC	38.7	No	Missing	Missing	Missing	Missing	Missing	2015-08-07	Adéquat	2015-08-02	2015-08-05	Oui	Non	Non	Non	Oui	Oui	Oui	Non	Non	Oui	Non	Infection Semblable à la Grippe	No	No	15GP1537	Négatif	Missing
1537	Boyambi	40	Kinshasa	Femme	RDC	40	No	Missing	Missing	Missing	Missing	Missing	2015-08-07	Adéquat	2015-08-04	2015-08-06	Oui	Oui	Non	Oui	Oui	Oui	Oui	Non	Non	Non	Oui	Infection Semblable à la Grippe	No	No	15GP1538	Négatif	Missing
1538	Boyambi	28	Kinshasa	Homme	RDC	39	No	Missing	Missing	Missing	Missing	Missing	2015-08-07	Adéquat	2015-08-04	2015-08-06	Oui	Non	Non	Non	Oui	Oui	Oui	Non	Non	Non	Oui	Infection Semblable à la Grippe	No	No	15GP1539	Négatif	Missing
1539	Boyambi	36	Kinshasa	Femme	RDC	40	No	Missing	Missing	Missing	Missing	Missing	2015-08-07	Adéquat	2015-08-02	2015-08-06	Oui	Oui	Non	Oui	Oui	Oui	Oui	Non	Non	Non	Oui	Infection Semblable à la Grippe	No	No	15GP1540	Négatif	Missing
1540	Boyambi	46	Kinshasa	Femme	RDC	39	No	Missing	Missing	Missing	Missing	Missing	2015-08-07	Adéquat	2015-08-03	2015-08-06	Oui	Non	Non	Oui	Oui	Oui	Non	Non	Non	Non	Non	Infection Semblable à la Grippe	No	No	15GP1541	Négatif	Missing
1541	Boyambi	40	Kinshasa	Homme	RDC	40	No	Missing	Missing	Missing	Missing	Missing	2015-08-07	Adéquat	2015-08-04	2015-08-07	Oui	Oui	Non	Non	Non	Oui	Oui	Non	Oui	Non	Oui	Infection Semblable à la Grippe	No	No	15GP1542	Négatif	Missing
1542	Boyambi	29	Kinshasa	Homme	RDC	39	No	Missing	Missing	Missing	Missing	Missing	2015-08-07	Adéquat	2015-08-05	2015-08-07	Oui	Non	Non	Oui	Oui	Oui	Oui	Non	Non	Non	Non	Infection Semblable à la Grippe	No	No	15GP1543	Négatif	Missing
1543	Boyambi	32	Kinshasa	Femme	RDC	38.7	No	Missing	Missing	Missing	Missing	Missing	2015-08-07	Adéquat	2015-08-04	2015-08-07	Oui	Oui	Non	Oui	Oui	Oui	Oui	Non	Non	Non	Non	Infection Semblable à la Grippe	No	No	15GP1544	Négatif	Missing
1544	Boyambi	38	Kinshasa	Femme	RDC	39	No	Missing	Missing	Missing	Missing	Missing	2015-08-07	Adéquat	2015-08-02	2015-08-07	Oui	Non	Non	Oui	Oui	Oui	Oui	Non	Non	Non	Non	Infection Semblable à la Grippe	No	No	15GP1545	Négatif	Missing
1545	Kalembe Lembe	2	Kinshasa	Homme	RDC	38.5	Yes	Non	Non	Pas indiqué	Pas indiqué	Missing	2015-08-10	Adéquat	2015-08-04	2015-08-10	Oui	Oui	Non	Non	Oui	Oui	Oui	Non	Non	Non	Non	Infection Respiratoire Aiguë et Sévère	No	No	15GP1546	Négatif	Missing
1546	Kalembe Lembe	8	Kinshasa	Femme	RDC	39.5	Yes	Non	Non	Pas indiqué	Pas indiqué	Missing	2015-08-10	Adéquat	2015-08-07	2015-08-10	Oui	Oui	Non	Non	Oui	Oui	Oui	Non	Non	Non	Non	Infection Respiratoire Aiguë et Sévère	No	No	15GP1547	Négatif	Missing
1547	Kalembe Lembe	7	Kinshasa	Homme	RDC	38.5	Yes	Non	Non	Non	Non	Missing	2015-08-10	Adéquat	2015-08-05	2015-08-10	Oui	Oui	Non	Non	Oui	Oui	Oui	Non	Non	Non	Non	Infection Respiratoire Aiguë et Sévère	No	No	15GP1548	Négatif	Missing
1548	Kalembe Lembe	7	Kinshasa	Femme	RDC	38.5	Yes	Non	Non	Pas indiqué	Pas indiqué	Missing	2015-08-10	Adéquat	2015-08-05	2015-08-10	Oui	Oui	Non	Non	Oui	Oui	Oui	Non	Non	Non	Non	Infection Respiratoire Aiguë et Sévère	No	No	15GP1549	Négatif	Missing
1549	Kalembe Lembe	9	Kinshasa	Homme	RDC	38.5	Yes	Non	Non	Non	Non	Missing	2015-08-10	Adéquat	2015-08-04	2015-08-10	Oui	Oui	Non	Non	Oui	Oui	Oui	Non	Non	Non	Non	Infection Respiratoire Aiguë et Sévère	No	No	15GP1550	Négatif	Missing
1550	Kalembe Lembe	8	Kinshasa	Homme	RDC	39	No	Non	Non	Non	Non	Missing	2015-08-10	Adéquat	2015-08-08	2015-08-10	Oui	Oui	Non	Non	Oui	Oui	Oui	Non	Non	Non	Non	Infection Respiratoire Aiguë et Sévère	No	No	15GP1551	Négatif	Missing
1551	Kalembe Lembe	17	Kinshasa	Femme	RDC	39	Yes	Non	Non	Non	Non	Missing	2015-08-10	Adéquat	2015-08-04	2015-08-10	Oui	Oui	Non	Non	Oui	Oui	Oui	Non	Non	Non	Non	Infection Respiratoire Aiguë et Sévère	No	No	15GP1552	Négatif	Missing
1552	Kalembe Lembe	18	Kinshasa	Homme	RDC	39.5	No	Non	Non	Pas indiqué	Pas indiqué	Missing	2015-08-10	Adéquat	2015-08-05	2015-08-10	Oui	Oui	Non	Non	Oui	Oui	Oui	Non	Non	Non	Non	Infection Semblable à la Grippe	No	No	15GP1553	Négatif	Missing
1553	Kalembe Lembe	3	Kinshasa	Homme	RDC	38.5	No	Non	Non	Pas indiqué	Pas indiqué	Missing	2015-08-10	Adéquat	2015-08-07	2015-08-10	Oui	Oui	Non	Non	Oui	Oui	Oui	Non	Non	Non	Non	Infection Semblable à la Grippe	No	No	15GP1554	Négatif	Missing
1554	Kalembe Lembe	9	Kinshasa	Femme	RDC	38.8	No	Non	Non	Pas indiqué	Pas indiqué	Missing	2015-08-10	Adéquat	2015-08-05	2015-08-10	Oui	Oui	Non	Non	Oui	Oui	Oui	Non	Non	Non	Non	Infection Semblable à la Grippe	No	No	15GP1555	Négatif	Missing
1555	RVA	3	Kinshasa	Femme	RDC	37.5	No	Missing	Missing	Missing	Missing	Missing	2015-08-10	Adéquat	2015-08-08	2015-08-10	Oui	Non	Non	Non	Non	Oui	Oui	Non	Non	Non	Non	Infection Semblable à la Grippe	No	No	15GP1556	Négatif	Missing
1556	Muanda	30	Bas-Congo	Homme	RDC	39	Yes	Non	Non	Pas indiqué	Pas indiqué	Missing	2015-08-10	Adéquat	2015-08-03	2015-08-05	Oui	Oui	Non	Inconnu	Inconnu	Oui	Oui	Inconnu	Oui	Inconnu	Oui	Infection Respiratoire Aiguë et Sévère	No	No	15GP1557	Négatif	Missing
1557	Muanda	1	Bas-Congo	Homme	RDC	38.6	Yes	Non	Non	Non	Non	Missing	2015-08-10	Adéquat	2015-08-02	2015-08-05	Oui	Non	Non	Inconnu	Inconnu	Oui	Oui	Inconnu	Non	Inconnu	Non	Infection Respiratoire Aiguë et Sévère	No	No	15GP1558	Négatif	Missing
1558	Muanda	61	Bas-Congo	Femme	RDC	38.5	No	Non	Non	Non	Non	Missing	2015-08-10	Adéquat	2015-08-03	2015-08-05	Oui	Oui	Non	Oui	Oui	Oui	Oui	Oui	Non	Oui	Non	Infection Semblable à la Grippe	No	No	15GP1559	Négatif	Missing
1559	Muanda	21	Bas-Congo	Femme	RDC	38.1	No	Non	Non	Non	Non	Missing	2015-08-10	Adéquat	2015-08-02	2015-08-05	Oui	Non	Non	Oui	Oui	Oui	Oui	Non	Non	Oui	Non	Infection Semblable à la Grippe	No	No	15GP1560	Négatif	Missing
1560	Muanda	47	Bas-Congo	Femme	RDC	38.9	Yes	Non	Non	Non	Non	Missing	2015-08-10	Adéquat	2015-08-02	2015-08-06	Oui	Oui	Non	Oui	Oui	Oui	Oui	Oui	Non	Oui	Non	Infection Respiratoire Aiguë et Sévère	No	No	15GP1561	Négatif	Missing
1561	Muanda	11	Bas-Congo	Homme	RDC	39.2	Yes	Non	Non	Non	Non	Missing	2015-08-10	Adéquat	2015-08-04	2015-08-06	Oui	Non	Non	Inconnu	Inconnu	Oui	Oui	Inconnu	Oui	Oui	Oui	Infection Respiratoire Aiguë et Sévère	No	No	15GP1562	Négatif	Missing
1562	Muanda	22	Bas-Congo	Femme	RDC	38.5	No	Non	Non	Non	Non	Missing	2015-08-10	Adéquat	2015-08-03	2015-08-06	Oui	Non	Non	Oui	Oui	Oui	Oui	Non	Non	Non	Non	Infection Semblable à la Grippe	No	No	15GP1563	Négatif	Missing
1563	Muanda	33	Bas-Congo	Homme	RDC	38.3	Yes	Non	Non	Non	Non	Missing	2015-08-10	Adéquat	2015-08-03	2015-08-06	Oui	Non	Non	Oui	Oui	Oui	Oui	Non	Non	Inconnu	Non	Infection Respiratoire Aiguë et Sévère	No	No	15GP1564	Négatif	Missing
1564	Muanda	52	Bas-Congo	Homme	RDC	38.5	No	Non	Non	Non	Non	Missing	2015-08-10	Adéquat	2015-08-04	2015-08-06	Oui	Non	Non	Oui	Oui	Oui	Oui	Oui	Oui	Non	Non	Infection Semblable à la Grippe	No	No	15GP1565	Négatif	Missing
1565	Matadi	39	Bas-Congo	Femme	RDC	39	Yes	Missing	Missing	Missing	Missing	Missing	2015-08-11	Adéquat	2015-08-01	2015-08-05	Oui	Oui	Non	Oui	Oui	Oui	Non	Non	Non	Oui	Oui	Infection Respiratoire Aiguë et Sévère	No	No	15GP1566	Négatif	Missing
1566	Matadi	6	Bas-Congo	Homme	RDC	38	No	Missing	Missing	Missing	Missing	Missing	2015-08-11	Adéquat	2015-08-03	2015-08-05	Oui	Oui	Non	Inconnu	Inconnu	Oui	Oui	Inconnu	Oui	Inconnu	Oui	Infection Respiratoire Aiguë et Sévère	No	No	15GP1567	Négatif	Missing
1567	Matadi	16	Bas-Congo	Femme	RDC	39	Yes	Missing	Missing	Missing	Missing	Missing	2015-08-11	Adéquat	2015-08-03	2015-08-05	Oui	Oui	Non	Inconnu	Oui	Oui	Oui	Pas indiqué	Oui	Inconnu	Oui	Infection Respiratoire Aiguë et Sévère	No	No	15GP1568	Négatif	Missing
1568	Matadi	37	Bas-Congo	Homme	RDC	39.5	Yes	Missing	Missing	Missing	Missing	Missing	2015-08-11	Adéquat	Missing	2015-08-05	Oui	Oui	Non	Oui	Oui	Oui	Non	Oui	Non	Non	Non	Infection Respiratoire Aiguë et Sévère	No	No	15GP1569	Négatif	Missing
1569	Matadi	56	Bas-Congo	Femme	RDC	38	Yes	Missing	Missing	Missing	Missing	Missing	2015-08-11	Adéquat	2015-08-01	2015-08-05	Oui	Oui	Non	Oui	Oui	Oui	Non	Oui	Non	Oui	Oui	Infection Respiratoire Aiguë et Sévère	No	No	15GP1570	Négatif	Missing
1570	Matadi	60	Bas-Congo	Femme	RDC	37.8	Yes	Missing	Missing	Missing	Missing	Missing	2015-08-11	Adéquat	2015-08-02	2015-08-05	Oui	Oui	Non	Oui	Oui	Oui	Non	Non	Non	Oui	Oui	Infection Respiratoire Aiguë et Sévère	No	No	15GP1571	Négatif	Missing
1571	Matadi	5	Bas-Congo	Femme	RDC	37.6	No	Missing	Missing	Missing	Missing	Missing	2015-08-11	Adéquat	2015-08-04	2015-08-05	Oui	Non	Non	Oui	Oui	Oui	Oui	Non	Non	Oui	Oui	Infection Semblable à la Grippe	No	No	15GP1572	Négatif	Missing
1572	Matadi	65	Bas-Congo	Homme	RDC	37	No	Missing	Missing	Missing	Missing	Missing	2015-08-11	Adéquat	2015-08-01	2015-08-05	Oui	Non	Non	Oui	Oui	Oui	Non	Non	Oui	Oui	Non	Infection Semblable à la Grippe	No	No	15GP1573	Négatif	Missing
1573	HGK	42	Kinshasa	Femme	RDC	38.2	No	Pas indiqué	Pas indiqué	Pas indiqué	Pas indiqué	Missing	2015-08-13	Adéquat	2015-08-06	2015-08-12	Oui	Pas indiqué	Pas indiqué	Oui	Oui	Oui	Oui	Pas indiqué	Pas indiqué	Pas indiqué	Oui	Infection Semblable à la Grippe	No	No	15GP1574	Négatif	Missing
1574	HGK	63	Kinshasa	Femme	RDC	36.6	Yes	Pas indiqué	Pas indiqué	Pas indiqué	Pas indiqué	Missing	2015-08-13	Adéquat	2015-08-09	2015-08-11	Oui	Oui	Pas indiqué	Oui	Oui	Non	Non	Non	Pas indiqué	Oui	Pas indiqué	Infection Respiratoire Aiguë et Sévère	No	No	15GP1575	Négatif	Missing
1575	HGK	37	Kinshasa	Femme	RDC	38	No	Pas indiqué	Pas indiqué	Pas indiqué	Pas indiqué	Missing	2015-08-13	Adéquat	2015-08-06	2015-08-12	Oui	Pas indiqué	Pas indiqué	Oui	Oui	Oui	Oui	Pas indiqué	Pas indiqué	Oui	Oui	Infection Semblable à la Grippe	No	No	15GP1576	Négatif	Missing
1576	HGK	57	Kinshasa	Femme	RDC	38.8	Yes	Pas indiqué	Pas indiqué	Pas indiqué	Pas indiqué	Missing	2015-08-13	Adéquat	2015-08-08	2015-08-12	Oui	Oui	Pas indiqué	Oui	Oui	Oui	Pas indiqué	Oui	Oui	Oui	Oui	Infection Respiratoire Aiguë et Sévère	No	No	15GP1577	Négatif	Missing
1577	HGK	69	Kinshasa	Femme	RDC	39	Yes	Pas indiqué	Pas indiqué	Pas indiqué	Pas indiqué	Missing	2015-08-13	Adéquat	2015-08-05	2015-08-12	Oui	Oui	Pas indiqué	Oui	Pas indiqué	Oui	Oui	Oui	Oui	Oui	Oui	Infection Respiratoire Aiguë et Sévère	No	No	15GP1578	Négatif	Missing
1578	HGK	33	Kinshasa	Femme	RDC	38	No	Pas indiqué	Pas indiqué	Pas indiqué	Pas indiqué	Missing	2015-08-13	Adéquat	2015-08-10	2015-08-12	Oui	Pas indiqué	Pas indiqué	Oui	Oui	Oui	Oui	Oui	Oui	Pas indiqué	Pas indiqué	Infection Semblable à la Grippe	No	No	15GP1579	Négatif	Missing
1579	HGK	52	Kinshasa	Homme	RDC	38.5	No	Pas indiqué	Pas indiqué	Pas indiqué	Pas indiqué	Missing	2015-08-13	Adéquat	2015-08-05	2015-08-12	Oui	Pas indiqué	Pas indiqué	Oui	Oui	Oui	Oui	Pas indiqué	Pas indiqué	Oui	Oui	Infection Semblable à la Grippe	No	No	15GP1580	Négatif	Missing
1580	HGK	64	Kinshasa	Femme	RDC	38.7	Yes	Pas indiqué	Pas indiqué	Pas indiqué	Pas indiqué	Missing	2015-08-13	Adéquat	2015-08-05	2015-08-12	Oui	Oui	Pas indiqué	Oui	Pas indiqué	Oui	Oui	Oui	Pas indiqué	Pas indiqué	Oui	Infection Respiratoire Aiguë et Sévère	No	No	15GP1581	Négatif	Missing
1581	HGK	76	Kinshasa	Femme	RDC	38.6	Yes	Pas indiqué	Pas indiqué	Pas indiqué	Pas indiqué	Missing	2015-08-13	Adéquat	2015-08-09	2015-08-12	Oui	Oui	Pas indiqué	Oui	Oui	Oui	Oui	Oui	Pas indiqué	Oui	Oui	Infection Respiratoire Aiguë et Sévère	No	No	15GP1582	Négatif	Missing
1582	HGK	22	Kinshasa	Femme	RDC	39.1	No	Pas indiqué	Pas indiqué	Pas indiqué	Pas indiqué	Missing	2015-08-13	Adéquat	2015-08-07	2015-08-12	Oui	Oui	Pas indiqué	Oui	Oui	Oui	Oui	Oui	Pas indiqué	Oui	Oui	Infection Respiratoire Aiguë et Sévère	No	No	15GP1583	Négatif	Missing
1583	Dipumba	10	Kasaî Oriental	Homme	RDC	38.9	No	Non	Non	Non	Non	Missing	2015-08-04	Adéquat	2015-08-08	2015-08-12	Oui	Pas indiqué	Pas indiqué	Pas indiqué	Oui	Oui	Oui	Oui	Pas indiqué	Pas indiqué	Oui	Infection Semblable à la Grippe	No	No	15GP1584	Négatif	Missing
1584	Boyambi	29	Kinshasa	Homme	RDC	40	No	Missing	Missing	Missing	Missing	Missing	2015-08-14	Adéquat	2015-08-08	2015-08-12	Oui	Oui	Non	Oui	Oui	Oui	Oui	Non	Non	Non	Non	Infection Semblable à la Grippe	No	No	15GP1585	Négatif	Missing
1585	Boyambi	56	Kinshasa	Homme	RDC	39	No	Missing	Missing	Missing	Missing	Missing	2015-08-14	Adéquat	2015-08-10	2015-08-12	Oui	Oui	Non	Oui	Oui	Oui	Oui	Non	Non	Non	Oui	Infection Semblable à la Grippe	No	No	15GP1586	Négatif	Missing
1586	Boyambi	10	Kinshasa	Femme	RDC	Missing	No	Missing	Missing	Missing	Missing	Missing	2015-08-14	Adéquat	2015-08-09	2015-08-12	Oui	Non	Non	Oui	Oui	Oui	Oui	Non	Oui	Non	Oui	Infection Semblable à la Grippe	No	No	15GP1587	Négatif	Missing
1587	Boyambi	52	Kinshasa	Femme	RDC	Missing	No	Missing	Missing	Missing	Missing	Missing	2015-08-14	Adéquat	2015-08-07	2015-08-12	Oui	Oui	Non	Oui	Oui	Oui	Oui	Non	Non	Non	Oui	Infection Semblable à la Grippe	No	No	15GP1588	Négatif	Missing
1588	Boyambi	51	Kinshasa	Femme	RDC	Missing	No	Missing	Missing	Missing	Missing	Missing	2015-08-14	Adéquat	2015-08-09	2015-08-12	Oui	Non	Non	Oui	Oui	Oui	Oui	Non	Non	Non	Oui	Infection Semblable à la Grippe	No	No	15GP1589	Négatif	Missing
1589	Boyambi	27	Kinshasa	Homme	RDC	Missing	No	Missing	Missing	Missing	Missing	Missing	2015-08-14	Adéquat	2015-08-10	2015-08-14	Oui	Oui	Non	Oui	Oui	Oui	Oui	Non	Non	Non	Non	Infection Semblable à la Grippe	No	No	15GP1590	Négatif	Missing
1590	Boyambi	29	Kinshasa	Femme	RDC	Missing	No	Missing	Missing	Missing	Missing	Missing	2015-08-14	Adéquat	2015-08-12	2015-08-14	Oui	Non	Non	Oui	Oui	Oui	Oui	Non	Non	Non	Non	Infection Semblable à la Grippe	No	No	15GP1591	Négatif	Missing
1591	Boyambi	46	Kinshasa	Femme	RDC	Missing	No	Missing	Missing	Missing	Missing	Missing	2015-08-14	Adéquat	2015-08-11	2015-08-14	Oui	Non	Non	Oui	Oui	Oui	Oui	Oui	Non	Non	Oui	Infection Semblable à la Grippe	No	No	15GP1592	Négatif	Missing
1592	Boyambi	16	Kinshasa	Femme	RDC	Missing	No	Missing	Missing	Missing	Missing	Missing	2015-08-14	Adéquat	2015-08-09	2015-08-14	Oui	Oui	Non	Oui	Oui	Oui	Oui	Non	Oui	Non	Oui	Infection Semblable à la Grippe	No	No	15GP1593	Négatif	Missing
1593	Boyambi	33	Kinshasa	Femme	RDC	Missing	No	Missing	Missing	Missing	Missing	Missing	2015-08-14	Adéquat	2015-08-12	2015-08-14	Oui	Oui	Non	Oui	Oui	Oui	Oui	Non	Non	Non	Non	Infection Semblable à la Grippe	No	No	15GP1594	Négatif	Missing
1594	Kingasani	5	Kinshasa	Femme	RDC	38	Yes	Pas indiqué	Pas indiqué	Pas indiqué	Pas indiqué	Missing	2015-08-14	Adéquat	2015-08-10	2015-08-14	Oui	Non	Non	Non	Non	Oui	Non	Non	Oui	Non	Non	Infection Respiratoire Aiguë et Sévère	No	No	15GP1595	Négatif	Missing
1595	Kingasani	4	Kinshasa	Homme	RDC	37.8	Yes	Pas indiqué	Pas indiqué	Pas indiqué	Pas indiqué	Missing	2015-08-14	Adéquat	2015-08-12	2015-08-14	Oui	Non	Non	Non	Non	Oui	Non	Non	Oui	Non	Non	Infection Respiratoire Aiguë et Sévère	No	No	15GP1596	Négatif	Missing
1596	Kingasani	30	Kinshasa	Femme	RDC	37.8	No	Pas indiqué	Pas indiqué	Pas indiqué	Pas indiqué	Missing	2015-08-14	Adéquat	2015-08-12	2015-08-14	Oui	Non	Non	Oui	Non	Oui	Oui	Non	Oui	Non	Non	Infection Semblable à la Grippe	No	No	15GP1597	Négatif	Missing
1597	Kalembe Lembe	9	Kinshasa	Homme	RDC	38.5	Yes	Non	Non	Non	Non	Missing	2015-08-14	Adéquat	2015-08-07	2015-08-13	Oui	Oui	Non	Non	Oui	Oui	Oui	Non	Non	Non	Non	Infection Respiratoire Aiguë et Sévère	No	No	15GP1598	Négatif	Missing
1598	Kalembe Lembe	3	Kinshasa	Homme	RDC	38.5	Yes	Non	Non	Pas indiqué	Pas indiqué	Missing	2015-08-14	Adéquat	2015-08-07	2015-08-13	Oui	Oui	Non	Non	Oui	Oui	Oui	Non	Non	Non	Non	Infection Respiratoire Aiguë et Sévère	No	No	15GP1599	Négatif	Missing
1599	Kalembe Lembe	4	Kinshasa	Femme	RDC	38.5	Yes	Non	Non	Non	Non	Missing	2015-08-14	Adéquat	2015-08-07	2015-08-13	Oui	Oui	Non	Non	Oui	Oui	Oui	Non	Non	Non	Non	Infection Respiratoire Aiguë et Sévère	No	No	15GP1600	Négatif	Missing
1600	Kalembe Lembe	3	Kinshasa	Homme	RDC	40	Yes	Non	Non	Non	Non	Missing	2015-08-14	Adéquat	2015-08-07	2015-08-13	Oui	Oui	Non	Non	Oui	Oui	Oui	Non	Non	Non	Non	Infection Respiratoire Aiguë et Sévère	No	No	15GP1601	Négatif	Missing
1601	Kalembe Lembe	13	Kinshasa	Homme	RDC	38.5	Yes	Non	Non	Non	Non	Missing	2015-08-14	Adéquat	2015-08-10	2015-08-13	Oui	Oui	Non	Non	Oui	Oui	Oui	Non	Non	Non	Non	Infection Respiratoire Aiguë et Sévère	No	No	15GP1602	Négatif	Missing
1602	Kalembe Lembe	30	Kinshasa	Femme	RDC	40	Yes	Non	Non	Non	Non	Missing	2015-08-14	Adéquat	2015-08-08	2015-08-13	Oui	Oui	Non	Non	Oui	Oui	Oui	Non	Non	Non	Non	Infection Respiratoire Aiguë et Sévère	No	No	15GP1605	Négatif	Missing
1603	Kalembe Lembe	8	Kinshasa	Homme	RDC	39.3	Yes	Non	Non	Pas indiqué	Pas indiqué	Missing	2015-08-14	Adéquat	2015-08-10	2015-08-13	Oui	Oui	Non	Non	Oui	Oui	Oui	Non	Non	Non	Non	Infection Respiratoire Aiguë et Sévère	No	No	15GP1604	Négatif	Missing
1604	Kalembe Lembe	10	Kinshasa	Homme	RDC	39.5	No	Non	Non	Non	Non	Missing	2015-08-14	Adéquat	2015-08-10	2015-08-13	Oui	Oui	Non	Non	Oui	Oui	Oui	Non	Non	Non	Non	Infection Semblable à la Grippe	No	No	15GP1605	Négatif	Missing
1605	Kalembe Lembe	6	Kinshasa	Femme	RDC	38.5	No	Non	Non	Pas indiqué	Pas indiqué	Missing	2015-08-14	Adéquat	2015-08-07	2015-08-13	Oui	Oui	Non	Non	Oui	Oui	Oui	Non	Non	Non	Non	Infection Semblable à la Grippe	No	No	15GP1606	Négatif	Missing
1606	Muanda	18	Bas-Congo	Femme	RDC	38	No	Non	Non	Non	Non	Missing	2015-08-18	Adéquat	2015-08-09	2015-08-11	Oui	Non	Non	Oui	Oui	Oui	Oui	Oui	Oui	Non	Non	Infection Semblable à la Grippe	No	No	15GP1607	Négatif	Missing
1607	Muanda	15	Bas-Congo	Homme	RDC	39.1	Yes	Non	Non	Non	Non	Missing	2015-08-18	Adéquat	2015-08-09	2015-08-11	Oui	Oui	Non	Oui	Oui	Oui	Oui	Non	Non	Oui	Oui	Infection Respiratoire Aiguë et Sévère	No	No	15GP1608	Négatif	Missing
1608	Muanda	24	Bas-Congo	Femme	RDC	38.3	No	Non	Non	Pas indiqué	Pas indiqué	Missing	2015-08-18	Adéquat	2015-08-08	2015-08-11	Oui	Non	Non	Oui	Oui	Oui	Oui	Oui	Oui	Oui	Non	Infection Semblable à la Grippe	No	No	15GP1609	Négatif	Missing
1609	Muanda	5	Bas-Congo	Femme	RDC	39.6	No	Non	Non	Pas indiqué	Pas indiqué	Missing	2015-08-18	Adéquat	2015-08-09	2015-08-12	Oui	Non	Non	Inconnu	Inconnu	Oui	Oui	Inconnu	Oui	Non	Pas indiqué	Infection Respiratoire Aiguë et Sévère	No	No	15GP1610	Négatif	Missing
1610	Muanda	31	Bas-Congo	Femme	RDC	39.2	No	Non	Non	Pas indiqué	Pas indiqué	Missing	2015-08-18	Adéquat	2015-08-10	2015-08-12	Oui	Non	Non	Oui	Oui	Oui	Oui	Oui	Non	Oui	Non	Infection Semblable à la Grippe	No	No	15GP1611	Négatif	Missing
1611	Muanda	61	Bas-Congo	Femme	RDC	38.6	No	Non	Non	Non	Non	Missing	2015-08-18	Adéquat	2015-08-09	2015-08-13	Oui	Non	Non	Oui	Oui	Oui	Non	Non	Non	Oui	Non	Infection Semblable à la Grippe	No	No	15GP1612	Négatif	Missing
1612	Matadi	16	Bas-Congo	Homme	RDC	38.8	No	Missing	Missing	Missing	Missing	Missing	2015-08-18	Adéquat	2015-08-10	2015-08-11	Oui	Non	Non	Oui	Oui	Oui	Oui	Non	Non	Oui	Oui	Infection Semblable à la Grippe	No	No	15GP1613	Négatif	Missing
1613	Matadi	27	Bas-Congo	Femme	RDC	37.8	No	Missing	Missing	Missing	Missing	Missing	2015-08-18	Adéquat	2015-08-10	2015-08-11	Oui	Non	Non	Oui	Oui	Oui	Oui	Non	Non	Oui	Oui	Infection Semblable à la Grippe	No	No	15GP1614	Négatif	Missing
1614	Matadi	33	Bas-Congo	Femme	RDC	39	Yes	Missing	Missing	Missing	Missing	Missing	2015-08-18	Adéquat	2015-08-10	2015-08-13	Oui	Oui	Non	Oui	Oui	Oui	Oui	Oui	Oui	Oui	Oui	Infection Respiratoire Aiguë et Sévère	No	No	15GP1615	Négatif	Missing
1615	Matadi	22	Bas-Congo	Femme	RDC	39.8	Yes	Missing	Missing	Missing	Missing	Missing	2015-08-18	Adéquat	2015-08-09	2015-08-13	Oui	Oui	Non	Oui	Oui	Oui	Oui	Oui	Oui	Oui	Oui	Infection Respiratoire Aiguë et Sévère	No	No	15GP1616	Négatif	Missing
1616	Matadi	36	Bas-Congo	Femme	RDC	Missing	No	Missing	Missing	Missing	Missing	Missing	2015-08-18	Adéquat	2015-08-10	2015-08-13	Oui	Oui	Non	Oui	Oui	Oui	Non	Oui	Oui	Oui	Oui	Infection Respiratoire Aiguë et Sévère	No	No	15GP1617	Négatif	Missing
1617	Matadi	47	Bas-Congo	Femme	RDC	Missing	No	Missing	Missing	Missing	Missing	Missing	2015-08-18	Adéquat	2015-08-13	2015-08-14	Oui	Non	Non	Oui	Oui	Oui	Oui	Oui	Non	Oui	Oui	Infection Semblable à la Grippe	No	No	15GP1618	Négatif	Missing
1618	Matadi	11	Bas-Congo	Femme	RDC	39	No	Missing	Missing	Missing	Missing	Missing	2015-08-18	Adéquat	2015-08-10	2015-08-14	Oui	Oui	Oui	Inconnu	Inconnu	Oui	Oui	Non	Oui	Oui	Oui	Infection Respiratoire Aiguë et Sévère	No	No	15GP1619	Négatif	Missing
1619	Matadi	5	Bas-Congo	Femme	RDC	39.8	No	Missing	Missing	Missing	Missing	Missing	2015-08-18	Adéquat	2015-08-12	2015-08-14	Oui	Oui	Non	Oui	Oui	Oui	Oui	Oui	Oui	Oui	Oui	Infection Respiratoire Aiguë et Sévère	No	No	15GP1620	Négatif	Missing
1620	Kisanga	1	Katanga	Homme	RDC	Missing	No	Pas indiqué	Pas indiqué	Pas indiqué	Pas indiqué	Missing	2015-08-20	Adéquat	2015-08-15	2015-08-17	Pas indiqué	Pas indiqué	Pas indiqué	Pas indiqué	Pas indiqué	Pas indiqué	Pas indiqué	Pas indiqué	Pas indiqué	Pas indiqué	Pas indiqué	Infection Semblable à la Grippe	No	No	15GP1621	Négatif	Missing
1621	Kisanga	3	Katanga	Femme	RDC	Missing	No	Pas indiqué	Pas indiqué	Pas indiqué	Pas indiqué	Missing	2015-08-20	Adéquat	2015-08-14	2015-08-17	Pas indiqué	Pas indiqué	Pas indiqué	Pas indiqué	Pas indiqué	Pas indiqué	Pas indiqué	Pas indiqué	Pas indiqué	Pas indiqué	Pas indiqué	Infection Semblable à la Grippe	No	No	15GP1622	Négatif	Missing
1622	Kisanga	3	Katanga	Femme	RDC	Missing	No	Pas indiqué	Pas indiqué	Pas indiqué	Pas indiqué	Missing	2015-08-20	Adéquat	2015-08-14	2015-08-17	Pas indiqué	Pas indiqué	Pas indiqué	Pas indiqué	Pas indiqué	Pas indiqué	Pas indiqué	Pas indiqué	Pas indiqué	Pas indiqué	Pas indiqué	Infection Semblable à la Grippe	No	No	15GP1623	Négatif	Missing
1623	Kisanga	5	Katanga	Homme	RDC	Missing	No	Pas indiqué	Pas indiqué	Pas indiqué	Pas indiqué	Missing	2015-08-20	Adéquat	2015-08-13	2015-08-17	Pas indiqué	Pas indiqué	Pas indiqué	Pas indiqué	Pas indiqué	Pas indiqué	Pas indiqué	Pas indiqué	Pas indiqué	Pas indiqué	Pas indiqué	Infection Semblable à la Grippe	No	No	15GP1624	Négatif	Missing
1624	Kisanga	27	Katanga	Homme	RDC	Missing	No	Pas indiqué	Pas indiqué	Pas indiqué	Pas indiqué	Missing	2015-08-20	Adéquat	2015-08-15	2015-08-17	Pas indiqué	Pas indiqué	Pas indiqué	Pas indiqué	Pas indiqué	Pas indiqué	Pas indiqué	Pas indiqué	Pas indiqué	Pas indiqué	Pas indiqué	Infection Semblable à la Grippe	No	No	15GP1625	Négatif	Missing
1625	HGK	37	Kinshasa	Femme	RDC	38	No	Pas indiqué	Pas indiqué	Pas indiqué	Pas indiqué	Missing	2015-08-20	Adéquat	2015-08-12	2015-08-19	Oui	Pas indiqué	Pas indiqué	Oui	Oui	Oui	Oui	Pas indiqué	Pas indiqué	Oui	Oui	Infection Semblable à la Grippe	No	No	15GP1626	Négatif	Missing
1626	HGK	41	Kinshasa	Femme	RDC	Missing	No	Missing	Missing	Missing	Missing	Missing	2015-08-20	Adéquat	2015-08-16	2015-08-19	Oui	Pas indiqué	Pas indiqué	Oui	Oui	Oui	Oui	Pas indiqué	Pas indiqué	Oui	Pas indiqué	Infection Semblable à la Grippe	No	No	15GP1627	Négatif	Missing
1627	HGK	58	Kinshasa	Homme	RDC	Missing	No	Pas indiqué	Pas indiqué	Pas indiqué	Pas indiqué	Missing	2015-08-20	Adéquat	2015-08-18	2015-08-20	Oui	Pas indiqué	Pas indiqué	Oui	Oui	Oui	Oui	Pas indiqué	Pas indiqué	Oui	Oui	Infection Semblable à la Grippe	No	No	15GP1628	Négatif	Missing
1628	HGK	15	Kinshasa	Femme	RDC	38.1	Yes	Pas indiqué	Pas indiqué	Pas indiqué	Pas indiqué	Missing	2015-08-20	Adéquat	2015-08-16	2015-08-19	Oui	Oui	Pas indiqué	Oui	Oui	Oui	Pas indiqué	Oui	Pas indiqué	Oui	Oui	Infection Respiratoire Aiguë et Sévère	No	No	15GP1629	Négatif	Missing
1629	HGK	63	Kinshasa	Femme	RDC	39	No	Pas indiqué	Pas indiqué	Pas indiqué	Pas indiqué	Missing	2015-08-20	Adéquat	2015-08-14	2015-08-19	Oui	Oui	Pas indiqué	Oui	Oui	Oui	Oui	Pas indiqué	Pas indiqué	Oui	Oui	Infection Respiratoire Aiguë et Sévère	No	No	15GP1630	Négatif	Missing
1630	HGK	54	Kinshasa	Femme	RDC	38.6	Yes	Pas indiqué	Pas indiqué	Pas indiqué	Pas indiqué	Missing	2015-08-20	Adéquat	2015-08-12	2015-08-19	Oui	Oui	Pas indiqué	Oui	Oui	Oui	Pas indiqué	Pas indiqué	Pas indiqué	Oui	Oui	Infection Respiratoire Aiguë et Sévère	No	No	15GP1631	Négatif	Missing
1631	HGK	1	Kinshasa	Homme	RDC	37.8	No	Missing	Missing	Missing	Missing	Missing	2015-08-20	Adéquat	2015-08-18	2015-08-20	Oui	Non	Non	Non	Non	Oui	Oui	Non	Non	Non	Non	Infection Semblable à la Grippe	No	No	15GP1632	Négatif	Missing
1632	Kalembe Lembe	15	Kinshasa	Femme	RDC	40	Yes	Non	Non	Pas indiqué	Pas indiqué	Missing	2015-08-20	Adéquat	2015-08-15	2015-08-20	Oui	Oui	Non	Non	Oui	Oui	Oui	Non	Non	Non	Non	Infection Respiratoire Aiguë et Sévère	No	No	15GP1633	Négatif	Missing
1633	Kalembe Lembe	11	Kinshasa	Femme	RDC	39.3	Yes	Non	Non	Non	Non	Missing	2015-08-20	Adéquat	2015-08-17	2015-08-20	Oui	Oui	Non	Non	Oui	Oui	Oui	Non	Non	Non	Non	Infection Respiratoire Aiguë et Sévère	No	No	15GP1634	Négatif	Missing
1634	Kalembe Lembe	7	Kinshasa	Homme	RDC	39.3	Yes	Non	Non	Non	Non	Missing	2015-08-20	Adéquat	2015-08-15	2015-08-20	Oui	Oui	Non	Non	Oui	Oui	Oui	Non	Non	Non	Non	Infection Respiratoire Aiguë et Sévère	No	No	15GP1635	Négatif	Missing
1635	Kalembe Lembe	6	Kinshasa	Femme	RDC	39.3	No	Non	Non	Pas indiqué	Pas indiqué	Missing	2015-08-20	Adéquat	2015-08-14	2015-08-20	Oui	Oui	Non	Non	Oui	Oui	Oui	Non	Non	Non	Non	Infection Respiratoire Aiguë et Sévère	No	No	15GP1636	Négatif	Missing
1636	Kalembe Lembe	5	Kinshasa	Homme	RDC	39.3	No	Non	Non	Pas indiqué	Pas indiqué	Missing	2015-08-20	Adéquat	2015-08-14	2015-08-20	Oui	Oui	Non	Non	Oui	Oui	Oui	Non	Non	Non	Non	Infection Respiratoire Aiguë et Sévère	No	No	15GP1637	Négatif	Missing
1637	Kalembe Lembe	6	Kinshasa	Femme	RDC	39.3	Yes	Non	Non	Pas indiqué	Pas indiqué	Missing	2015-08-20	Adéquat	2015-08-18	2015-08-20	Oui	Oui	Non	Non	Oui	Oui	Oui	Non	Non	Non	Non	Infection Respiratoire Aiguë et Sévère	No	No	15GP1638	Négatif	Missing
1638	Kalembe Lembe	7	Kinshasa	Femme	RDC	39.3	Yes	Non	Non	Pas indiqué	Pas indiqué	Missing	2015-08-20	Adéquat	2015-08-14	2015-08-20	Oui	Oui	Non	Non	Oui	Oui	Oui	Non	Non	Non	Non	Infection Respiratoire Aiguë et Sévère	No	No	15GP1639	Négatif	Missing
1639	Kalembe Lembe	28	Kinshasa	Homme	RDC	39.3	No	Non	Non	Pas indiqué	Pas indiqué	Missing	2015-08-20	Adéquat	2015-08-14	2015-08-20	Oui	Oui	Non	Non	Oui	Oui	Oui	Non	Non	Non	Non	Infection Semblable à la Grippe	No	No	15GP1640	Négatif	Missing
1640	Kalembe Lembe	6	Kinshasa	Homme	RDC	39.3	No	Non	Non	Pas indiqué	Pas indiqué	Missing	2015-08-20	Adéquat	2015-08-14	2015-08-20	Oui	Oui	Non	Non	Oui	Oui	Oui	Non	Non	Non	Non	Infection Semblable à la Grippe	No	No	15GP1641	Négatif	Missing
[truncated: 735 more rows]
